# Supplementary material for: PICH impacts the spindle assembly checkpoint via its DNA translocase and SUMO-interaction activities
Source: Life Sci Alliance. 2025 Feb 7;8(4):e202403140. doi: 10.26508/lsa.202403140 (PMC11806350; doi:10.26508/lsa.202403140)
Supplement: Supplementary file 2 [file LSA-2024-03140_SdataF4.1.xlsx]

## Sheet: complete-ProteinList
	Column ends with:
	Peptides	Peptide Count
	PSMs	Peptide Spectral Count
	NSAF	Distributed Normalized Spectral Abundance Factor
	Single spectra hits not reported
										Control Single IPs										Del-PICH Single IPs										Del-PICH:Control	PICHK128A Single IPs										PICHK128A:Control	From all 9-samples analyzed
Control Detected # out of 3	del-PICH Detected # out of 3	PICHK128A Detected # out of 3	Locus	# Protein Groups	Description	Name	Length	MW	pI	# PSMs Control 1	# Peptides Control1	NSAF-Control1	# PSMs Control 2	# Peptides Control2	NSAF-c2	# PSMs Control 3	# Peptides Control3	NSAF-c3	Control NSAF AVG	# PSMs del-PICH 1	# Peptides del-PICH 1	NSAF-Del-PICH-1	# PSMs del-PICH 2	# Peptides del-PICH 2	NSAF-Del-PICH-2	# PSMs del-PICH 3	# Peptides del-PICH 3	NSAF-Del-PICH-3	Del-PICH NSAF AVG	NSAF ratio:Del-PICH:Control	# PSMs PICHK128A 1	# Peptides PICHK128A 1	NSAF-PICHK128A-1	# PSMs PICHK128A 2	# Peptides PICHK128A 2	NSAF-PICHK128A-2	# PSMs PICHK128A 3	# Peptides PICHK128A 3	NSAF-PICHK128A-3	PICHK128A NSAF AVG	NSAF ratio: K128/Control	Exp. q-value: Combined	Sum PEP Score	Coverage [%]	# Peptides	# PSMs	# Unique Peptides	Biological Process	Cellular Component
3	3	3	NP_001058.2	1	DNA topoisomerase 2-alpha [Homo sapiens]	TOP2A	1531	174.3	8.72	58	41	0.00335469	180	91	0.00247028	60	49	0.000841905	0.00222229	60	42	0.00312717	260	119	0.00328352	64	52	0.000889397	0.00243336	1.09498	107	56	0.0038659	34	27	0.00454946	87	60	0.00119124	0.0032022	1.44094	0	1165.53	61	126	910	104	cell cycle OR cell proliferation;cell organization and biogenesis;DNA metabolism;other metabolic processes;stress response;developmental processes;other biological processes	nucleus;other cell component
3	3	2	XP_011523944.1	1	structural maintenance of chromosomes flexible hinge domain-containing protein 1 isoform X1 [Homo sapiens]	SMCHD1	2067	233.6	7.53	3	3	0.000128523	15	13	0.000152476	113	76	0.00117442	0.000485141	2	2	7.72084e-05	14	14	0.000130957	97	63	0.000998441	0.000402202	0.829042	2	2	5.35219e-05				126	73	0.00127787	0.000665696	1.37217	0	714.298	47	87	372	87
3	3	3	NP_009123.1	1	FACT complex subunit SPT16 [Homo sapiens]	SUPT16H	1047	119.8	5.66	7	7	0.00059204	47	29	0.000943194	50	36	0.00102591	0.000853715	10	9	0.000762129	50	33	0.000923347	66	42	0.00134118	0.00100889	1.18176	11	9	0.000581149	4	4	0.000782653	91	52	0.00182201	0.00106194	1.2439	0	624.112	53	60	336	60	cell organization and biogenesis;DNA metabolism;RNA metabolism OR transcription;other metabolic processes;stress response;other biological processes	nucleus
3	3	3	NP_055680.3	1	condensin complex subunit 1 [Homo sapiens]	NCAPD2	1401	157.1	6.61	4	4	0.000252826	53	39	0.000794854	44	34	0.000674686	0.000574122	10	8	0.000569557	78	53	0.00107646	53	40	0.000804875	0.000816964	1.42298	24	19	0.000947578	4	3	0.000584895	59	41	0.000882817	0.000805096	1.40231	0	564.831	53	59	329	59	cell cycle OR cell proliferation;cell organization and biogenesis;other biological processes	cytosol;nucleus;other cell component
3	3	3	NP_006816.2	1	cytoskeleton-associated protein 4 [Homo sapiens]	CKAP4	602	66	5.92	19	14	0.00279484	56	37	0.00195453	76	43	0.00271209	0.00248715	34	19	0.00450669	60	36	0.00192706	68	41	0.00240327	0.00294568	1.18436	32	22	0.00294032	5	5	0.00170149	75	41	0.00261169	0.00241783	0.97213	0	558.553	70	53	425	52		plasma membrane;other membranes;cytoskeleton;ER/Golgi;other cytoplasmic organelle;other cell component
3	3	3	NP_001914.3	1	DNA damage-binding protein 1 [Homo sapiens]	DDB1	1140	126.9	5.26	1	1	7.76775e-05	22	18	0.000405478	74	41	0.00139448	0.00062588	3	3	0.000209987	34	27	0.000576654	71	40	0.00132509	0.000703909	1.12467	10	9	0.000485218	1	1	0.000179701	83	43	0.00152626	0.000730395	1.16699	0	523.545	48	48	299	48	cell-cell signaling;cell cycle OR cell proliferation;cell organization and biogenesis;protein metabolism;DNA metabolism;other metabolic processes;stress response;signal transduction;other biological processes	nucleus;other cell component
2	3	3	NP_001367.2	1	cytoplasmic dynein 1 heavy chain 1 [Homo sapiens]	DYNC1H1	4646	532.1	6.4				38	36	0.000171852	28	27	0.000129469	0.00015066	2	2	3.43499e-05	79	71	0.000328768	18	18	8.24298e-05	0.000148516	0.985766	14	13	0.000166683	1	1	4.40937e-05	21	19	9.47538e-05	0.000101843	0.67598	0	498.767	29	92	201	92	cell cycle OR cell proliferation;cell organization and biogenesis;transport;other biological processes	non-structural extracellular;cytosol;cytoskeleton;other cytoplasmic organelle;other cell component
3	3	3	NP_001335256.1	1	E3 ubiquitin-protein ligase TRIP12 isoform h [Homo sapiens]	TRIP12	2067	228.3	8.6	2	2	8.5682e-05	35	28	0.000355777	47	36	0.000488477	0.000309979	8	7	0.000308834	51	37	0.000477058	32	29	0.000329382	0.000371758	1.1993	15	13	0.000401414	1	1	9.91095e-05	46	37	0.000466524	0.000322349	1.03991	0	443.444	38	58	237	2	protein metabolism;DNA metabolism;other metabolic processes;stress response;other biological processes	nucleus
3	3	3	XP_047302316.1	1	E3 ubiquitin-protein ligase TRIP12 isoform X4 [Homo sapiens]	TRIP12	2040	225.4	8.69	2	2	8.6816e-05	30	26	0.000308987	44	35	0.00046335	0.000286385	6	6	0.000234691	48	36	0.000454938	28	27	0.000292024	0.000327218	1.14258	14	12	0.000379612	1	1	0.000100421	42	35	0.000431594	0.000303876	1.06108	0	398.247	37	57	215	1
2	3	1	NP_733468.3	1	kinetochore scaffold 1 isoform 1 [Homo sapiens]	KNL1	2342	265.2	5.47				8	7	7.17716e-05	32	28	0.000293528	0.00018265	1	1	3.40713e-05	22	19	0.000181626	35	29	0.00031796	0.000177886	0.973915							48	41	0.000429646	0.000429646	2.35229	0	338.143	33	49	146	49	cell cycle OR cell proliferation;cell organization and biogenesis;other biological processes	cytosol;nucleus;other cell component
3	3	3	XP_047276495.1	1	condensin-2 complex subunit G2 isoform X2 [Homo sapiens]	NCAPG2	1143	130.9	6.87	2	2	0.000154947	25	19	0.000459561	37	21	0.000695412	0.00043664	5	3	0.000349059	52	38	0.000879627	20	16	0.000372284	0.000533657	1.22219	16	10	0.000774311	2	2	0.000358459	22	17	0.00040349	0.000512087	1.17279	0	337.748	44	44	181	44	cell cycle OR cell proliferation;cell organization and biogenesis;RNA metabolism OR transcription;other metabolic processes;developmental processes;other biological processes	nucleus;other cell component
2	3	2	XP_016869697.1	1	structural maintenance of chromosomes protein 2 isoform X1 [Homo sapiens]	SMC2	1197	135.6	8.43	7	6	0.00051785	62	44	0.0010883				0.000803073	8	7	0.000533299	60	48	0.000969167	1	1	1.77745e-05	0.000506747	0.63101	21	19	0.000970436	3	3	0.000513432				0.000741934	0.923868	0	334.229	52	55	162	55	cell cycle OR cell proliferation;cell organization and biogenesis;other biological processes	cytosol;nucleus;other cell component
3	3	3	NP_056076.1	1	condensin-2 complex subunit D3 isoform 1 [Homo sapiens]	NCAPD3	1498	168.8	7.5	2	2	0.000118227	26	20	0.000364679	25	20	0.000358521	0.000280476	4	4	0.00021307	33	25	0.000425935	23	19	0.000326668	0.000321891	1.14766	13	12	0.000480035	2	2	0.00027351	31	24	0.000433817	0.000395788	1.41113	0	327.666	31	37	159	37	cell cycle OR cell proliferation;cell organization and biogenesis;other biological processes	nucleus;other cell component
3	3	2	NP_001008938.1	1	cytoskeleton-associated protein 5 isoform a [Homo sapiens]	CKAP5	2032	225.4	7.8	3	3	0.000130737	20	20	0.000206803	58	43	0.000613185	0.000316908	6	5	0.000235615	27	26	0.00025691	24	23	0.000251292	0.000247939	0.782369	4	4	0.000108887				20	19	0.00020633	0.000157609	0.497333	0	319.799	30	50	162	50	cell cycle OR cell proliferation;cell organization and biogenesis;transport;other biological processes	plasma membrane;other membranes;cytosol;cytoskeleton;nucleus;other cell component
2	2	2	NP_055768.3	1	exosome complex exonuclease RRP44 isoform a [Homo sapiens]	DIS3	958	108.9	7.14				10	8	0.000219323	27	22	0.00060546	0.000412391				9	9	0.000181643	32	27	0.000710682	0.000446163	1.08189	4	4	0.00023096				34	25	0.000743995	0.000487477	1.18207	0	201.048	44	31	116	31	RNA metabolism OR transcription;other metabolic processes	cytosol;nucleus;other cytoplasmic organelle;other cell component
2	2	1	NP_001244.1	1	cell division cycle 5-like protein [Homo sapiens]	CDC5L	802	92.2	8.18				2	2	5.23969e-05	18	15	0.000482153	0.000267275				3	3	7.2325e-05	16	13	0.00042446	0.000248392	0.929351							25	20	0.000653465	0.000653465	2.44492	0	193.741	44	24	64	24	cell cycle OR cell proliferation;DNA metabolism;RNA metabolism OR transcription;other metabolic processes;stress response;signal transduction;other biological processes	nucleus;other cell component
3	3	3	XP_016864032.1	1	condensin complex subunit 3 isoform X1 [Homo sapiens]	NCAPG	1017	114.5	5.59	1	1	8.70721e-05	15	15	0.000309899	14	13	0.000295729	0.0002309	7	7	0.000549227	21	19	0.000399245	14	13	0.000292886	0.000413786	1.79206	3	3	0.000163171	1	1	0.000201435	20	17	0.000412255	0.000258953	1.1215	0	174.323	29	26	96	26
2	3	2	NP_004327.1	1	mitotic checkpoint serine/threonine-protein kinase BUB1 isoform 1 [Homo sapiens]	BUB1	1085	122.3	6.47				5	5	9.68256e-05	8	7	0.000158397	0.000127611	1	1	7.35437e-05	8	8	0.000142561	14	14	0.00027453	0.000163545	1.28159	1	1	5.09814e-05				20	19	0.000386418	0.000218699	1.71379	0	156.641	31	24	57	24	cell cycle OR cell proliferation;cell organization and biogenesis;other metabolic processes;signal transduction;other biological processes	cytosol;nucleus;other cell component
2	2	1	NP_001803.2	1	centromere protein C isoform 1 [Homo sapiens]	CENPC	943	106.8	9.39				8	7	0.000178249	19	16	0.000432841	0.000305545				21	17	0.000430575	11	10	0.000248183	0.000339379	1.11073							20	17	0.000444606	0.000444606	1.45512	0	143.798	29	27	79	27	cell cycle OR cell proliferation;cell organization and biogenesis;other biological processes	cytosol;nucleus;other cell component
3	3	2	NP_778236.2	1	ATP-dependent RNA helicase DDX51 [Homo sapiens]	DDX51	666	72.4	8.16	2	2	0.000265923	16	14	0.000504772	6	5	0.000193537	0.000321411	2	2	0.000239624	33	21	0.000958035	4	4	0.000127784	0.000441814	1.37461	5	4	0.000415277				9	6	0.000283286	0.000349281	1.08671	0	143.096	49	25	77	25	RNA metabolism OR transcription;other metabolic processes	nucleus
1	3	3	NP_055040.2	1	serine/threonine-protein phosphatase 2A 65 kDa regulatory subunit A alpha isoform isoform 1 [Homo sapiens]	PPP2R1A	589	65.3	5.11				15	11	0.000535089				0.000535089	1	1	0.000135475	24	16	0.000787839	1	1	3.61223e-05	0.000319812	0.597681	4	4	0.000375653	1	1	0.000347809	1	1	3.55911e-05	0.000253017	0.472852	0	140.015	39	17	47	13	cell cycle OR cell proliferation;cell organization and biogenesis;protein metabolism;RNA metabolism OR transcription;other metabolic processes;signal transduction;other biological processes	plasma membrane;other membranes;cytosol;cytoskeleton;mitochondrion;nucleus;other cell component
3	3	2	NP_055728.1	1	activity-dependent neuroprotector homeobox protein 2 [Homo sapiens]	ADNP2	1131	122.8	9.16	2	2	0.000156591	7	7	0.000130042	15	12	0.000284915	0.000190516	1	1	7.05525e-05	13	13	0.00022224	14	11	0.000263364	0.000185386	0.973069	3	3	0.000146724				13	11	0.000240956	0.00019384	1.01744	0	134.135	17	18	68	18	developmental processes;other biological processes	nucleus;other cell component
2	2	2	XP_047286254.1	1	importin-5 isoform X1 [Homo sapiens]	IPO5	1115	125.5	4.92				3	3	5.65322e-05	9	9	0.000173402	0.000114967				13	12	0.000225429	9	8	0.000171735	0.000198582	1.72729	1	1	4.96097e-05				17	16	0.000319618	0.000184614	1.60579	0	133.709	30	23	52	22
2	2	1	XP_024305158.1	1	E3 ubiquitin-protein ligase RNF6 isoform X1 [Homo sapiens]	RNF6	685	78	8.91				7	7	0.000214712	14	13	0.000439061	0.000326886				8	8	0.000225809	17	15	0.000528019	0.000376914	1.15304							17	15	0.000520253	0.000520253	1.59154	0	120.422	40	20	63	20	cell organization and biogenesis;protein metabolism;other metabolic processes;developmental processes;other biological processes	other membranes;nucleus;other cell component
3	3	3	XP_005270360.1	1	cyclin-dependent kinase 1 isoform X1 [Homo sapiens]	CDK1	297	34.1	8.4	7	6	0.00208709	20	12	0.00141489	4	3	0.000289328	0.00126377	3	2	0.000806009	19	13	0.00123691	3	3	0.00021491	0.00075261	0.595528	12	7	0.00223494	2	2	0.00137952	4	4	0.000282332	0.00129893	1.02782	0	110.385	60	17	74	15	cell cycle OR cell proliferation;cell organization and biogenesis;protein metabolism;DNA metabolism;other metabolic processes;stress response;developmental processes;signal transduction;other biological processes	other membranes;cytosol;cytoskeleton;mitochondrion;ER/Golgi;nucleus;other cell component
2	2	2	NP_000513.2	1	homeobox protein Hox-A13 [Homo sapiens]	HOXA13	388	39.7	9.13				5	4	0.000270762	6	6	0.000332205	0.000301484				8	7	0.000398657	7	7	0.000383846	0.000391252	1.29775	1	1	0.000142564				3	3	0.000162086	0.000152325	0.505252	0	91.123	36	11	30	11	cell cycle OR cell proliferation;cell organization and biogenesis;RNA metabolism OR transcription;other metabolic processes;developmental processes;other biological processes	cytoskeleton;nucleus;other cell component
2	2	2	NP_004715.1	1	centromere/kinetochore protein zw10 homolog [Homo sapiens]	ZW10	779	88.8	6.27				5	5	0.00013486	2	2	5.51543e-05	9.5007e-05				14	12	0.000347482	5	5	0.00013656	0.000242021	2.5474	5	3	0.000355038				3	3	8.0731e-05	0.000217884	2.29335	0	89.94	28	14	34	14	cell cycle OR cell proliferation;cell organization and biogenesis;transport;signal transduction;other biological processes	other membranes;cytosol;cytoskeleton;ER/Golgi;nucleus;other cell component
1	2	3	NP_005907.3	1	DNA replication licensing factor MCM7 isoform 1 [Homo sapiens]	MCM7	719	81.3	6.46				13	11	0.000379896				0.000379896	1	1	0.00011098	14	12	0.000376479				0.00024373	0.64157	4	3	0.000307732	1	1	0.000284923	1	1	2.9156e-05	0.00020727	0.545598	0	84.805	30	15	34	15	cell cycle OR cell proliferation;cell organization and biogenesis;DNA metabolism;other metabolic processes;stress response;other biological processes	cytosol;nucleus;other cell component
1	2	1	NP_056156.2	1	condensin complex subunit 2 isoform 1 [Homo sapiens]	NCAPH	741	82.5	5.06							8	8	0.000231931	0.000231931				1	1	2.6093e-05	6	6	0.000172276	9.91843e-05	0.427646							8	8	0.000226323	0.000226323	0.97582	0	70.484	25	14	23	14	cell cycle OR cell proliferation;cell organization and biogenesis;other biological processes	cytosol;nucleus;other cell component
1	2	1	NP_056526.3	1	BRD4-interacting chromatin-remodeling complex-associated protein [Homo sapiens]	BICRA	1560	158.4	6.65							4	4	5.50836e-05	5.50836e-05				3	3	3.71825e-05	13	10	0.0001773	0.000107241	1.94688							11	10	0.000147817	0.000147817	2.6835	0	67.401	14	14	31	14	cell organization and biogenesis;other biological processes	nucleus;other cell component
2	2	2	NP_001307.2	1	exportin-2 isoform 1 [Homo sapiens]	CSE1L	971	110.3	5.77				3	3	6.4916e-05	7	6	0.000154869	0.000109893				5	4	9.95617e-05	4	4	8.76459e-05	9.36038e-05	0.851774	1	1	5.69669e-05				6	6	0.000129535	9.32512e-05	0.848565	0	58.984	11	8	26	8	transport	cytosol;nucleus;other cell component
2	2	2	NP_073713.2	1	C-terminal-binding protein 2 isoform 2 [Homo sapiens]	CTBP2	985	106.1	8.02				2	2	4.26622e-05	9	9	0.000196288	0.000119475				4	4	7.85173e-05	7	6	0.0001512	0.000114859	0.961363	2	2	0.000112314				11	8	0.000234106	0.00017321	1.44976	0	56.924	16	10	35	7
1	2	1	NP_001394511.1	1	breast cancer type 1 susceptibility protein isoform 7 [Homo sapiens]	BRCA1	1885	210.2	5.5							7	7	7.97763e-05	7.97763e-05				1	1	1.02572e-05	7	6	7.90092e-05	4.46332e-05	0.55948							8	7	8.89683e-05	8.89683e-05	1.11522	0	55.573	11	12	23	12
2	3	1	NP_001202.5	1	mitotic checkpoint serine/threonine-protein kinase BUB1 beta [Homo sapiens]	BUB1B	1050	119.5	5.27	1	1	8.43355e-05	1	1	2.00106e-05				5.21731e-05	1	1	7.59951e-05	9	8	0.000165728	1	1	2.02629e-05	8.73285e-05	1.67382							6	6	0.000119789	0.000119789	2.296	0	49.008	18	12	19	12	cell cycle OR cell proliferation;cell organization and biogenesis;other metabolic processes;signal transduction;other biological processes	cytosol;cytoskeleton;nucleus;other cell component
2	2	1	XP_005270993.1	1	E3 ubiquitin-protein ligase TRIM33 isoform X1 [Homo sapiens]	TRIM33	1151	125.3	6.64				4	4	7.30187e-05	4	4	7.46572e-05	7.3838e-05				2	2	3.35967e-05	7	7	0.000129394	8.14953e-05	1.1037							6	5	0.000109278	0.000109278	1.47997	0	42.962	10	9	23	9
2	2	2	NP_001801.1	1	major centromere autoantigen B [Homo sapiens]	CENPB	599	65.1	4.55				3	3	0.000105231	2	2	7.17282e-05	8.84797e-05				5	5	0.000161393	3	3	0.000106558	0.000133975	1.51419				1	1	0.000342002	7	6	0.000244978	0.00029349	3.31704	0	42.098	20	8	21	8		nucleus;other cell component
1	2	1	NP_004692.1	1	G2/mitotic-specific cyclin-B2 [Homo sapiens]	CCNB2	398	45.3	8.9				7	7	0.000369543				0.000369543	1	1	0.00020049	9	9	0.000437221				0.000318855	0.862838	1	1	0.000138982							0.000138982	0.376092	0	41.943	31	9	18	9	cell cycle OR cell proliferation;cell organization and biogenesis;developmental processes;other biological processes	other membranes;cytosol;cytoskeleton;nucleus;other cell component
1	2	2	NP_859067.2	1	centromere protein V [Homo sapiens]	CENPV	272	29.7	9.73				2	2	0.000154494				0.000154494	1	1	0.000293364	5	3	0.000355421				0.000324392	2.09971	2	2	0.000406727				1	1	7.70704e-05	0.000241899	1.56575	0	40.403	25	4	11	4	cell organization and biogenesis;other biological processes	other membranes;cytosol;cytoskeleton;nucleus;other cell component
1	1	1	XP_024305881.1	1	kinetochore protein Nuf2 isoform X1 [Homo sapiens]	NUF2	464	54.3	8.27				6	6	0.000271696				0.000271696				11	10	0.00045837				0.00045837	1.68707	1	1	0.000119213							0.000119213	0.438774	0	39.213	22	10	18	10	cell cycle OR cell proliferation;cell organization and biogenesis;signal transduction;other biological processes	cytosol;nucleus;other cell component
2	2	1	NP_005564.1	1	lamin-B1 isoform 1 [Homo sapiens]	LMNB1	586	66.4	5.16				4	3	0.000143421	2	2	7.33195e-05	0.00010837				5	5	0.000164973	1	1	3.63072e-05	0.00010064	0.928672							2	2	7.15466e-05	7.15466e-05	0.660206	0	37.352	20	9	14	7	cell organization and biogenesis;transport;other biological processes	other membranes;cytoskeleton;nucleus
1	1	2	NP_001091995.1	1	cytoskeleton-associated protein 2 isoform 2 [Homo sapiens]	CKAP2	683	76.9	9.41				5	5	0.000153815				0.000153815				6	6	0.000169853				0.000169853	1.10426	1	1	8.09881e-05	2	2	0.000599881				0.000340435	2.21327	0	32.666	18	7	14	7	cell cycle OR cell proliferation;other biological processes	cytoskeleton;other cell component
2	2	2	NP_001364115.1	1	C-terminal-binding protein 1 isoform 3 [Homo sapiens]	CTBP1	441	47.6	6.77				1	1	4.76443e-05	7	5	0.000340994	0.000194319				3	3	0.00013153	7	5	0.000337715	0.000234622	1.20741	1	1	0.00012543				8	6	0.000380284	0.000252857	1.30125	0	30.366	20	7	27	4
1	1	0	NP_001269095.1	1	histone-lysine N-methyltransferase SUV39H1 isoform 1 [Homo sapiens]	SUV39H1	423	49.1	8.1				4	4	0.000198687				0.000198687				4	4	0.000182836				0.000182836	0.92022											0	0	24.242	17	7	8	7	cell cycle OR cell proliferation;cell organization and biogenesis;other metabolic processes;stress response;other biological processes	nucleus;other cell component
1	1	0	NP_001171940.1	1	condensin-2 complex subunit H2 isoform 3 [Homo sapiens]	NCAPH2	606	68.3	4.74				2	2	6.93437e-05				6.93437e-05				7	7	0.00022334				0.00022334	3.22077											0	0	21.92	24	7	9	7
1	2	0	NP_077298.1	1	centromere protein O isoform 1 [Homo sapiens]	CENPO	300	33.8	7.71				4	3	0.000280149				0.000280149	1	1	0.000265983	3	3	0.000193349				0.000229666	0.8198											0	0	18.508	19	3	8	3	cell cycle OR cell proliferation;cell organization and biogenesis	cytosol;nucleus;other cell component
1	1	1	XP_047281808.1	1	cullin-2 isoform X1 [Homo sapiens]	CUL2	808	94.2	7.14							5	4	0.000132937	0.000132937							1	1	2.63317e-05	2.63317e-05	0.198077							2	2	5.1889e-05	5.1889e-05	0.390328	0	18.2	8	4	8	4
2	1	1	XP_024305415.1	1	serine/threonine-protein phosphatase 2A 56 kDa regulatory subunit epsilon isoform isoform X1 [Homo sapiens]	PPP2R5E	467	54.7	6.95				3	3	0.000134975	1	1	4.60013e-05	9.04883e-05				2	2	8.28046e-05				8.28046e-05	0.915087	1	1	0.000118447							0.000118447	1.30898	0	17.906	16	6	7	5	signal transduction	cytosol;nucleus;other cell component
1	1	1	XP_011512129.1	1	biorientation of chromosomes in cell division protein 1-like 1 isoform X1 [Homo sapiens]	BOD1L1	3113	337.2	5.15				1	1	6.74948e-06				6.74948e-06							2	1	1.36692e-05	1.36692e-05	2.02522							2	2	1.34681e-05	1.34681e-05	1.99543	0	16.686	1	2	5	2
1	1	1	NP_005436.1	1	structural maintenance of chromosomes protein 3 [Homo sapiens]	SMC3	1217	141.5	7.18				2	2	3.45294e-05				3.45294e-05				3	3	4.7662e-05				4.7662e-05	1.38033	1	1	4.54518e-05							4.54518e-05	1.31632	0	15.693	6	6	6	6	cell cycle OR cell proliferation;cell organization and biogenesis;DNA metabolism;other metabolic processes;stress response;other biological processes	cytosol;cytoskeleton;nucleus;other cell component
1	1	1	NP_788276.1	1	CDK5 regulatory subunit-associated protein 3 isoform b [Homo sapiens]	CDK5RAP3	506	56.9	4.75							1	1	4.24557e-05	4.24557e-05				1	1	3.82112e-05				3.82112e-05	0.900025							1	1	4.14292e-05	4.14292e-05	0.97582	0	13.655	7	3	3	3	cell cycle OR cell proliferation;cell organization and biogenesis;protein metabolism;other metabolic processes;stress response;developmental processes;signal transduction;other biological processes	cytosol;cytoskeleton;nucleus;other cell component
2	2	0	NP_006506.3	1	histone-lysine N-methyltransferase SETMAR isoform 1 [Homo sapiens]	SETMAR	684	78	7.14				3	3	9.21541e-05	1	1	3.14073e-05	6.17807e-05				2	2	5.65347e-05	2	1	6.22107e-05	5.93727e-05	0.961023											0	0	11.725	5	3	8	3	cell cycle OR cell proliferation;cell organization and biogenesis;DNA metabolism;other metabolic processes;stress response;signal transduction;other biological processes	nucleus;other cell component
1	1	1	XP_011520984.1	1	axin-1 isoform X1 [Homo sapiens]	AXIN1	916	101.3	7.2				1	1	2.29379e-05				2.29379e-05							1	1	2.32271e-05	2.32271e-05	1.01261							1	1	2.28855e-05	2.28855e-05	0.997716	0	6.899	4	2	3	2
2	1	0	XP_047297237.1	1	bromodomain-containing protein 1 isoform X2 [Homo sapiens]	BRD1	1243	139.5	8.75				1	1	1.69036e-05	1	1	1.72829e-05	1.70932e-05				2	2	3.111e-05				3.111e-05	1.82002											0	0	6.845	3	3	4	3
					The following 2 proteins are single spectra-hits, I would be hesitant to report them
1	1	0	NP_055991.1	1	F-box only protein 28 isoform a [Homo sapiens]		368	41.1	9.55				1	1	5.70955e-05				5.70955e-05				1	1	5.25404e-05				5.25404e-05	0.92022											0	0	13.765	4	1	2	1		other cell component
0	2	0	XP_047275945.1	1	histone-lysine N-methyltransferase EZH2 isoform X1 [Homo sapiens]		759	87	7.3														1	1	2.54742e-05	1	1	2.80317e-05	2.67529e-05													0.006	3.594	3	2	2	2
0	1	1	XP_011512374.1	1	succinate dehydrogenase [ubiquinone] flavoprotein subunit, mitochondrial isoform X1 [Homo sapiens]	SDHA	680	74.4	7.91																	2	2	6.25766e-05	6.25766e-05	infinity							7	6	0.000215797	0.000215797	infinity	0	41.965	15	6	9	6
0	2	2	XP_047273502.1	1	nephrocystin-4 isoform X5 [Homo sapiens]	NPHP4	1426	157.5	8.13														4	4	5.42353e-05	1	1	1.49201e-05	3.45777e-05	infinity	1	1	3.87902e-05				2	2	2.94013e-05	3.40958e-05	infinity	0	25.526	6	5	8	5	cell adhesion;cell organization and biogenesis;developmental processes;signal transduction;other biological processes	cytosol;cytoskeleton;nucleus;other cell component
0	1	1	NP_002403.3	1	methylated-DNA--protein-cysteine methyltransferase [Homo sapiens]	MGMT	207	21.6	8.1																	1	1	0.000102783	0.000102783	infinity							4	3	0.000405085	0.000405085	infinity	0	22.717	28	4	5	4	DNA metabolism;other metabolic processes;stress response;other biological processes	nucleus
0	1	1	NP_938023.1	1	stimulator of interferon genes protein isoform 1 [Homo sapiens]	TMEM173	379	42.2	7.05																	1	1	5.61373e-05	5.61373e-05	infinity							2	2	0.000110623	0.000110623	infinity	0	21.487	18	3	3	3	cell organization and biogenesis;other metabolic processes;stress response;signal transduction;other biological processes	plasma membrane;other membranes;cytosol;mitochondrion;ER/Golgi;nucleus;other cytoplasmic organelle;other cell component
0	1	1	NP_001317366.1	1	tyrosine-protein phosphatase non-receptor type 11 isoform 3 [Homo sapiens]	PTPN11	597	68.4	7.3																	3	3	0.000106915	0.000106915	infinity							2	2	7.02283e-05	7.02283e-05	infinity	0	20.636	11	5	5	5	cell organization and biogenesis;other metabolic processes;stress response;developmental processes;signal transduction;other biological processes	nucleus;other cell component
0	1	1	XP_011543457.1	1	serine/threonine-protein kinase MRCK gamma isoform X1 [Homo sapiens]	CDC42BPG	1569	174.2	6.24																	5	5	6.78013e-05	6.78013e-05	infinity							3	3	4.00825e-05	4.00825e-05	infinity	0	19.476	5	5	8	5
0	2	1	NP_597719.1	1	tetratricopeptide repeat protein 14 isoform a [Homo sapiens]	TTC14	770	88.3	8.63														2	2	5.02205e-05	1	1	2.76312e-05	3.89259e-05	infinity							2	2	5.44497e-05	5.44497e-05	infinity	0	16.166	9	5	5	5
0	1	2	XP_011523571.1	1	ATPase family AAA domain-containing protein 5 isoform X1 [Homo sapiens]	ATAD5	1845	207.5	9.19														4	3	4.19184e-05				4.19184e-05	infinity	1	1	2.99809e-05				1	1	1.13621e-05	2.06715e-05	infinity	0	15.168	2	4	6	4
0	1	1	NP_004577.1	1	ribosomal protein S6 kinase alpha-3 [Homo sapiens]	RPS6KA3	740	83.7	6.89																	1	1	2.87514e-05	2.87514e-05	infinity							3	3	8.49858e-05	8.49858e-05	infinity	0	14.411	7	3	4	1	cell-cell signaling;cell cycle OR cell proliferation;protein metabolism;other metabolic processes;stress response;developmental processes;signal transduction;other biological processes	cytosol;nucleus;other cell component
0	1	1	XP_011528441.1	1	tRNA (uracil-5-)-methyltransferase homolog A isoform X1 [Homo sapiens]	TRMT2A	643	70.8	8.05																	1	1	3.30887e-05	3.30887e-05	infinity							1	1	3.26021e-05	3.26021e-05	infinity	0	12.469	3	1	2	1	RNA metabolism OR transcription;other metabolic processes
0	2	1	XP_047289951.1	1	U4/U6 small nuclear ribonucleoprotein Prp3 isoform X1 [Homo sapiens]	PRPF3	683	77.5	9.5														1	1	2.83088e-05	1	1	3.11509e-05	2.97298e-05	infinity							2	2	6.13855e-05	6.13855e-05	infinity	0	12.058	6	3	4	3	cell organization and biogenesis;RNA metabolism OR transcription;other metabolic processes	cytosol;nucleus
0	2	1	NP_001382981.1	1	cytosolic endo-beta-N-acetylglucosaminidase isoform 1 [Homo sapiens]	ENGASE	809	90.5	6.98														1	1	2.38997e-05	2	1	5.25984e-05	3.82491e-05	infinity							1	1	2.59124e-05	2.59124e-05	infinity	0	11.882	5	2	4	2
0	1	1	XP_016882154.1	1	WD repeat-containing protein 62 isoform X1 [Homo sapiens]	WDR62	1523	166.4	5.88																	2	2	2.79397e-05	2.79397e-05	infinity							2	2	2.75288e-05	2.75288e-05	infinity	0	11.443	3	3	4	3
0	1	1	XP_005247270.1	1	histone-lysine N-methyltransferase MECOM isoform X1 [Homo sapiens]	MECOM	1240	139.3	6.44														1	1	1.55926e-05				1.55926e-05	infinity							3	3	5.07173e-05	5.07173e-05	infinity	0	10.004	5	4	4	4
0	1	1	NP_004652.2	1	cell division cycle protein 23 homolog [Homo sapiens]	CDC23	597	68.8	7.02														2	2	6.47735e-05				6.47735e-05	infinity							2	2	7.02283e-05	7.02283e-05	infinity	0	10.002	8	3	4	3	cell cycle OR cell proliferation;cell organization and biogenesis;protein metabolism;other metabolic processes;other biological processes	cytosol;nucleus
0	1	1	NP_757345.2	1	tapasin isoform 2 precursor [Homo sapiens]	TAPBP	504	53.9	7.08																	2	2	8.44288e-05	8.44288e-05	infinity							1	1	4.15936e-05	4.15936e-05	infinity	0	9.533	5	2	3	2	other biological processes	other membranes
0	1	1	XP_011539620.1	1	basement membrane-specific heparan sulfate proteoglycan core protein isoform X1 [Homo sapiens]	HSPG2	4574	488.2	6.55														1	1	4.22713e-06				4.22713e-06	infinity							2	2	9.16622e-06	9.16622e-06	infinity	0	9.494	1	3	3	3
0	2	1	NP_001306045.1	1	aspartyl aminopeptidase isoform a [Homo sapiens]	DNPEP	493	54.5	7.74														1	1	3.92188e-05	1	1	4.31563e-05	4.11876e-05	infinity							1	1	4.25216e-05	4.25216e-05	infinity	0	9.384	8	3	3	3	protein metabolism	cytosol
0	1	1	XP_047274501.1	1	BRD4-interacting chromatin-remodeling complex-associated protein-like isoform X2 [Homo sapiens]	BICRAL	1183	126.1	7.8																	1	1	1.79848e-05	1.79848e-05	infinity							2	2	3.54407e-05	3.54407e-05	infinity	0	9.341	4	3	3	3
0	1	1	NP_116781.1	1	protein transport protein Sec23B isoform 1 [Homo sapiens]	SEC23B	767	86.4	6.89														1	1	2.52085e-05				2.52085e-05	infinity							2	2	5.46627e-05	5.46627e-05	infinity	0	9.107	6	3	3	3	cell organization and biogenesis;transport	other membranes;cytosol;ER/Golgi;other cell component
0	1	2	XP_047281762.1	1	sideroflexin-3 isoform X1 [Homo sapiens]	SFXN3	374	40.9	9.36														1	1	5.16976e-05				5.16976e-05	infinity	2	2	0.000295801				1	1	5.60512e-05	0.000175926	infinity	0	8.965	10	3	4	2
0	1	1	XP_047294120.1	1	zinc finger protein 787 isoform X1 [Homo sapiens]	ZNF787	382	40.4	7.96														1	1	5.06149e-05				5.06149e-05	infinity							1	1	5.48774e-05	5.48774e-05	infinity	0	8.405	9	2	2	2	other biological processes	nucleus
0	1	1	XP_047279644.1	1	transcription factor RFX3 isoform X1 [Homo sapiens]	RFX3	800	89.5	6.14														1	1	2.41686e-05				2.41686e-05	infinity							1	1	2.62039e-05	2.62039e-05	infinity	0	8.043	6	2	2	1
0	1	1	XP_011518537.1	1	26S proteasome non-ATPase regulatory subunit 13 isoform X1 [Homo sapiens]	PSMD13	310	35.4	5.41														1	1	6.23706e-05				6.23706e-05	infinity							1	1	6.76231e-05	6.76231e-05	infinity	0	7.961	10	2	2	1
0	1	1	NP_006626.3	1	zinc finger protein 460 isoform 1 [Homo sapiens]	ZNF460	562	63.6	7.01																	3	2	0.000113573	0.000113573	infinity							1	1	3.7301e-05	3.7301e-05	infinity	0	7.943	8	2	4	2	other biological processes	nucleus
0	2	1	NP_001287791.1	1	MPN domain-containing protein isoform 3 [Homo sapiens]	MPND	501	54.1	5.4														1	1	3.85926e-05	1	1	4.24672e-05	4.05299e-05	infinity							1	1	4.18426e-05	4.18426e-05	infinity	0	7.586	5	2	3	2
0	1	1	NP_851320.1	1	integral membrane protein GPR180 precursor [Homo sapiens]	GPR180	440	49.4	7.39																	1	1	4.83547e-05	4.83547e-05	infinity							1	1	4.76435e-05	4.76435e-05	infinity	0	7.144	3	1	2	1	signal transduction;other biological processes	other membranes
0	1	1	XP_047284876.1	1	RNA-binding protein RO60 isoform X1 [Homo sapiens]	TROVE2	560	63.1	8.38														1	1	3.45266e-05				3.45266e-05	infinity							1	1	3.74342e-05	3.74342e-05	infinity	0	6.845	4	2	2	2
0	1	1	NP_055760.1	1	actin-binding LIM protein 3 isoform 1 [Homo sapiens]	ABLIM3	683	77.8	8.54																	2	1	6.23018e-05	6.23018e-05	infinity							2	1	6.13855e-05	6.13855e-05	infinity	0	6.758	2	1	4	1	cell organization and biogenesis;RNA metabolism OR transcription;other metabolic processes;other biological processes	cytoskeleton;other cell component
0	1	1	NP_005056.3	1	protein sel-1 homolog 1 isoform 1 precursor [Homo sapiens]	SEL1L	794	88.7	5.39																	1	1	2.6796e-05	2.6796e-05	infinity							1	1	2.6402e-05	2.6402e-05	infinity	0	6.416	5	2	2	2	protein metabolism;other metabolic processes;stress response;transport;signal transduction;other biological processes	other membranes;ER/Golgi
0	1	1	XP_047274943.1	1	DNA primase large subunit isoform X1 [Homo sapiens]	PRIM2	509	58.8	7.91																	1	1	4.17997e-05	4.17997e-05	infinity							1	1	4.1185e-05	4.1185e-05	infinity	0	6.318	2	1	2	1	DNA metabolism;RNA metabolism OR transcription;other metabolic processes;other biological processes	nucleus
0	1	1	NP_001610.2	1	beta-adrenergic receptor kinase 1 [Homo sapiens]	GRK2	689	79.5	7.28																	1	1	3.08796e-05	3.08796e-05	infinity							1	1	3.04255e-05	3.04255e-05	infinity	0	6.165	2	2	2	2	cell-cell signaling;protein metabolism;other metabolic processes;transport;developmental processes;signal transduction;other biological processes	plasma membrane;other membranes;cytosol;other cell component
0	1	1	XP_047285192.1	1	paxillin isoform X1 [Homo sapiens]	PXN	1135	121.8	5.9																	1	1	1.87454e-05	1.87454e-05	infinity							1	1	1.84697e-05	1.84697e-05	infinity	0	6.13	3	2	2	2
0	1	1	XP_005250774.1	1	mitochondrial-processing peptidase subunit beta isoform X1 [Homo sapiens]	PMPCB	508	56.7	7.03																	1	1	4.1882e-05	4.1882e-05	infinity							1	1	4.1266e-05	4.1266e-05	infinity	0	6.124	6	2	2	2
0	1	1	NP_001316166.1	1	serine/threonine-protein kinase Nek9 isoform 1 [Homo sapiens]	NEK9	991	108.4	5.85																	1	1	2.14693e-05	2.14693e-05	infinity							1	1	2.11535e-05	2.11535e-05	infinity	0	5.666	2	1	2	1
0	1	1	XP_054189070.1	1	nucleolar protein 8 isoform X1 [Homo sapiens]	NOL8	1167	131.5	7.09														1	1	1.6568e-05				1.6568e-05	infinity							1	1	1.79633e-05	1.79633e-05	infinity	0	5.54	3	2	2	2	RNA metabolism OR transcription;other metabolic processes;other biological processes	nucleus;other cell component
0	1	1	XP_011523438.1	1	transcription factor Sp2 isoform X1 [Homo sapiens]	SP2	771	82.1	9.42																	1	1	2.75954e-05	2.75954e-05	infinity							1	1	2.71896e-05	2.71896e-05	infinity	0	5.523	3	2	2	1
0	1	1	NP_003477.4	1	large neutral amino acids transporter small subunit 1 [Homo sapiens]	SLC7A5	507	55	7.72																	1	1	4.19646e-05	4.19646e-05	infinity							1	1	4.13474e-05	4.13474e-05	infinity	0	5.476	4	1	2	1	stress response;transport;developmental processes;other biological processes	plasma membrane;other membranes;cytosol;other cytoplasmic organelle;other cell component
0	1	1	NP_620407.1	1	mitogen-activated protein kinase 1 [Homo sapiens]	MAPK1	360	41.4	6.98																	1	1	5.91001e-05	5.91001e-05	infinity							2	2	0.000116462	0.000116462	infinity	0	5.259	6	2	3	2	cell-cell signaling;cell cycle OR cell proliferation;protein metabolism;other metabolic processes;stress response;transport;developmental processes;signal transduction;other biological processes	non-structural extracellular;plasma membrane;other membranes;cytosol;cytoskeleton;mitochondrion;ER/Golgi;nucleus;other cytoplasmic organelle;other cell component
0	2	1	NP_689939.1	1	calcium uptake protein 2, mitochondrial [Homo sapiens]	MICU2	434	49.6	9.09														1	1	4.45504e-05	1	1	4.90232e-05	4.67868e-05	infinity							1	1	4.83022e-05	4.83022e-05	infinity	0	5.051	8	2	3	2	transport;other biological processes	other membranes;mitochondrion
0	1	1	XP_047275213.1	1	zinc finger and SCAN domain-containing protein 31 isoform X1 [Homo sapiens]	ZSCAN31	406	47.3	6.89														1	1	4.76229e-05				4.76229e-05	infinity							1	1	5.16334e-05	5.16334e-05	infinity	0	4.996	8	2	2	2	other biological processes	nucleus
0	1	1	NP_073603.2	1	ceramide kinase [Homo sapiens]	CERK	537	59.9	8.19																	1	1	3.96202e-05	3.96202e-05	infinity							2	2	7.80751e-05	7.80751e-05	infinity	0	4.623	5	2	3	2	other metabolic processes	plasma membrane;other membranes;other cell component
0	1	1	NP_003621.1	1	peroxisomal biogenesis factor 3 [Homo sapiens]	PEX3	373	42.1	8.15														1	1	5.18361e-05				5.18361e-05	infinity							1	1	5.62015e-05	5.62015e-05	infinity	0	4.392	3	1	2	1	cell organization and biogenesis;transport	other membranes;ER/Golgi;nucleus;other cytoplasmic organelle;other cell component
0	1	1	NP_004355.2	1	CCAAT/enhancer-binding protein alpha isoform a [Homo sapiens]	CEBPA	358	37.5	7.68														2	1	0.000108016				0.000108016	infinity							1	1	5.85563e-05	5.85563e-05	infinity	0	4.361	13	2	3	2	cell cycle OR cell proliferation;cell organization and biogenesis;RNA metabolism OR transcription;other metabolic processes;stress response;developmental processes;signal transduction;other biological processes	nucleus;other cell component
0	1	1	XP_011544284.1	1	serine/threonine-protein kinase TAO2 isoform X1 [Homo sapiens]	TAOK2	1242	138.9	7.25																	1	1	1.71305e-05	1.71305e-05	infinity							1	1	1.68785e-05	1.68785e-05	infinity	0	4.318	1	1	2	1
0	1	2	XP_011520278.1	1	transducin-like enhancer protein 3 isoform X1 [Homo sapiens]	TLE3	782	84.4	7.27																	1	1	2.72072e-05	2.72072e-05	infinity	1	1	7.07351e-05				1	1	2.68071e-05	4.87711e-05	infinity	0	4.237	2	1	3	1	cell-cell signaling;signal transduction;other biological processes	nucleus;other cell component
0	1	1	NP_005852.2	1	E3 ubiquitin-protein ligase CHIP isoform a [Homo sapiens]	STUB1	303	34.8	5.87																	1	1	7.0218e-05	7.0218e-05	infinity							1	1	6.91853e-05	6.91853e-05	infinity	0	4.236	4	1	2	1	protein metabolism;DNA metabolism;other metabolic processes;stress response;signal transduction;other biological processes	cytosol;cytoskeleton;ER/Golgi;nucleus;other cell component
0	1	1	NP_056284.1	1	protein NipSnap homolog 3A isoform 1 [Homo sapiens]	NIPSNAP3A	247	28.4	9.16																	1	1	8.61378e-05	8.61378e-05	infinity							1	1	8.48711e-05	8.48711e-05	infinity	0.006	3.279	6	1	2	1		cytosol;mitochondrion
0	1	1	XP_047283367.1	1	epidermal growth factor receptor kinase substrate 8-like protein 2 isoform X2 [Homo sapiens]	EPS8L2	715	80.6	6.84																	1	1	2.97567e-05	2.97567e-05	infinity							1	1	2.93191e-05	2.93191e-05	infinity	0.009	2.85	2	1	2	1	signal transduction;other biological processes	plasma membrane;other membranes;cytosol;cytoskeleton;other cell component
0	1	1	XP_011509125.1	1	rab3 GTPase-activating protein catalytic subunit isoform X1 [Homo sapiens]	RAB3GAP1	1024	114.9	5.71																	1	1	2.07774e-05	2.07774e-05	infinity							1	1	2.04718e-05	2.04718e-05	infinity	0.009	2.826	1	1	2	1		ER/Golgi
0	1	0	XP_016874179.1	1	microspherule protein 1 isoform X2 [Homo sapiens]	MCRS1	475	53	9.55														5	4	0.000203525				0.000203525	infinity												0	16.46	12	4	5	4	cell organization and biogenesis;DNA metabolism;other biological processes	nucleus;other cell component
0	2	0	NP_000475.1	1	amyloid-beta precursor protein isoform a precursor [Homo sapiens]	APP	770	86.9	4.82														2	2	5.02205e-05	3	1	8.28937e-05	6.65571e-05	infinity												0	16.361	6	3	5	3	cell adhesion;cell cycle OR cell proliferation;cell organization and biogenesis;protein metabolism;RNA metabolism OR transcription;other metabolic processes;stress response;transport;developmental processes;signal transduction;other biological processes	non-structural extracellular;plasma membrane;other membranes;cytosol;cytoskeleton;ER/Golgi;nucleus;other cytoplasmic organelle;other cell component
0	1	0	NP_001435.1	1	fatty acid-binding protein 5 [Homo sapiens]	FABP5	135	15.2	7.01																	3	3	0.000472801	0.000472801	infinity												0	14.239	26	3	3	3	other metabolic processes;transport;other biological processes	non-structural extracellular;plasma membrane;other membranes;cytosol;nucleus;other cytoplasmic organelle;other cell component
0	1	0	XP_005251963.2	1	PHD finger protein 19 isoform X1 [Homo sapiens]	PHF19	639	72.2	9.07														3	3	9.07741e-05				9.07741e-05	infinity												0	14.19	8	3	3	3
0	1	0	NP_057622.1	1	NAD-dependent protein deacetylase sirtuin-7 [Homo sapiens]	SIRT7	400	44.9	9.74														3	3	0.000145012				0.000145012	infinity												0	13.79	13	3	3	3	cell cycle OR cell proliferation;cell organization and biogenesis;protein metabolism;DNA metabolism;RNA metabolism OR transcription;other metabolic processes;stress response;other biological processes	nucleus;other cell component
0	1	0	XP_024306638.1	1	tRNA-dihydrouridine(16/17) synthase [NAD(P)(+)]-like isoform X5 [Homo sapiens]	DUS1L	491	54	8.88														3	3	0.000118136				0.000118136	infinity												0	13.697	9	3	3	3
0	1	0	XP_047295670.1	1	armadillo repeat-containing protein 6 isoform X2 [Homo sapiens]	ARMC6	501	54.1	6.24														2	2	7.71852e-05				7.71852e-05	infinity												0	12.432	6	2	2	2	other biological processes	cytosol
0	2	0	NP_008986.2	1	DNA-directed RNA polymerase III subunit RPC1 [Homo sapiens]	POLR3A	1390	155.5	8.48														2	2	2.782e-05	1	1	1.53065e-05	2.15632e-05	infinity												0	12.05	4	3	3	2	RNA metabolism OR transcription;other metabolic processes;stress response;other biological processes	cytosol;nucleus
0	1	0	NP_653168.2	1	protein angel homolog 2 isoform a [Homo sapiens]	ANGEL2	544	62.3	7.81																	2	2	7.82208e-05	7.82208e-05	infinity												0	11.757	6	2	2	2	other biological processes	nucleus;other cell component
0	1	0	NP_004855.2	1	growth/differentiation factor 15 preproprotein [Homo sapiens]	GDF15	308	34.1	9.66														2	2	0.000125551				0.000125551	infinity												0	11.193	9	2	2	2	cell-cell signaling;signal transduction;other biological processes	non-structural extracellular;ER/Golgi;nucleus;other cell component
0	2	0	NP_001138467.1	1	coiled-coil domain-containing protein 85C [Homo sapiens]	CCDC85C	419	45.2	6.96														2	2	9.22906e-05	2	2	0.000101556	9.69235e-05	infinity												0	10.954	10	3	4	3	developmental processes	other cell component
0	1	0	NP_003869.1	1	gamma-glutamyl hydrolase isoform 1 precursor [Homo sapiens]	GGH	318	35.9	7.11														3	2	0.000182405				0.000182405	infinity												0	10.941	9	2	3	2	other metabolic processes	non-structural extracellular;other cytoplasmic organelle;other cell component
0	1	0	NP_077718.3	1	NADH dehydrogenase [ubiquinone] iron-sulfur protein 7, mitochondrial isoform 1 [Homo sapiens]	NDUFS7	213	23.5	9.99														2	2	0.000181548				0.000181548	infinity												0	10.476	11	2	2	2	cell organization and biogenesis;other metabolic processes;transport	plasma membrane;other membranes;mitochondrion;other cell component
0	1	0	NP_001957.2	1	peroxisomal bifunctional enzyme isoform 1 [Homo sapiens]	EHHADH	723	79.4	9.14														3	3	8.02277e-05				8.02277e-05	infinity												0	10.373	6	3	3	3	other metabolic processes	cytosol;other cytoplasmic organelle
0	1	0	NP_036246.1	1	caspase-14 precursor [Homo sapiens]	CASP14	242	27.7	5.58																	2	1	0.000175835	0.000175835	infinity												0	10.078	7	1	2	1	protein metabolism;other biological processes	plasma membrane;cytosol;cytoskeleton;mitochondrion;nucleus;other cell component
0	1	0	NP_071328.2	1	mdm2-binding protein [Homo sapiens]	MTBP	904	102.1	7.77														3	3	6.41644e-05				6.41644e-05	infinity												0	9.957	6	3	3	3	cell cycle OR cell proliferation;other biological processes	other cell component
0	1	0	NP_000840.2	1	glutathione S-transferase Mu 3 [Homo sapiens]	GSTM3	225	26.5	5.54														2	2	0.000171866				0.000171866	infinity												0	9.592	13	2	2	2	other metabolic processes;stress response;developmental processes;other biological processes	cytosol;cytoskeleton;other cell component
0	1	0	XP_006715809.1	1	anillin isoform X1 [Homo sapiens]	ANLN	1142	126.4	8														2	2	3.38614e-05				3.38614e-05	infinity												0	9.484	3	2	2	2
0	1	0	NP_003633.2	1	histone acetyltransferase type B catalytic subunit [Homo sapiens]	HAT1	419	49.5	5.69														2	2	9.22906e-05				9.22906e-05	infinity												0	8.745	9	2	2	2	cell organization and biogenesis;protein metabolism;other metabolic processes	mitochondrion;nucleus;other cell component
0	1	0	NP_001363867.1	1	IQ motif and SEC7 domain-containing protein 1 isoform d [Homo sapiens]	IQSEC1	1222	136	8.47														2	2	3.16447e-05				3.16447e-05	infinity												0	8.614	3	2	2	2	other biological processes	nucleus;other cell component
0	1	0	XP_005251926.1	1	inactive cell surface hyaluronidase CEMIP2 isoform X1 [Homo sapiens]	TMEM2	1383	154.3	8.15																	2	2	3.0768e-05	3.0768e-05	infinity												0	7.799	2	2	2	2	other metabolic processes;developmental processes;other biological processes	plasma membrane;other membranes;cytosol;nucleus;other cell component
0	2	0	NP_085137.1	1	zinc finger protein 436 isoform 1 [Homo sapiens]	ZNF436	470	54.2	7.18														2	1	8.22761e-05	1	1	4.52682e-05	6.37721e-05	infinity												0	7.162	10	2	3	2	other biological processes	cytosol;nucleus
0	1	0	NP_955452.3	1	DNA polymerase theta [Homo sapiens]	POLQ	2590	289.4	7.36																	2	2	1.64294e-05	1.64294e-05	infinity												0	6.623	1	2	2	2	cell organization and biogenesis;DNA metabolism;other metabolic processes;stress response;developmental processes;other biological processes	cytosol;ER/Golgi;nucleus;other cell component
0	1	0	XP_016872946.1	1	cell adhesion molecule 1 isoform X1 [Homo sapiens]	CADM1	477	52.9	5.31														2	2	8.10687e-05				8.10687e-05	infinity												0	6.081	12	2	2	2
0	1	0	NP_056022.1	1	OTU domain-containing protein 3 [Homo sapiens]	OTUD3	398	45.1	8.29														2	2	9.71602e-05				9.71602e-05	infinity												0	5.69	9	2	2	2	protein metabolism;other metabolic processes;other biological processes	cytosol;nucleus;other cell component
0	1	0	XP_047296159.1	1	1-phosphatidylinositol 4,5-bisphosphate phosphodiesterase beta-4 isoform X1 [Homo sapiens]	PLCB4	1206	137.4	6.73														2	2	3.20645e-05				3.20645e-05	infinity												0	5.523	3	2	2	2	other metabolic processes;signal transduction;other biological processes	ER/Golgi;nucleus;other cell component
0	2	0	NP_001403223.1	1	oxysterol-binding protein-related protein 9 isoform j [Homo sapiens]	OSBPL9	754	85.1	6.39														1	1	2.56431e-05	2	2	5.64351e-05	4.10391e-05	infinity												0	5.519	3	2	3	2	transport
0	1	0	NP_003933.1	1	ribosomal protein S6 kinase alpha-4 isoform a [Homo sapiens]	RPS6KA4	772	85.6	8.28																	2	2	5.51193e-05	5.51193e-05	infinity												0	5.468	2	2	2	2	cell organization and biogenesis;protein metabolism;other metabolic processes;stress response;signal transduction;other biological processes	cytosol;nucleus;other cell component
0	1	0	XP_005252973.1	1	rho-related GTP-binding protein RhoG isoform X1 [Homo sapiens]	RHOG	191	21.3	8.12														2	2	0.00020246				0.00020246	infinity												0	5.405	21	2	2	2	cell organization and biogenesis;signal transduction;other biological processes	plasma membrane;other membranes;cytosol;cytoskeleton;ER/Golgi;other cell component
0	1	0	NP_057349.2	1	zinc finger protein 12 isoform a [Homo sapiens]	ZNF12	697	81.1	7.84																	2	2	6.10504e-05	6.10504e-05	infinity												0	5.203	3	2	2	2	other biological processes	cytoskeleton;nucleus
0	1	0	XP_047299920.1	1	glycerol-3-phosphate dehydrogenase, mitochondrial isoform X1 [Homo sapiens]	GPD2	727	80.8	7.69														2	2	5.31909e-05				5.31909e-05	infinity												0	5.094	6	2	2	2	other metabolic processes	other membranes;mitochondrion;other cell component
0	1	0	NP_002084.2	1	glycogen synthase kinase-3 beta isoform 1 [Homo sapiens]	GSK3B	433	48	8.78														2	2	8.93066e-05				8.93066e-05	infinity												0	5.092	12	2	2	2	cell-cell signaling;cell organization and biogenesis;other metabolic processes;stress response;developmental processes;signal transduction;other biological processes	plasma membrane;other membranes;cytosol;cytoskeleton;nucleus;other cell component
0	1	0	XP_047284955.1	1	ATP-dependent 6-phosphofructokinase, muscle type isoform X1 [Homo sapiens]	PFKM	953	104.2	8.48																	2	2	4.46507e-05	4.46507e-05	infinity												0	4.949	2	2	2	2
0	1	0	NP_055138.2	1	POZ-, AT hook-, and zinc finger-containing protein 1 isoform long C [Homo sapiens]	PATZ1	687	74	8.35																	2	2	6.1939e-05	6.1939e-05	infinity												0	4.903	4	2	2	2	developmental processes;other biological processes	nucleus
0	1	0	NP_115540.2	1	zinc finger protein 394 isoform 1 [Homo sapiens]	ZNF394	561	64.2	7.9														2	1	6.89301e-05				6.89301e-05	infinity												0	4.824	6	1	2	1	other biological processes	nucleus
0	1	0	XP_047291091.1	1	rootletin isoform X5 [Homo sapiens]	CROCC	1884	213.6	5.59														3	2	3.0788e-05				3.0788e-05	infinity												0	4.34	2	2	3	2
0	1	0	NP_008930.2	1	terminal nucleotidyltransferase 4A isoform 1 [Homo sapiens]	PAPD7	792	84.6	9.51														2	2	4.88255e-05				4.88255e-05	infinity												0.006	3.146	4	2	2	1	cell cycle OR cell proliferation;cell organization and biogenesis;DNA metabolism;RNA metabolism OR transcription;other metabolic processes;stress response;other biological processes	other membranes;ER/Golgi;nucleus
0	1	0	NP_001019801.3	1	runt-related transcription factor 2 isoform a [Homo sapiens]	RUNX2	521	56.6	8.85																	2	2	8.16739e-05	8.16739e-05	infinity												0.007	3.046	4	2	2	2	cell cycle OR cell proliferation;other metabolic processes;developmental processes;signal transduction;other biological processes	cytosol;nucleus;other cell component
0	0	1	NP_055550.1	1	protein Jade-3 [Homo sapiens]	JADE3	823	93.7	7.18																												5	4	0.000127358	0.000127358	infinity	0	18.871	6	4	5	4	other biological processes	nucleus;other cell component
0	0	1	NP_001124436.1	1	1-phosphatidylinositol 4,5-bisphosphate phosphodiesterase delta-1 isoform 1 [Homo sapiens]	PLCD1	777	88.1	7.23																												2	1	5.39592e-05	5.39592e-05	infinity	0	13.02	3	1	2	1
0	0	1	NP_942600.1	1	acidic fibroblast growth factor intracellular-binding protein isoform a [Homo sapiens]	FIBP	364	41.9	6.48																												2	2	0.000115182	0.000115182	infinity	0	12.038	9	2	2	2	signal transduction	other membranes;mitochondrion;nucleus;other cell component
0	0	2	NP_001299801.1	1	cytochrome c oxidase assembly protein COX20, mitochondrial isoform 2 [Homo sapiens]	COX20	130	14.7	8.81																						1	1	0.000425499				2	2	0.00032251	0.000374004	infinity	0	11.013	21	3	3	3
0	0	1	NP_000209.2	1	potassium voltage-gated channel subfamily KQT member 1 isoform 1 [Homo sapiens]	KCNQ1	676	74.7	9.86																												3	3	9.30317e-05	9.30317e-05	infinity	0	9.996	7	3	3	3	cell-cell signaling;cell organization and biogenesis;other metabolic processes;transport;developmental processes;signal transduction;other biological processes	plasma membrane;other membranes;ER/Golgi;other cytoplasmic organelle;other cell component
0	0	1	NP_060504.1	1	WD repeat-containing protein 70 isoform 1 [Homo sapiens]	WDR70	654	73.2	6.33																												3	3	9.61612e-05	9.61612e-05	infinity	0	8.97	6	3	3	3		nucleus;other cell component
0	0	1	NP_055647.2	1	TBC1 domain family member 4 isoform 1 [Homo sapiens]	TBC1D4	1298	146.5	7.01																												2	2	3.23007e-05	3.23007e-05	infinity	0	8.208	2	2	2	2	transport;other biological processes	cytosol;other cell component
0	0	1	NP_056140.1	1	little elongation complex subunit 1 [Homo sapiens]	ICE1	2266	247.7	5.48																												2	2	1.85023e-05	1.85023e-05	infinity	0	8.173	1	2	2	2	RNA metabolism OR transcription;other metabolic processes;other biological processes	nucleus;other cell component
0	0	1	XP_047279623.1	1	zinc finger protein 462 isoform X1 [Homo sapiens]	ZNF462	2567	291.1	7.37																												3	3	2.44992e-05	2.44992e-05	infinity	0	7.567	1	3	3	3
0	0	1	NP_001333154.1	1	WD repeat-containing protein 48 isoform 4 [Homo sapiens]	WDR48	715	80.3	7.17																												2	2	5.86382e-05	5.86382e-05	infinity	0	6.838	4	2	2	2
0	0	1	NP_001633.1	1	amyloid beta precursor like protein 2 isoform 1 precursor [Homo sapiens]	APLP2	763	86.9	4.79																												2	2	5.49493e-05	5.49493e-05	infinity	0	6.603	3	2	2	2	cell organization and biogenesis;developmental processes;signal transduction	plasma membrane;other membranes;ER/Golgi;nucleus
0	0	1	XP_054188501.1	1	general transcription factor IIH subunit 1 isoform X1 [Homo sapiens]	GTF2H1	548	62	8.66																												3	3	0.000114762	0.000114762	infinity	0	6.528	7	3	3	3	DNA metabolism;RNA metabolism OR transcription;other metabolic processes;stress response;signal transduction;other biological processes	nucleus
0	0	1	NP_775840.3	1	ubinuclein-2 [Homo sapiens]	UBN2	1347	146	9.19																												2	2	3.11257e-05	3.11257e-05	infinity	0	6.068	2	2	2	2		nucleus
0	0	1	NP_005054.3	1	stearoyl-CoA desaturase [Homo sapiens]	SCD	359	41.5	9																												2	1	0.000116786	0.000116786	infinity	0	5.781	5	1	2	1	other metabolic processes;other biological processes	other membranes;ER/Golgi;nucleus
0	0	1	NP_079426.2	1	threonine--tRNA ligase, mitochondrial isoform a [Homo sapiens]	TARS2	718	81	7.3																												2	2	5.83932e-05	5.83932e-05	infinity	0	5.775	4	2	2	2	protein metabolism;RNA metabolism OR transcription;other metabolic processes	mitochondrion
0	0	1	XP_047274557.1	1	E3 ubiquitin-protein ligase SHPRH isoform X1 [Homo sapiens]	SHPRH	1774	203.5	7.52																												2	2	2.36338e-05	2.36338e-05	infinity	0	4.731	1	2	2	2
0	1	0	NP_055714.3	1	rho-related BTB domain-containing protein 3 [Homo sapiens]	RHOBTB3	611	69.4	7.62														2	2	6.32893e-05				6.32893e-05												infinity	0	4.233	5	2	2	2	protein metabolism;other metabolic processes;transport;developmental processes;other biological processes	other membranes;cytosol;ER/Golgi;other cell component
0	1	0	XP_047277905.1	1	syntabulin isoform X1 [Homo sapiens]	SYBU	755	82.8	6.87														3	2	7.68274e-05				7.68274e-05												infinity	0	4.21	5	2	3	2
0	0	2	XP_011520428.1	1	E3 SUMO-protein ligase PIAS1 isoform X1 [Homo sapiens]	PIAS1	660	73.1	7.74																						1	1	8.38104e-05				1	1	3.17624e-05	5.77864e-05	infinity	0	4.154	2	1	2	1
0	0	1	XP_011520731.1	1	C-Jun-amino-terminal kinase-interacting protein 3 isoform X1 [Homo sapiens]	MAPK8IP3	1345	148.5	5.48																												2	2	3.1172e-05	3.1172e-05	infinity	0.001	3.946	2	2	2	2
0	0	1	NP_001335875.1	1	ATP-dependent translocase ABCB1 isoform 2 [Homo sapiens]	ABCB1	1280	141.4	9																												2	2	3.27549e-05	3.27549e-05	infinity	0.006	3.466	2	2	2	2	cell cycle OR cell proliferation;cell organization and biogenesis;other metabolic processes;transport;other biological processes	plasma membrane;other membranes;other cell component
1	1	0	XP_011534307.1	1	BEN domain-containing protein 3 isoform X1 [Homo sapiens]	BEND3	828	94.4	5.43				1	1	2.53758e-05				2.53758e-05				7	7	0.000163459				0.000163459	6.44154											0	0	34.263	11	7	8	7	cell organization and biogenesis;DNA metabolism;other metabolic processes;other biological processes	nucleus;other cell component
1	1	0	XP_047300180.1	1	insulin receptor substrate 1 isoform X1 [Homo sapiens]	IRS1	1242	131.5	8.54							1	1	1.72968e-05	1.72968e-05				7	4	0.000108973				0.000108973	6.30018											0	0	17.182	8	4	8	4	signal transduction;other biological processes	plasma membrane;other membranes;cytosol;nucleus;other cell component
1	1	1	NP_775837.2	1	protein PRR14L [Homo sapiens]	PRR14L	2151	237.2	6.33							1	1	9.98726e-06	9.98726e-06							6	6	5.93474e-05	5.93474e-05	5.94231							3	2	2.92373e-05	2.92373e-05	2.92746	0	33.555	6	7	10	7
1	1	1	NP_056128.1	1	rho guanine nucleotide exchange factor 12 isoform 1 [Homo sapiens]	ARHGEF12	1544	173.1	5.74							1	1	1.39136e-05	1.39136e-05							5	5	6.88991e-05	6.88991e-05	4.95192							3	3	4.07315e-05	4.07315e-05	2.92746	0	23.741	6	7	9	7	signal transduction;other biological processes	other membranes;cytosol;other cell component
2	2	0	NP_839943.3	1	ras GTPase-activating-like protein IQGAP3 [Homo sapiens]	IQGAP3	1631	184.6	7.65				2	2	2.57647e-05	1	1	1.31714e-05	1.94681e-05				9	8	0.000106692	6	6	7.82687e-05	9.24801e-05	4.75035											0	0	57.887	12	13	18	13	cell cycle OR cell proliferation;cell organization and biogenesis;other metabolic processes;signal transduction;other biological processes	plasma membrane;other membranes;cytosol;other cell component
1	1	1	NP_036394.1	1	heparan sulfate 2-O-sulfotransferase 1 isoform 1 [Homo sapiens]	HS2ST1	356	41.9	8.69				1	1	5.90201e-05				5.90201e-05				5	5	0.000271557				0.000271557	4.6011				1	1	0.000575448				0.000575448	9.75003	0	21.137	18	5	7	5	protein metabolism;other metabolic processes;developmental processes	other membranes;ER/Golgi
1	1	0	NP_001400293.1	1	telomeric repeat-binding factor 1 isoform 4 [Homo sapiens]	TERF1	469	53.8	7.28				1	1	4.47999e-05				4.47999e-05				5	4	0.000206129				0.000206129	4.6011											0	0	26.623	15	4	6	4
1	1	1	NP_001229820.1	1	cold shock domain-containing protein E1 isoform 4 [Homo sapiens]	CSDE1	844	93.7	6.52							1	1	2.54533e-05	2.54533e-05							4	4	0.000100834	0.000100834	3.96154							9	9	0.000223541	0.000223541	8.78238	0	46.823	13	10	14	10	cell organization and biogenesis;RNA metabolism OR transcription;other metabolic processes;other biological processes	plasma membrane;other membranes;cytosol;ER/Golgi;other cell component
1	1	1	NP_061854.1	1	dnaJ homolog subfamily C member 10 isoform 1 precursor [Homo sapiens]	DNAJC10	793	91	7.18							1	1	2.70903e-05	2.70903e-05							4	4	0.000107319	0.000107319	3.96154							4	4	0.000105741	0.000105741	3.90328	0	24.562	9	6	9	6	protein metabolism;other metabolic processes;stress response;signal transduction;other biological processes	ER/Golgi
1	1	1	NP_001089.1	1	aconitate hydratase, mitochondrial precursor [Homo sapiens]	ACO2	780	85.4	7.61							1	1	2.75418e-05	2.75418e-05							4	4	0.000109108	0.000109108	3.96154							2	2	5.37517e-05	5.37517e-05	1.95164	0	22.589	10	5	7	5	other metabolic processes;stress response;developmental processes	cytosol;mitochondrion
1	1	1	NP_056137.1	1	protein fem-1 homolog B [Homo sapiens]	FEM1B	627	70.2	6.61							1	1	3.42625e-05	3.42625e-05							4	3	0.000135732	0.000135732	3.96154							1	1	3.34341e-05	3.34341e-05	0.97582	0	15.326	7	3	6	3	protein metabolism;other metabolic processes;developmental processes;other biological processes	cytosol;nucleus;other cell component
2	2	2	NP_005475.2	1	poly [ADP-ribose] polymerase 2 isoform 1 [Homo sapiens]	PARP2	583	66.2	8.88				1	1	3.60397e-05	1	1	3.68484e-05	3.6444e-05				2	2	6.63289e-05	6	5	0.000218964	0.000142647	3.91413	1	1	9.48797e-05				1	1	3.59574e-05	6.54185e-05	1.79504	0	28.871	12	6	12	6	cell organization and biogenesis;protein metabolism;DNA metabolism;other metabolic processes;stress response;signal transduction;other biological processes	nucleus;other cell component
1	1	0	XP_005257584.1	1	PAT complex subunit CCDC47 isoform X1 [Homo sapiens]	CCDC47	483	55.8	4.87				1	1	4.35013e-05				4.35013e-05				4	3	0.000160123				0.000160123	3.68088											0	0	28.399	12	3	5	3	cell organization and biogenesis;protein metabolism;other metabolic processes;stress response;developmental processes;signal transduction;other biological processes	other membranes;cytosol;ER/Golgi;other cell component
1	1	0	NP_015556.1	1	kinesin-like protein KIF22 isoform 1 [Homo sapiens]	KIF22	665	73.2	9.45				1	1	3.15957e-05				3.15957e-05				4	4	0.0001163				0.0001163	3.68088											0	0	17.736	10	5	5	5	cell cycle OR cell proliferation;cell organization and biogenesis;DNA metabolism;other metabolic processes;stress response;other biological processes	cytosol;cytoskeleton;nucleus;other cell component
1	1	0	XP_016884761.1	1	MICOS complex subunit MIC27 isoform X1 [Homo sapiens]	APOOL	271	29.4	9.52				1	1	7.75319e-05				7.75319e-05				4	3	0.000285386				0.000285386	3.68088											0	0	14.205	19	3	5	3
1	1	0	NP_612444.2	1	protein FAM83F [Homo sapiens]	FAM83F	500	55.5	8.19				2	2	8.40446e-05				8.40446e-05				8	7	0.000309358				0.000309358	3.68088											0	0	29.818	21	7	10	7	signal transduction
1	2	2	NP_150592.1	1	mitochondrial inner membrane protease ATP23 homolog isoform a [Homo sapiens]	ATP23	246	28.1	8.03				1	1	8.54112e-05				8.54112e-05				4	4	0.000314388	3	3	0.000259464	0.000286926	3.35935	1	1	0.000224857				1	1	8.52161e-05	0.000155037	1.81518	0	22.569	22	4	10	4	cell organization and biogenesis;protein metabolism;DNA metabolism;other metabolic processes;stress response	plasma membrane;other membranes;cytosol;mitochondrion;nucleus;other cell component
2	2	0	NP_065941.2	1	protein CIP2A [Homo sapiens]	KIAA1524	905	102.1	6.23				4	3	9.28669e-05	1	1	2.37377e-05	5.83023e-05				16	13	0.000341832	2	2	4.70189e-05	0.000194426	3.33478											0	0	89.077	21	15	23	15		plasma membrane;other membranes;cytosol;other cell component
2	1	1	NP_006074.2	1	protein Red [Homo sapiens]	IK	557	65.6	6.64				1	1	3.7722e-05	2	2	7.71368e-05	5.74294e-05							5	4	0.000190988	0.000190988	3.32561							4	4	0.000150543	0.000150543	2.62136	0	15.836	11	5	12	5	cell cycle OR cell proliferation;RNA metabolism OR transcription;other metabolic processes;signal transduction;other biological processes	cytoskeleton;nucleus;other cell component
2	1	0	NP_060579.3	1	poly(A) RNA polymerase, mitochondrial precursor [Homo sapiens]	MTPAP	582	66.1	9.04				2	2	7.22032e-05	3	3	0.000110735	9.14692e-05				9	8	0.000298993				0.000298993	3.26879											0	0	40.38	22	9	14	9	RNA metabolism OR transcription;other metabolic processes	mitochondrion;nucleus;other cell component
1	2	1	NP_001374620.1	1	nuclear envelope pore membrane protein POM 121 isoform 4 [Homo sapiens]	POM121	1249	127.6	10.56				1	1	1.68224e-05				1.68224e-05				6	5	9.28817e-05	1	1	1.70345e-05	5.49581e-05	3.26697							1	1	1.67839e-05	1.67839e-05	0.997716	0	33.509	10	6	9	2	transport	other membranes;ER/Golgi;nucleus
2	1	1	NP_002363.2	1	alpha-mannosidase 2 [Homo sapiens]	MAN2A1	1144	131.1	7.58				1	1	1.83664e-05	7	7	0.00013145	7.49079e-05							13	10	0.000241773	0.000241773	3.22761							12	11	0.000219893	0.000219893	2.93551	0	104.493	19	16	33	16	cell organization and biogenesis;protein metabolism;other metabolic processes;developmental processes;other biological processes	other membranes;ER/Golgi
2	3	2	NP_005796.1	1	26S proteasome non-ATPase regulatory subunit 14 [Homo sapiens]	PSMD14	310	34.6	6.52				2	2	0.000135556	1	1	6.92987e-05	0.000102427	1	1	0.000257403	5	3	0.000311853	6	5	0.000411794	0.000327017	3.19267	3	2	0.000535305				6	4	0.000405738	0.000470522	4.59372	0	47.585	26	6	24	6	protein metabolism;DNA metabolism;other metabolic processes;stress response;other biological processes	non-structural extracellular;cytosol;nucleus;other cell component
2	2	1	NP_387505.1	1	bromodomain and WD repeat-containing protein 1 isoform B [Homo sapiens]	BRWD1	2269	257.1	8.4				2	2	1.85202e-05	8	8	7.5743e-05	4.71316e-05				11	8	9.37346e-05	22	20	0.00020629	0.000150013	3.18284							36	31	0.000332602	0.000332602	7.05688	0	160.801	18	35	79	32
2	1	0	XP_016875199.1	1	ATP-dependent RNA helicase DDX55 isoform X1 [Homo sapiens]	DDX55	618	70.5	9.29				5	4	0.000169993	1	1	3.47615e-05	0.000102377				10	7	0.000312862				0.000312862	3.05597											0	0	49.045	23	9	16	9
1	1	1	NP_001121636.1	1	ataxin-1 isoform ATXN1 [Homo sapiens]	ATXN1	815	86.9	8.35				1	1	2.57805e-05				2.57805e-05							3	3	7.83167e-05	7.83167e-05	3.03782							2	2	5.14433e-05	5.14433e-05	1.99543	0	28.465	9	5	6	5	RNA metabolism OR transcription;other metabolic processes;transport;developmental processes;other biological processes	cytosol;nucleus;other cell component
1	1	1	NP_001372125.1	1	protein MEMO1 isoform 9 [Homo sapiens]	MEMO1	391	43.2	8.54				1	1	5.37369e-05				5.37369e-05							3	3	0.000163243	0.000163243	3.03782							1	1	5.36142e-05	5.36142e-05	0.997716	0	12.15	10	3	5	3
3	3	2	XP_047288855.1	1	cell migration-inducing and hyaluronan-binding protein isoform X1 [Homo sapiens]	CEMIP	1396	156.8	7.85	2	2	0.000126866	3	3	4.51529e-05	1	1	1.53887e-05	6.24691e-05	2	2	0.000114319	28	24	0.000387806	4	4	6.09629e-05	0.000187696	3.00462	8	8	0.000316991				9	9	0.000135149	0.00022607	3.61891	0	141.213	27	28	57	28
2	2	1	XP_047272289.1	1	zinc finger protein 518B isoform X1 [Homo sapiens]	ZNF518B	1074	119.5	9.45				3	3	5.86903e-05	1	1	2.00024e-05	3.93464e-05				12	10	0.000216032	1	1	1.98101e-05	0.000117921	2.997							1	1	1.95188e-05	1.95188e-05	0.496075	0	62.807	22	13	18	13	cell organization and biogenesis;other biological processes	nucleus
1	1	1	XP_005265805.1	1	exocyst complex component 1 isoform X1 [Homo sapiens]	EXOC1	912	104.1	6.67							1	1	2.35555e-05	2.35555e-05							3	3	6.9987e-05	6.9987e-05	2.97115							2	2	4.59718e-05	4.59718e-05	1.95164	0	20.302	6	3	6	3
1	1	1	XP_005258164.1	1	centrosomal protein of 192 kDa isoform X1 [Homo sapiens]	CEP192	2538	279.1	5.49							1	1	8.46438e-06	8.46438e-06							3	3	2.5149e-05	2.5149e-05	2.97115							1	1	8.25971e-06	8.25971e-06	0.97582	0	8.435	1	3	5	3
1	1	0	XP_047291697.1	1	nonsense-mediated mRNA decay factor SMG7 isoform X1 [Homo sapiens]	SMG7	1216	136	8.46							1	1	1.76666e-05	1.76666e-05							3	3	5.24902e-05	5.24902e-05	2.97115											0	0	8.311	3	4	4	4	RNA metabolism OR transcription;other metabolic processes	cytosol;nucleus
1	1	1	NP_056106.1	1	dnaJ homolog subfamily C member 16 isoform 1 precursor [Homo sapiens]	DNAJC16	782	90.5	7.12							1	1	2.74714e-05	2.74714e-05							3	3	8.16217e-05	8.16217e-05	2.97115							3	3	8.04213e-05	8.04213e-05	2.92746	0	16.076	5	3	7	3	cell organization and biogenesis;other metabolic processes	other membranes;ER/Golgi
1	2	1	NP_078791.3	1	WD repeat-containing protein 25 isoform a [Homo sapiens]	WDR25	544	60.1	9							1	1	3.94901e-05	3.94901e-05				1	1	3.55421e-05	5	5	0.000195552	0.000115547	2.92597							5	4	0.000192676	0.000192676	4.8791	0	19.111	16	6	12	6
2	2	0	XP_011531289.1	1	interferon-induced, double-stranded RNA-activated protein kinase isoform X1 [Homo sapiens]	EIF2AK2	551	62.1	8.4				1	1	3.81327e-05	1	1	3.89884e-05	3.85606e-05				3	3	0.000105272	3	2	0.000115841	0.000110556	2.86708											0	0	20.303	10	4	8	4	protein metabolism;other metabolic processes;stress response;signal transduction;other biological processes	cytosol;translational apparatus;nucleus;other cell component
1	2	1	NP_002305.1	1	LIM domain kinase 1 isoform 1 [Homo sapiens]	LIMK1	647	72.5	6.98				1	1	3.24747e-05				3.24747e-05				4	4	0.000119536	2	2	6.57683e-05	9.2652e-05	2.85305							1	1	3.24005e-05	3.24005e-05	0.997716	0	16.5	11	5	8	5	cell organization and biogenesis;protein metabolism;other metabolic processes;transport;developmental processes;signal transduction;other biological processes	other membranes;cytosol;cytoskeleton;nucleus;other cell component
3	2	0	NP_003738.2	1	poly [ADP-ribose] polymerase tankyrase-1 [Homo sapiens]	TNKS	1327	142	7.05	1	1	6.67312e-05	10	10	0.000158336	1	1	1.61889e-05	8.04186e-05				28	21	0.00040797	3	3	4.80996e-05	0.000228035	2.8356											0	0	148.243	29	25	43	25	cell-cell signaling;cell cycle OR cell proliferation;cell organization and biogenesis;protein metabolism;other metabolic processes;transport;signal transduction;other biological processes	other membranes;cytosol;cytoskeleton;ER/Golgi;nucleus;other cell component
2	1	1	XP_024307952.1	1	calcineurin-binding protein cabin-1 isoform X1 [Homo sapiens]	CABIN1	2255	249.9	6.18				1	1	9.31758e-06	13	12	0.000123847	6.6582e-05							20	17	0.000188701	0.000188701	2.83411							21	19	0.000195222	0.000195222	2.93206	0	141.52	21	28	55	28
2	2	2	NP_057049.5	1	NADH dehydrogenase [ubiquinone] 1 alpha subcomplex subunit 13 [Homo sapiens]	NDUFA13	144	16.7	8.43				1	1	0.000145911	1	1	0.000149185	0.000147548				4	4	0.00053708	2	2	0.000295501	0.00041629	2.82139				1	1	0.00142263	2	2	0.000291155	0.000856895	5.80758	0	16.036	35	4	11	4	cell organization and biogenesis;other metabolic processes;transport;signal transduction;other biological processes	other membranes;mitochondrion;nucleus;other cell component
1	2	2	NP_057371.2	1	heterochromatin protein 1-binding protein 3 isoform 1 [Homo sapiens]	HP1BP3	553	61.2	9.67				1	1	3.79948e-05				3.79948e-05	1	1	0.000144295	2	1	6.99272e-05				0.000107111	2.81909	1	1	0.000100027	1	1	0.000370451				0.000235239	6.19134	0	17.406	8	3	6	3	cell organization and biogenesis;stress response;other biological processes	nucleus;other cell component
1	2	2	NP_002573.1	1	poly(A)-specific ribonuclease PARN isoform 1 [Homo sapiens]	PARN	639	73.4	6.2				1	1	3.28813e-05				3.28813e-05	1	1	0.000124875	2	2	6.05161e-05				9.26954e-05	2.81909	1	1	8.65647e-05				2	2	6.56124e-05	7.60885e-05	2.31404	0	17.648	10	4	7	4	RNA metabolism OR transcription;other metabolic processes;other biological processes	cytosol;nucleus;other cell component
1	2	2	NP_001036100.1	1	neuroguidin isoform 1 [Homo sapiens]	NGDN	315	35.9	9.57				1	1	6.6702e-05				6.6702e-05	1	1	0.000253317	2	2	0.000122761				0.000188039	2.81909	1	1	0.000175603				1	1	6.65497e-05	0.000121076	1.81518	0	9.776	9	2	6	2	RNA metabolism OR transcription;other metabolic processes;other biological processes	mitochondrion;nucleus;other cell component
1	2	1	NP_004542.1	1	NADH dehydrogenase [ubiquinone] iron-sulfur protein 3, mitochondrial precursor [Homo sapiens]	NDUFS3	264	30.2	7.5				1	1	7.95877e-05				7.95877e-05				5	5	0.000366191	1	1	8.05911e-05	0.000223391	2.80685	1	1	0.000209526							0.000209526	2.63264	0	22.592	19	5	8	5	cell organization and biogenesis;other metabolic processes;transport;other biological processes	other membranes;mitochondrion;nucleus
1	2	1	NP_001092885.2	1	nuclear envelope pore membrane protein POM 121C [Homo sapiens]	POM121C	987	99.1	9.91				1	1	2.12879e-05				2.12879e-05				5	4	9.79477e-05	1	1	2.15563e-05	5.9752e-05	2.80685							1	1	2.12393e-05	2.12393e-05	0.997716	0	26.121	11	5	8	1
1	2	1	XP_024307034.1	1	zinc finger and BTB domain-containing protein 14 isoform X1 [Homo sapiens]	ZBTB14	449	50.9	6.04							1	1	4.78454e-05	4.78454e-05				4	2	0.000172248	2	2	9.47708e-05	0.00013351	2.79044							1	1	4.66885e-05	4.66885e-05	0.97582	0	11.914	15	3	8	3	developmental processes;other biological processes	cytosol;nucleus;other cell component
1	1	0	NP_001287816.1	1	AP-1 complex subunit mu-2 isoform 1 [Homo sapiens]	AP1M2	425	48.2	7.91				1	1	4.9438e-05				4.9438e-05				3	3	0.000136482				0.000136482	2.76066											0	0	10.113	9	3	4	3	transport	other membranes
1	1	1	XP_016872378.1	1	acyl-CoA-binding domain-containing protein 5 isoform X3 [Homo sapiens]	ACBD5	541	60.5	5.36				2	2	7.76752e-05				7.76752e-05				6	6	0.000214435				0.000214435	2.76066	2	2	0.000204491							0.000204491	2.63264	0	33.869	16	6	10	6
1	1	1	NP_004538.2	1	NADH dehydrogenase [ubiquinone] 1 beta subcomplex subunit 4 isoform 1 [Homo sapiens]	NDUFB4	129	15.2	9.85				1	1	0.000162877				0.000162877				3	2	0.000449648				0.000449648	2.76066	1	1	0.000428797							0.000428797	2.63264	0	13.719	33	3	5	3	cell organization and biogenesis;other metabolic processes;stress response;transport	other membranes;mitochondrion;nucleus
1	1	0	XP_005258770.1	1	zinc finger protein 324A isoform X1 [Homo sapiens]	ZNF324	558	61.7	9.51				1	1	3.76544e-05				3.76544e-05				3	2	0.000103951				0.000103951	2.76066											0	0	17.26	6	2	4	2
1	1	0	NP_001138408.1	1	zinc finger translocation-associated protein [Homo sapiens]	C11ORF95	678	73.2	6.16				1	1	3.09899e-05				3.09899e-05				3	2	8.55526e-05				8.55526e-05	2.76066											0	0	15.892	7	3	4	3	other biological processes	nucleus
1	1	0	XP_047302550.1	1	E3 ubiquitin-protein ligase MIB2 isoform X1 [Homo sapiens]	MIB2	1267	135.8	9.54				1	1	1.65834e-05				1.65834e-05				3	3	4.57811e-05				4.57811e-05	2.76066											0	0	15.797	5	3	4	3
1	1	0	NP_006773.2	1	zinc finger protein-like 1 [Homo sapiens]	ZFPL1	310	34.1	8.07				1	1	6.77779e-05				6.77779e-05				3	3	0.000187112				0.000187112	2.76066											0	0	11.102	12	3	4	3	transport;other biological processes	other membranes;ER/Golgi;nucleus
1	1	1	NP_001271188.1	1	kinesin-like protein KIF20B isoform 1 [Homo sapiens]	KIF20B	1820	210.5	5.67				6	5	6.92675e-05				6.92675e-05				18	18	0.000191224				0.000191224	2.76066	2	2	6.07855e-05							6.07855e-05	0.877548	0	94.517	18	21	26	21	cell cycle OR cell proliferation;cell organization and biogenesis;developmental processes;other biological processes	cytosol;cytoskeleton;nucleus;other cell component
1	1	0	NP_001371820.1	1	signal transducer and activator of transcription 1-alpha/beta isoform 12 [Homo sapiens]	STAT1	762	88.6	6.38				1	1	2.75737e-05				2.75737e-05				3	3	7.61216e-05				7.61216e-05	2.76066											0	0	13.599	6	3	4	3
1	1	0	NP_002875.1	1	ras-related protein Rap-1A precursor [Homo sapiens]	RAP1A	184	21	6.67				1	1	0.000114191				0.000114191				3	3	0.000315243				0.000315243	2.76066											0	0	12.484	16	3	4	3	cell-cell signaling;transport;developmental processes;signal transduction;other biological processes	plasma membrane;other membranes;cytosol;cytoskeleton;other cytoplasmic organelle;other cell component
1	1	0	NP_852480.1	1	exosome complex component RRP43 [Homo sapiens]	EXOSC8	276	30	5.3				1	1	7.61273e-05				7.61273e-05				3	2	0.000210162				0.000210162	2.76066											0	0	11.837	17	2	4	2	RNA metabolism OR transcription;other metabolic processes	cytosol;nucleus;other cytoplasmic organelle;other cell component
1	1	0	NP_115612.4	1	ubiquitin carboxyl-terminal hydrolase 48 isoform a [Homo sapiens]	USP48	1035	119	6.05				1	1	2.03006e-05				2.03006e-05				3	3	5.60431e-05				5.60431e-05	2.76066											0	0	11.024	6	3	4	3	protein metabolism	cytosol;mitochondrion;nucleus
1	1	0	NP_115686.3	1	caspase recruitment domain-containing protein 19 isoform 1 [Homo sapiens]	CARD19	183	20.6	8.1				1	1	0.000114815				0.000114815				3	3	0.000316965				0.000316965	2.76066											0	0	6.383	17	3	4	3		other membranes;mitochondrion
2	1	1	XP_005255212.1	1	transcription factor E4F1 isoform X1 [Homo sapiens]	E4F1	837	88.8	6.47				1	1	2.51029e-05	1	1	2.56662e-05	2.53846e-05				3	3	6.93007e-05				6.93007e-05	2.73003							3	3	7.51367e-05	7.51367e-05	2.95994	0	30.132	13	4	8	4
2	1	1	NP_001015880.1	1	bifunctional 3'-phosphoadenosine 5'-phosphosulfate synthase 2 isoform b [Homo sapiens]	PAPSS2	619	69.9	8.03				1	1	3.39437e-05	1	1	3.47053e-05	3.43245e-05				3	3	9.3707e-05				9.3707e-05	2.73003							5	5	0.000169331	0.000169331	4.93323	0	23.333	14	6	10	6	other metabolic processes;stress response;developmental processes
2	1	0	NP_057318.2	1	long-chain-fatty-acid--CoA ligase 5 isoform a [Homo sapiens]	ACSL5	739	82.2	7.39				2	2	5.68637e-05	2	2	5.81397e-05	5.75017e-05				6	6	0.000156981				0.000156981	2.73003											0	0	24.265	13	6	10	6
2	3	1	XP_054187260.1	1	zinc finger and BTB domain-containing protein 9 isoform X1 [Homo sapiens]	ZBTB9	473	50.6	6.76				2	2	8.8842e-05	1	1	4.54178e-05	6.71299e-05	1	1	0.0001687	6	4	0.000245263	3	3	0.000134943	0.000182969	2.72559							4	4	0.000177278	0.000177278	2.64082	0	39.23	13	5	17	5	other biological processes	nucleus
2	2	1	NP_055598.1	1	rho GTPase-activating protein 11A isoform 1 [Homo sapiens]	ARHGAP11A	1023	113.8	9.07				1	1	2.05388e-05	9	9	0.000188997	0.000104768				7	7	0.000132301	21	18	0.000436752	0.000284526	2.71579							14	14	0.000286886	0.000286886	2.73831	0	105.74	31	23	52	23	signal transduction;other biological processes	cytosol;nucleus
1	1	0	NP_001061.2	1	tubulin gamma-1 chain [Homo sapiens]	TUBG1	451	51.1	6.14							1	1	4.76333e-05	4.76333e-05				3	2	0.000128613				0.000128613	2.70008											0	0	8.574	15	3	4	3	cell cycle OR cell proliferation;cell organization and biogenesis	cytosol;cytoskeleton;nucleus;other cytoplasmic organelle;other cell component
2	1	1	NP_001366332.1	1	WD repeat-containing protein 26 isoform c [Homo sapiens]	WDR26	761	81.3	6.25				1	1	2.76099e-05	2	2	5.64589e-05	4.20344e-05							4	3	0.000111832	0.000111832	2.66049							6	4	0.000165281	0.000165281	3.93204	0	25.71	12	6	13	6		cytosol;mitochondrion;nucleus
1	1	1	XP_011522156.1	1	lethal(2) giant larvae protein homolog 1 isoform X7 [Homo sapiens]	LLGL1	1084	117.5	6.3							3	3	5.94537e-05	5.94537e-05							8	8	0.000157019	0.000157019	2.64103							8	8	0.00015471	0.00015471	2.60219	0	69.177	18	12	19	12
1	1	1	XP_016871230.1	1	MAGUK p55 subfamily member 7 isoform X1 [Homo sapiens]	MPP7	657	75.5	8.88							2	2	6.53961e-05	6.53961e-05							5	5	0.000161918	0.000161918	2.47596							2	2	6.38148e-05	6.38148e-05	0.97582	0	20.499	13	5	9	5
2	2	1	XP_047275627.1	1	zinc finger and BTB domain-containing protein 41 isoform X1 [Homo sapiens]	ZBTB41	909	105.1	7.93				1	1	2.31146e-05	1	1	2.36332e-05	2.33739e-05				1	1	2.12705e-05	4	4	9.3624e-05	5.74472e-05	2.45775							2	2	4.61235e-05	4.61235e-05	1.97329	0	21.746	12	6	9	6	other biological processes	nucleus
2	2	1	NP_004068.2	1	citrate synthase, mitochondrial precursor [Homo sapiens]	CS	466	51.7	8.32				1	1	4.50883e-05	1	1	4.61e-05	4.55942e-05				1	1	4.14912e-05	4	4	0.000182627	0.000112059	2.45775							3	3	0.000134956	0.000134956	2.95994	0	17.77	9	4	10	4	other metabolic processes	mitochondrion
2	2	1	NP_001317.1	1	cleavage stimulation factor subunit 3 isoform 1 [Homo sapiens]	CSTF3	717	82.9	8.12	1	1	0.000123504	5	5	0.000146521				0.000135013	3	2	0.00033387	12	9	0.000323596				0.000328733	2.43483	2	2	0.000154295							0.000154295	1.14282	0	72.112	24	10	23	10	RNA metabolism OR transcription;other metabolic processes	nucleus
1	2	1	NP_004286.2	1	TNF receptor-associated factor 4 [Homo sapiens]	TRAF4	470	53.5	8.15							1	1	4.57077e-05	4.57077e-05				1	1	4.11381e-05	4	4	0.000181073	0.000111105	2.43078							3	3	0.000133807	0.000133807	2.92746	0	19.553	16	5	9	5	protein metabolism;other metabolic processes;stress response;developmental processes;signal transduction;other biological processes	plasma membrane;other membranes;cytosol;cytoskeleton;nucleus;other cell component
2	3	2	XP_047275971.1	1	zinc finger and SCAN domain-containing protein 25 isoform X1 [Homo sapiens]	ZSCAN25	544	61.4	7.72				4	4	0.000154494	2	2	7.89802e-05	0.000116737	4	2	0.000586727	5	4	0.00017771	2	2	7.82208e-05	0.000280886	2.40615	1	1	0.000101682				2	2	7.70704e-05	8.93761e-05	0.765619	0	48.23	16	5	20	5	other biological processes	nucleus
1	2	1	XP_005270689.1	1	forkhead box protein J3 isoform X1 [Homo sapiens]	FOXJ3	630	70.2	7.02				1	1	3.3351e-05				3.3351e-05				3	3	9.20709e-05	2	2	6.7543e-05	7.98069e-05	2.39294							1	1	3.32748e-05	3.32748e-05	0.997716	0	19.025	9	3	7	3
1	2	1	NP_001372041.1	1	polyhomeotic-like protein 2 isoform d [Homo sapiens]	PHC2	881	92.9	8.76				1	1	2.38492e-05				2.38492e-05				3	2	6.58396e-05	2	1	4.82998e-05	5.70697e-05	2.39294							2	1	4.75894e-05	4.75894e-05	1.99543	0	31.67	4	2	8	1		nucleus;other cell component
2	1	1	XP_005273156.1	1	TAF5-like RNA polymerase II p300/CBP-associated factor-associated factor 65 kDa subunit 5L isoform X1 [Homo sapiens]	TAF5L	589	66.1	5.88				1	1	3.56726e-05	4	3	0.000145892	9.07823e-05							6	5	0.000216734	0.000216734	2.3874							1	1	3.55911e-05	3.55911e-05	0.392049	0	29.025	16	6	12	6	RNA metabolism OR transcription;other metabolic processes;other biological processes	nucleus;other cell component
1	2	2	NP_001106997.1	1	zinc finger protein 276 isoform a [Homo sapiens]	ZNF276	614	67.2	8.51							1	1	3.4988e-05	3.4988e-05				2	2	6.29801e-05	3	2	0.000103955	8.34674e-05	2.3856	1	1	9.00893e-05				4	4	0.000136568	0.000113329	3.23907	0	26.714	11	4	11	4	other biological processes	nucleus;other cell component
1	2	1	NP_001338782.2	1	liprin-beta-2 isoform 4 [Homo sapiens]	PPFIBP2	928	104.3	6.47							1	1	2.31494e-05	2.31494e-05				2	2	4.167e-05	3	3	6.87803e-05	5.52252e-05	2.3856							3	3	6.77688e-05	6.77688e-05	2.92746	0	22.186	10	6	9	5
1	2	0	NP_057407.2	1	E3 ISG15--protein ligase HERC5 [Homo sapiens]	HERC5	1024	116.8	7.65							1	1	2.09791e-05	2.09791e-05				2	2	3.77634e-05	3	3	6.23322e-05	5.00478e-05	2.3856											0	0	19.119	8	5	6	5	protein metabolism;other metabolic processes;stress response;other biological processes	cytosol;other cell component
1	2	0	NP_037507.1	1	activator of basal transcription 1 [Homo sapiens]	ABT1	272	31.1	9.88				2	2	0.000154494				0.000154494	2	1	0.000586727	2	2	0.000142168				0.000364448	2.35898											0	0	11.222	17	3	6	3	cell organization and biogenesis;RNA metabolism OR transcription;other metabolic processes;developmental processes;other biological processes	nucleus;other cell component
2	1	1	XP_016873257.1	1	menin isoform X1 [Homo sapiens]	MEN1	657	72.9	6.49				6	6	0.000191883	1	1	3.2698e-05	0.00011229				9	8	0.000264861				0.000264861	2.35872	1	1	8.41931e-05							8.41931e-05	0.74978	0	57.229	25	11	17	11
2	1	1	NP_057575.2	1	large ribosomal subunit protein mL37 isoform 2 [Homo sapiens]	MRPL37	423	48.1	8.59				1	1	4.96717e-05	10	10	0.000507863	0.000278767							13	11	0.000653874	0.000653874	2.34559							10	9	0.000495583	0.000495583	1.77776	0	67.407	45	15	34	15	protein metabolism;other metabolic processes	other membranes;mitochondrion;translational apparatus
2	1	1	NP_001382342.1	1	NADPH--cytochrome P450 reductase isoform 1 [Homo sapiens]	POR	677	76.6	5.58				2	2	6.20713e-05	4	4	0.000126928	9.44998e-05							7	7	0.000219989	0.000219989	2.32793							6	5	0.000185789	0.000185789	1.96602	0	31.558	14	8	19	8	other metabolic processes;other biological processes	other membranes;cytosol;ER/Golgi;other cell component
2	2	1	NP_852136.1	1	replication factor C subunit 2 isoform 1 [Homo sapiens]	RFC2	354	39.1	6.44				1	1	5.93535e-05	1	1	6.06853e-05	6.00194e-05				4	4	0.000218473	1	1	6.01018e-05	0.000139288	2.32071							3	3	0.000177654	0.000177654	2.95994	0	37.378	33	7	10	7	cell organization and biogenesis;DNA metabolism;other metabolic processes;stress response;other biological processes	nucleus;other cell component
2	2	0	NP_652759.4	1	regulator of G-protein signaling 3 isoform 12 [Homo sapiens]	RGS3	1094	120.9	6.29				1	1	1.92058e-05	1	1	1.96368e-05	1.94213e-05				4	2	7.06943e-05	1	1	1.94479e-05	4.50711e-05	2.32071											0	0	16.088	4	3	7	3
2	2	0	XP_047294247.1	1	zinc finger protein 600 isoform X2 [Homo sapiens]	ZNF600	791	91.1	9.25				1	1	2.65628e-05	1	1	2.71588e-05	2.68608e-05				4	4	9.77744e-05	1	1	2.68977e-05	6.2336e-05	2.32071											0	0	11.185	5	4	7	1
2	2	1	XP_011525717.1	1	histone-lysine N-methyltransferase KMT5C isoform X1 [Homo sapiens]	KMT5C	462	52.1	9.83				1	1	4.54787e-05	1	1	4.64991e-05	4.59889e-05				4	4	0.000167402	1	1	4.60521e-05	0.000106727	2.32071							1	1	4.53748e-05	4.53748e-05	0.986646	0	19.801	12	5	8	5	cell organization and biogenesis;DNA metabolism;other metabolic processes;stress response;other biological processes	nucleus;other cell component
1	1	1	XP_047287805.1	1	AP-1 complex subunit gamma-like 2 isoform X1 [Homo sapiens]	AP1G2	876	97.2	7.33							3	3	7.35706e-05	7.35706e-05							7	7	0.000170014	0.000170014	2.3109							4	4	9.57222e-05	9.57222e-05	1.30109	0	25.556	10	8	14	7
2	2	1	NP_001362582.1	1	zinc finger MYM-type protein 4 isoform 4 [Homo sapiens]	ZMYM4	1551	173	6.79				5	5	6.77342e-05	3	3	4.15524e-05	5.46433e-05				18	16	0.000224389	2	2	2.74353e-05	0.000125912	2.30426							4	4	5.40636e-05	5.40636e-05	0.989391	0	96.598	20	19	32	18
1	1	1	NP_115735.2	1	protein CMSS1 isoform 1 [Homo sapiens]	CMSS1	279	31.9	9.19				2	2	0.000150618				0.000150618				5	4	0.000346503				0.000346503	2.30055	1	1	0.000198261							0.000198261	1.31632	0	18.838	15	4	8	4
1	1	0	NP_055932.2	1	zinc finger CCCH domain-containing protein 3 [Homo sapiens]	ZC3H3	948	101.9	10.95				2	2	4.43273e-05				4.43273e-05				5	5	0.000101977				0.000101977	2.30055											0	0	18.703	8	5	7	5	RNA metabolism OR transcription;other metabolic processes;transport;other biological processes	nucleus
2	2	1	XP_024306878.2	1	microtubule cross-linking factor 1 isoform X1 [Homo sapiens]	MTCL1	2075	228.2	6.54				3	3	3.03776e-05	2	2	2.07061e-05	2.55418e-05				7	7	6.52261e-05	5	5	5.12676e-05	5.82468e-05	2.28045							11	11	0.00011113	0.00011113	4.3509	0	54.845	9	14	28	14
2	2	1	XP_047305521.1	1	polycomb protein SCMH1 isoform X1 [Homo sapiens]	SCMH1	670	74.6	9.31				3	2	9.40798e-05	2	2	6.41272e-05	7.91035e-05				8	7	0.000230864	4	4	0.000127021	0.000178943	2.26214							6	4	0.00018773	0.00018773	2.37322	0	56.36	21	9	23	9	cell organization and biogenesis;developmental processes;other biological processes	nucleus;other cell component
2	3	1	NP_001028733.1	1	PHD finger protein 12 isoform 1 [Homo sapiens]	PHF12	1004	109.6	7.74				1	1	2.09274e-05	4	4	8.55881e-05	5.32578e-05	1	1	7.9477e-05	8	7	0.000154063	6	5	0.000127148	0.000120229	2.2575							10	7	0.000208796	0.000208796	3.92049	0	60.309	13	10	30	10	other biological processes	nucleus;other cell component
2	3	1	XP_005257700.1	1	vascular endothelial zinc finger 1 isoform X1 [Homo sapiens]	VEZF1	527	57.6	9.52				3	2	0.000119608	7	5	0.000285348	0.000202478	1	1	0.000151413	23	5	0.000843837	9	7	0.000363348	0.000452866	2.23662							3	3	0.000119335	0.000119335	0.589372	0	82.88	27	9	46	8
1	1	1	NP_689920.1	1	solute carrier family 25 member 16 isoform a [Homo sapiens]	SLC25A16	332	36.2	9.85							4	4	0.000258827	0.000258827							9	6	0.00057676	0.00057676	2.22837							7	6	0.000441994	0.000441994	1.70768	0	31.906	25	7	20	7	other metabolic processes;transport	other membranes;mitochondrion
2	2	0	NP_001350816.1	1	DISP complex protein LRCH3 isoform 1 [Homo sapiens]	LRCH3	803	89.1	6.7				1	1	2.61658e-05	2	2	5.35059e-05	3.98358e-05				4	4	9.63132e-05	3	3	7.94871e-05	8.79002e-05	2.20656											0	0	18.077	7	6	10	4
3	3	2	XP_047297920.1	1	BCLAF1 and THRAP3 family member 3 isoform X1 [Homo sapiens]	CXORF23	711	83.8	9.7	1	1	0.000124546	7	7	0.000206861	6	6	0.000181288	0.000170898	4	4	0.000448916	14	9	0.000380715	10	9	0.000299241	0.000376291	2.20184	4	4	0.000311195				6	6	0.000176904	0.000244049	1.42804	0	77.482	25	14	52	14	other biological processes	mitochondrion;nucleus
1	1	0	NP_001230882.1	1	kinesin-like protein KIF2A isoform 4 [Homo sapiens]	KIF2A	687	78	6.68				3	3	9.17517e-05				9.17517e-05				7	7	0.000197008				0.000197008	2.14718											0	0	30.701	13	7	10	7	other biological processes	cytoskeleton;nucleus;other cell component
1	2	2	NP_057149.1	1	small ribosomal subunit protein bS16m isoform 1 [Homo sapiens]	MRPS16	137	15.3	9.5							2	2	0.000313615	0.000313615				4	2	0.000564522	5	3	0.000776498	0.00067051	2.13801	1	1	0.000403758				3	2	0.000459047	0.000431403	1.37558	0	26.705	34	3	15	3	protein metabolism;other metabolic processes	other membranes;cytosol;mitochondrion;translational apparatus;other cell component
2	2	2	NP_001170858.1	1	ataxin-7 isoform b [Homo sapiens]	ATXN7	945	101	9.73				1	1	2.2234e-05	3	2	6.81987e-05	4.52164e-05				5	3	0.000102301	4	3	9.00573e-05	9.61792e-05	2.12709	2	2	0.000117068				3	2	6.65497e-05	9.18091e-05	2.03044	0	44.869	9	5	18	5
3	1	1	NP_653265.3	1	protein FAM76B isoform 1 [Homo sapiens]	FAM76B	339	38.7	9.25	1	1	0.000261216	3	3	0.000185939	2	2	0.000126741	0.000191299				7	5	0.000399245				0.000399245	2.08702							1	1	6.18382e-05	6.18382e-05	0.323254	0	39.254	35	7	14	7		nucleus
2	2	2	NP_079047.2	1	N-alpha-acetyltransferase 40 isoform 1 [Homo sapiens]	NAA40	237	27.2	7.39				3	3	0.000265964	1	1	9.06439e-05	0.000178304				8	7	0.000652654	1	1	8.97724e-05	0.000371213	2.08191	2	2	0.000466792				3	3	0.000265356	0.000366074	2.05309	0	48.045	38	7	18	7	cell organization and biogenesis;other metabolic processes	cytosol;cytoskeleton;nucleus
3	3	3	NP_114172.1	1	G2/mitotic-specific cyclin-B1 isoform 1 [Homo sapiens]	CCNB1	433	48.3	7.47	1	1	0.000204509	11	9	0.00053377	2	2	9.92268e-05	0.000279169	5	4	0.000921419	17	11	0.000759106	1	1	4.91364e-05	0.000576554	2.06525	6	5	0.000766487	1	1	0.000473116	1	1	4.84137e-05	0.000429339	1.53792	0	95.902	39	12	45	12	cell cycle OR cell proliferation;cell organization and biogenesis;developmental processes;other biological processes	other membranes;cytosol;cytoskeleton;mitochondrion;nucleus;other cell component
3	1	2	NP_004730.2	1	metastasis-associated protein MTA2 isoform 1 [Homo sapiens]	MTA2	668	75	9.66	1	1	0.000132563	7	6	0.000220177	1	1	3.21596e-05	0.0001283				9	6	0.0002605				0.0002605	2.0304	1	1	8.28067e-05	2	2	0.000613351				0.000348079	2.71301	0	38.849	17	8	21	6	cell organization and biogenesis;DNA metabolism;other metabolic processes;other biological processes	nucleus;other cell component
1	1	0	NP_003812.1	1	receptor-interacting serine/threonine-protein kinase 2 isoform 1 [Homo sapiens]	RIPK2	540	61.2	7.09				1	1	3.89095e-05				3.89095e-05							2	2	7.88002e-05	7.88002e-05	2.02522											0	0	8.759	7	3	3	3	cell cycle OR cell proliferation;cell organization and biogenesis;protein metabolism;other metabolic processes;stress response;signal transduction;other biological processes	plasma membrane;other membranes;cytosol;cytoskeleton;ER/Golgi;other cell component
1	1	1	NP_689670.1	1	zinc finger protein 597 [Homo sapiens]	ZNF597	424	48	6.76				1	1	4.95546e-05				4.95546e-05							2	2	0.000100359	0.000100359	2.02522							2	2	9.88828e-05	9.88828e-05	1.99543	0	9.046	5	2	5	2	other biological processes	nucleus
1	1	0	XP_047273322.1	1	centrosomal protein of 72 kDa isoform X1 [Homo sapiens]	CEP72	647	71.7	6.52				1	1	3.24747e-05				3.24747e-05							2	2	6.57683e-05	6.57683e-05	2.02522											0	0	11.044	6	3	3	3	cell cycle OR cell proliferation;cell organization and biogenesis;other biological processes	cytosol;cytoskeleton
1	1	0	XP_047284509.1	1	histone-lysine N-methyltransferase SETD1B isoform X1 [Homo sapiens]	SETD1B	1966	212.7	4.96				1	1	1.06873e-05				1.06873e-05							2	2	2.1644e-05	2.1644e-05	2.02522											0	0	8.055	2	2	3	2	cell organization and biogenesis;other metabolic processes	nucleus;other cell component
2	1	1	XP_047298418.1	1	zinc finger protein 711 isoform X1 [Homo sapiens]	ZNF711	811	91.5	6.52				2	2	5.18154e-05	1	1	2.6489e-05	3.91522e-05							3	3	7.8703e-05	7.8703e-05	2.01018							3	3	7.75456e-05	7.75456e-05	1.98062	0	25.954	7	3	9	3
2	1	2	XP_047271657.1	1	microsomal glutathione S-transferase 2 isoform X1 [Homo sapiens]	MGST2	147	16.6	9.55				1	1	0.000142933	1	1	0.00014614	0.000144537							2	2	0.00028947	0.00028947	2.00275	1	1	0.000376291				2	2	0.000285213	0.000330752	2.28836	0	6.814	11	2	7	2	other metabolic processes;other biological processes	plasma membrane;other membranes;ER/Golgi;nucleus;other cell component
2	1	1	NP_001932.2	1	desmocollin-3 isoform Dsc3a preproprotein [Homo sapiens]	DSC3	896	99.9	6.1				1	1	2.34499e-05	1	1	2.39761e-05	2.3713e-05							2	2	4.74912e-05	4.74912e-05	2.00275							1	1	2.33964e-05	2.33964e-05	0.986646	0	10.201	5	3	5	2	cell adhesion;developmental processes;other biological processes	non-structural extracellular;plasma membrane;other membranes;other cell component
2	1	1	XP_047292141.1	1	derlin-2 isoform X1 [Homo sapiens]	DERL2	321	36.2	7.12				1	1	6.54553e-05	1	1	6.6924e-05	6.61896e-05							2	1	0.000132561	0.000132561	2.00275							1	1	6.53058e-05	6.53058e-05	0.986646	0	12.584	9	1	5	1
2	1	1	XP_047293342.1	1	ankyrin repeat domain-containing protein 12 isoform X1 [Homo sapiens]	ANKRD12	2062	235.5	7.01				1	1	1.01897e-05	1	1	1.04183e-05	1.0304e-05							2	2	2.06363e-05	2.06363e-05	2.00275							1	1	1.01664e-05	1.01664e-05	0.986646	0	11.286	3	3	5	3		cytosol;nucleus
2	1	0	XP_054187614.1	1	zinc finger protein 780A isoform X1 [Homo sapiens]	ZNF780A	642	74.6	8.65				1	1	3.27276e-05	1	1	3.3462e-05	3.30948e-05							2	2	6.62805e-05	6.62805e-05	2.00275											0	0	16.692	7	4	4	4
2	1	1	XP_011514702.1	1	inactive histone-lysine N-methyltransferase 2E isoform X1 [Homo sapiens]	KMT2E	1858	204.8	7.61				2	2	2.26169e-05	2	2	2.31244e-05	2.28707e-05							4	4	4.58042e-05	4.58042e-05	2.00275							4	4	4.51306e-05	4.51306e-05	1.97329	0	18.591	5	6	12	6	cell cycle OR cell proliferation;cell organization and biogenesis;DNA metabolism;other metabolic processes;other biological processes	plasma membrane;other membranes;cytoskeleton;nucleus;other cell component
2	1	1	XP_047285480.1	1	tumor protein p73 isoform X1 [Homo sapiens]	TP73	636	69.6	6.95				1	1	3.30364e-05	1	1	3.37777e-05	3.3407e-05							2	1	6.69058e-05	6.69058e-05	2.00275							1	1	3.29609e-05	3.29609e-05	0.986646	0	8.451	3	1	5	1	cell cycle OR cell proliferation;cell organization and biogenesis;DNA metabolism;other metabolic processes;stress response;developmental processes;signal transduction;other biological processes	cytosol;ER/Golgi;nucleus;other cell component
2	1	1	NP_659400.3	1	protein FAM91A1 isoform 1 [Homo sapiens]	FAM91A1	838	93.9	6.39				3	2	7.52189e-05	5	5	0.000128178	0.000101698							8	8	0.000203113	0.000203113	1.99721							4	3	0.000100063	0.000100063	0.983917	0	42.717	13	9	20	9	cell organization and biogenesis;transport	ER/Golgi;other cell component
2	1	1	XP_047273007.1	1	zinc finger protein 346 isoform X1 [Homo sapiens]	ZNF346	319	35.7	9.03				1	1	6.58657e-05	2	2	0.000134687	0.000100276							3	3	0.000200088	0.000200088	1.99537							2	2	0.00013143	0.00013143	1.31068	0	14.606	21	3	8	3
2	1	1	NP_060422.4	1	small ribosomal subunit protein mS39 precursor [Homo sapiens]	PTCD3	689	78.5	6.42				1	1	3.04951e-05	2	2	6.23588e-05	4.6427e-05							3	3	9.26388e-05	9.26388e-05	1.99537							4	3	0.000121702	0.000121702	2.62136	0	28.011	11	5	10	5	protein metabolism;other metabolic processes;other biological processes	plasma membrane;other membranes;cytosol;mitochondrion;translational apparatus;nucleus
2	1	1	NP_005019.2	1	phosphatidylinositol 5-phosphate 4-kinase type-2 alpha isoform 1 [Homo sapiens]	PIP4K2A	406	46.2	6.99				1	1	5.17516e-05	2	2	0.000105826	7.87886e-05							3	3	0.000157212	0.000157212	1.99537							3	3	0.0001549	0.0001549	1.96602	0	18.211	15	5	9	5	cell organization and biogenesis;other metabolic processes;transport;other biological processes	plasma membrane;other membranes;cytosol;nucleus;other cytoplasmic organelle;other cell component
2	1	1	XP_047272083.1	1	FHF complex subunit HOOK-interacting protein 1A isoform X1 [Homo sapiens]	FAM160A1	1040	116.5	4.86				1	1	2.0203e-05	2	1	4.13127e-05	3.07579e-05							3	2	6.13732e-05	6.13732e-05	1.99537							2	1	4.03138e-05	4.03138e-05	1.31068	0	4.048	3	2	8	1	other biological processes
2	1	1	NP_068707.1	1	dystrobrevin beta isoform 1 [Homo sapiens]	DTNB	627	71.3	7.91				1	1	3.35106e-05	3	3	0.000102788	6.81491e-05							4	4	0.000135732	0.000135732	1.9917							6	6	0.000200604	0.000200604	2.94361	0	30.714	17	7	14	7	cell-cell signaling;developmental processes	plasma membrane;other membranes;nucleus;other cell component
3	3	3	XP_006714741.1	1	transcription factor 7 isoform X1 [Homo sapiens]	TCF7	460	49.8	8.12	2	2	0.00038501	9	5	0.000411088	5	3	0.000233507	0.000343201	6	3	0.0010408	13	7	0.000546421	10	7	0.000462523	0.000683249	1.99081	8	5	0.000961997	1	1	0.000445346	8	5	0.000364577	0.00059064	1.72097	0	48.017	22	10	62	2
2	1	1	NP_068750.2	1	probable ATP-dependent RNA helicase DHX35 isoform 1 [Homo sapiens]	DHX35	703	78.9	8.59				1	1	2.98878e-05	4	4	0.000122234	7.60609e-05							5	5	0.000151323	0.000151323	1.9895							3	3	8.94587e-05	8.94587e-05	1.17615	0	39.439	15	7	13	7	RNA metabolism OR transcription;other metabolic processes;developmental processes	nucleus
2	1	1	XP_011531375.1	1	striatin isoform X1 [Homo sapiens]	STRN	809	89.3	5.39				1	1	2.59717e-05	7	7	0.000185882	0.000105927							8	7	0.000210394	0.000210394	1.98622							4	4	0.00010365	0.00010365	0.978504	0	63.633	20	10	20	9
2	2	2	NP_055542.1	1	histone-lysine N-methyltransferase 2B [Homo sapiens]	KMT2B	2715	293.3	8.22				5	5	3.86946e-05	3	3	2.37377e-05	3.12161e-05				13	12	9.25796e-05	4	4	3.13459e-05	6.19627e-05	1.98496	1	1	2.03738e-05				5	5	3.86062e-05	2.949e-05	0.944704	0	76.406	7	14	31	13	cell organization and biogenesis;other metabolic processes;other biological processes	nucleus
1	1	2	XP_005249638.1	1	anterior gradient protein 2 homolog isoform X1 [Homo sapiens]	AGR2	175	20	9							1	1	0.000122758	0.000122758							2	2	0.000243155	0.000243155	1.98077	1	1	0.000316085				2	2	0.000239579	0.000277832	2.26325	0	19.292	17	2	6	2	stress response;transport;developmental processes;other biological processes	non-structural extracellular;ER/Golgi
1	1	0	NP_001356688.1	1	inactive tyrosine-protein kinase PRAG1 [Homo sapiens]	PRAG1	1406	149.5	7.2							1	1	1.52792e-05	1.52792e-05							2	2	3.02646e-05	3.02646e-05	1.98077											0	0	14.074	3	3	3	3	other biological processes	cytosol;nucleus;other cell component
1	1	0	XP_047272396.1	1	circadian locomoter output cycles protein kaput isoform X1 [Homo sapiens]	CLOCK	846	95.2	7.01							1	1	2.53931e-05	2.53931e-05							2	2	5.0298e-05	5.0298e-05	1.98077											0	0	12.547	3	2	3	2	cell organization and biogenesis;protein metabolism;other metabolic processes;stress response;signal transduction;other biological processes	cytosol;nucleus;other cell component
1	1	0	XP_047280493.1	1	SEC23-interacting protein isoform X1 [Homo sapiens]	SEC23IP	1000	111	5.54							1	1	2.14826e-05	2.14826e-05							2	1	4.25521e-05	4.25521e-05	1.98077											0	0	10.456	3	1	3	1	cell organization and biogenesis;transport	other membranes;cytosol;ER/Golgi;other cell component
1	1	1	NP_683877.1	1	proteasome subunit alpha type-1 isoform 1 [Homo sapiens]	PSMA1	269	30.2	6.99							1	1	7.9861e-05	7.9861e-05							2	2	0.000158186	0.000158186	1.98077							4	3	0.00031172	0.00031172	3.90328	0	15	17	3	7	3	protein metabolism;other metabolic processes;other biological processes	cytoskeleton;nucleus;other cell component
1	1	1	NP_110437.2	1	thioredoxin domain-containing protein 5 isoform 1 precursor [Homo sapiens]	TXNDC5	432	47.6	5.97							2	2	9.94565e-05	9.94565e-05							4	4	0.000197	0.000197	1.98077							6	6	0.000291155	0.000291155	2.92746	0	31.989	22	7	12	7	protein metabolism;other metabolic processes;other biological processes	non-structural extracellular;ER/Golgi;other cytoplasmic organelle
1	1	1	XP_047304214.1	1	zinc finger protein 639 isoform X1 [Homo sapiens]	ZNF639	485	56	5.57							1	1	4.4294e-05	4.4294e-05							2	2	8.77363e-05	8.77363e-05	1.98077							3	3	0.000129669	0.000129669	2.92746	0	13.172	9	3	6	3	other biological processes	nucleus
1	1	1	NP_077739.1	1	desmocollin-1 isoform Dsc1a preproprotein [Homo sapiens]	DSC1	894	99.9	5.43							2	2	4.80595e-05	4.80595e-05							4	4	9.51948e-05	9.51948e-05	1.98077							3	3	7.03461e-05	7.03461e-05	1.46373	0	27.141	8	5	9	5	cell adhesion	plasma membrane;other membranes;other cell component
1	1	1	XP_024309536.1	1	centrosomal protein of 63 kDa isoform X1 [Homo sapiens]	CEP63	714	82.5	6.13							1	1	3.00877e-05	3.00877e-05							2	2	5.95968e-05	5.95968e-05	1.98077							1	1	2.93602e-05	2.93602e-05	0.97582	0	12.156	4	2	4	2
1	1	1	XP_047278342.1	1	eukaryotic translation initiation factor 3 subunit H isoform X1 [Homo sapiens]	EIF3H	365	42.9	9.8							1	1	5.88565e-05	5.88565e-05							2	2	0.000116581	0.000116581	1.98077							1	1	5.74333e-05	5.74333e-05	0.97582	0	11.294	10	2	4	2
1	1	1	NP_001374941.1	1	large proline-rich protein BAG6 isoform 23 [Homo sapiens]	BAG6	1171	123.1	5.69							1	1	1.83455e-05	1.83455e-05							2	2	3.63383e-05	3.63383e-05	1.98077							1	1	1.79019e-05	1.79019e-05	0.97582	0	10.378	2	2	4	2
1	1	0	NP_001231739.1	1	forkhead box protein P1 isoform d [Homo sapiens]	FOXP1	693	77.3	6.4							1	1	3.09994e-05	3.09994e-05							2	1	6.14027e-05	6.14027e-05	1.98077											0	0	18.917	4	1	3	1	stress response;developmental processes;other biological processes	nucleus
1	1	0	XP_047280122.1	1	maternal embryonic leucine zipper kinase isoform X1 [Homo sapiens]	MELK	651	74.6	8.72							1	1	3.29994e-05	3.29994e-05							2	2	6.53642e-05	6.53642e-05	1.98077											0	0	5.889	4	2	3	2	cell cycle OR cell proliferation;protein metabolism;other metabolic processes;signal transduction;other biological processes	plasma membrane;other membranes;other cell component
1	1	0	NP_006729.4	1	A-kinase anchor protein 13 isoform 1 [Homo sapiens]	AKAP13	2817	307.7	5.2							1	1	7.62606e-06	7.62606e-06							2	2	1.51055e-05	1.51055e-05	1.98077											0	0	4.633	1	2	3	2
1	1	1	XP_011543527.1	1	calpain-5 isoform X1 [Homo sapiens]	CAPN5	680	77.2	7.39							1	1	3.15921e-05	3.15921e-05							2	1	6.25766e-05	6.25766e-05	1.98077							2	2	6.16563e-05	6.16563e-05	1.95164	0	10.578	4	2	5	2
1	1	1	XP_024306239.1	1	structure-specific endonuclease subunit SLX4 isoform X1 [Homo sapiens]	SLX4	1834	199.9	6.06							1	1	1.17135e-05	1.17135e-05							2	2	2.32018e-05	2.32018e-05	1.98077							1	1	1.14303e-05	1.14303e-05	0.97582	0	8.841	3	3	4	3	cell cycle OR cell proliferation;cell organization and biogenesis;DNA metabolism;other metabolic processes;stress response;other biological processes	cytosol;nucleus;other cell component
1	1	0	NP_056957.3	1	villin-like protein isoform 1 [Homo sapiens]	VILL	856	95.8	7.02							1	1	2.50965e-05	2.50965e-05							2	2	4.97104e-05	4.97104e-05	1.98077											0	0	16.384	5	3	3	3	cell organization and biogenesis;other biological processes	cytoskeleton;other cell component
1	1	1	XP_011532356.1	1	transketolase isoform X1 [Homo sapiens]	TKT	631	68.8	7.52							4	4	0.000136181	0.000136181							8	6	0.000269744	0.000269744	1.98077							5	5	0.000166111	0.000166111	1.21977	0	51.521	18	7	17	7
2	2	1	NP_055836.1	1	zinc finger protein 292 isoform 1 [Homo sapiens]	ZNF292	2723	304.6	7.39				6	6	4.6297e-05	4	3	3.15573e-05	3.89272e-05				14	13	9.94081e-05	7	4	5.46942e-05	7.70512e-05	1.97937							9	8	6.9287e-05	6.9287e-05	1.77991	0	94.086	10	17	40	17	other biological processes	nucleus
2	2	1	XP_005255917.3	1	genetic suppressor element 1 isoform X2 [Homo sapiens]	GSE1	1887	207.9	7.21				2	2	2.22694e-05	1	1	1.13845e-05	1.68269e-05				2	2	2.04927e-05	4	4	4.51003e-05	3.27965e-05	1.94905							3	3	3.33277e-05	3.33277e-05	1.98062	0	28.182	6	6	12	6
2	2	1	NP_078812.3	1	chondroitin sulfate synthase 2 isoform 1 [Homo sapiens]	CHPF	775	85.4	6.93				1	1	2.71112e-05	2	2	5.5439e-05	4.12751e-05				2	2	4.98965e-05	4	4	0.000109812	7.98542e-05	1.93468							3	3	8.11477e-05	8.11477e-05	1.96602	0	16.27	10	6	12	6	protein metabolism;other metabolic processes	other membranes;cytosol;mitochondrion;ER/Golgi
2	2	2	NP_996790.3	1	5'-AMP-activated protein kinase catalytic subunit alpha-1 isoform 2 [Homo sapiens]	PRKAA1	574	65.5	8.22				2	2	7.32096e-05	2	2	7.48523e-05	7.40309e-05				3	3	0.000101053	5	5	0.000185331	0.000143192	1.93422	1	1	9.63673e-05				2	2	7.30423e-05	8.47048e-05	1.14418	0	33.302	16	7	15	7	cell-cell signaling;cell organization and biogenesis;other metabolic processes;stress response;signal transduction;other biological processes	cytosol;nucleus;other cell component
1	2	1	NP_775741.1	1	ER membrane protein complex subunit 5 precursor [Homo sapiens]	MMGT1	131	14.7	9.16				1	1	0.00016039				0.00016039				2	1	0.000295189	2	1	0.000324825	0.000310007	1.93283							1	1	0.000160024	0.000160024	0.997716	0	16.167	18	1	6	1	cell organization and biogenesis;transport;other biological processes	plasma membrane;other membranes;ER/Golgi;other cytoplasmic organelle
1	2	0	NP_758440.1	1	POC1 centriolar protein homolog B isoform a [Homo sapiens]	POC1B	478	53.6	7.24				1	1	4.39564e-05				4.39564e-05				2	2	8.08991e-05	2	2	8.90211e-05	8.49601e-05	1.93283											0	0	8.735	6	3	5	2	cell cycle OR cell proliferation;cell organization and biogenesis;other biological processes	cytoskeleton;other cell component
1	2	1	NP_001317448.1	1	zinc finger protein 574 isoform 2 [Homo sapiens]	ZNF574	986	108.6	8.41				1	1	2.13095e-05				2.13095e-05				2	2	3.92188e-05	2	2	4.31563e-05	4.11876e-05	1.93283							1	1	2.12608e-05	2.12608e-05	0.997716	0	7.253	5	3	6	3
3	2	1	NP_689854.2	1	AT-rich interactive domain-containing protein 2 isoform 1 [Homo sapiens]	ARID2	1835	197.3	7.42	1	1	4.82574e-05	7	5	8.01515e-05	23	18	0.000269264	0.000132558				10	9	0.000105367	35	22	0.00040581	0.000255589	1.92813							32	21	0.00036557	0.00036557	2.75782	0	282.72	26	33	108	33	cell cycle OR cell proliferation;cell organization and biogenesis;developmental processes;other biological processes	plasma membrane;other membranes;nucleus;other cell component
2	2	1	NP_001001414.1	1	F-box only protein 50 [Homo sapiens]	NCCRP1	275	30.8	6.62				1	1	7.64042e-05	1	1	7.81186e-05	7.72614e-05				2	2	0.000140617	2	2	0.000154735	0.000147676	1.91138							2	2	0.000152459	0.000152459	1.97329	0	22.165	14	2	8	2	protein metabolism;other metabolic processes;stress response;other biological processes	cytosol;other cell component
2	2	1	NP_061198.2	1	unconventional myosin-Vc [Homo sapiens]	MYO5C	1742	202.7	7.71				1	1	1.20615e-05	1	1	1.23321e-05	1.21968e-05				2	2	2.21985e-05	2	2	2.44272e-05	2.33128e-05	1.91138							2	1	2.40679e-05	2.40679e-05	1.97329	0	12.815	2	3	8	1	cell organization and biogenesis;transport	cytoskeleton;other cell component
2	2	0	NP_001092741.1	1	centrosomal protein POC5 isoform 1 [Homo sapiens]	POC5	575	63.3	7.42				1	1	3.65411e-05	1	1	3.73611e-05	3.69511e-05				2	2	6.72518e-05	2	2	7.40036e-05	7.06277e-05	1.91138											0	0	29.179	10	3	6	3	cell cycle OR cell proliferation	cytosol;cytoskeleton;nucleus
2	2	1	NP_006353.2	1	nuclear RNA export factor 1 isoform 1 [Homo sapiens]	NXF1	619	70.1	8.51	1	1	0.000143057	12	10	0.000407324				0.000275191	4	4	0.000515637	17	13	0.000531007				0.000523322	1.90167	4	4	0.000357446							0.000357446	1.2989	0	95.415	37	14	38	14	other metabolic processes;transport	cytosol;nucleus;other cell component
2	2	2	XP_047294996.1	1	zinc finger protein 444 isoform X1 [Homo sapiens]	ZNF444	327	35.2	8.56				3	3	0.000192763	1	1	6.5696e-05	0.000129229				5	3	0.00029564	3	3	0.000195193	0.000245417	1.89908	1	1	0.000169159				2	2	0.000128215	0.000148687	1.15056	0	30.154	21	4	15	4	other biological processes	nucleus
1	2	1	XP_054185560.1	1	zinc finger protein 85 isoform X1 [Homo sapiens]	ZNF85	640	73.9	9.36							1	1	3.35666e-05	3.35666e-05				2	2	6.04215e-05	2	2	6.64876e-05	6.34546e-05	1.89041							1	1	3.27549e-05	3.27549e-05	0.97582	0	14.488	6	4	6	2
1	2	0	NP_857593.1	1	kunitz-type protease inhibitor 1 isoform 1 precursor [Homo sapiens]	SPINT1	529	58.4	6.29				1	1	3.97186e-05				3.97186e-05				3	1	0.00010965	1	1	4.02194e-05	7.49345e-05	1.88663											0	0	5.782	3	1	5	1	cell organization and biogenesis;developmental processes;other biological processes	non-structural extracellular;plasma membrane;other membranes;other cell component
1	2	2	NP_073591.2	1	sideroflexin-1 isoform 1 [Homo sapiens]	SFXN1	322	35.6	9.07				1	1	6.5252e-05				6.5252e-05				3	3	0.000180139	1	1	6.60747e-05	0.000123107	1.88663	4	4	0.000687141				2	2	0.000130206	0.000408673	6.263	0	19.941	20	5	11	4	other metabolic processes;transport;other biological processes	other membranes;mitochondrion
3	2	2	NP_001193775.1	1	abnormal spindle-like microcephaly-associated protein isoform 2 [Homo sapiens]	ASPM	1892	217.7	9.76	2	2	9.36071e-05	15	15	0.000166579	26	24	0.000295215	0.000185134				33	29	0.000337236	32	28	0.000359849	0.000348542	1.88265	1	1	2.92362e-05				7	7	7.75592e-05	5.33977e-05	0.288428	0	220.306	29	46	116	1
2	2	1	XP_047282029.1	1	zinc finger protein 518A isoform X1 [Homo sapiens]	ZNF518A	1483	166.7	9.28				15	15	0.00021252	7	6	0.000101401	0.000156961				31	27	0.000404168	13	13	0.000186506	0.000295337	1.8816							13	12	0.000183763	0.000183763	1.17076	0	184.184	37	34	79	34	cell organization and biogenesis;other biological processes	nucleus
2	2	0	NP_002159.2	1	isocitrate dehydrogenase [NADP], mitochondrial isoform 1 precursor [Homo sapiens]	IDH2	452	50.9	8.69				1	1	4.64848e-05	1	1	4.75279e-05	4.70064e-05				3	2	0.000128329	1	1	4.70709e-05	8.76999e-05	1.8657											0	0	13.354	10	3	6	3	other metabolic processes	cytosol;mitochondrion;other cytoplasmic organelle
2	2	1	NP_872353.2	1	transmembrane emp24 domain-containing protein 4 isoform 1 precursor [Homo sapiens]	TMED4	227	25.9	8.28				1	1	9.25601e-05	1	1	9.4637e-05	9.35986e-05				3	3	0.000255527	1	1	9.37271e-05	0.000174627	1.8657							1	1	9.23487e-05	9.23487e-05	0.986646	0	13.033	21	3	7	3	cell organization and biogenesis;transport	other membranes;ER/Golgi;other cell component
2	3	2	NP_031375.3	1	PAX-interacting protein 1 [Homo sapiens]	PAXIP1	1069	121.3	6.7				7	5	0.000137585	5	4	0.00010048	0.000119032	5	1	0.000373222	5	5	9.04344e-05	10	9	0.000199028	0.000220895	1.85575	2	2	0.000103489				12	12	0.000235321	0.000169405	1.42318	0	110.31	22	15	46	15	cell organization and biogenesis;DNA metabolism;other metabolic processes;stress response;developmental processes;signal transduction;other biological processes	nucleus;other cell component
1	2	0	NP_001136202.1	1	BTB/POZ domain-containing protein KCTD1 isoform b [Homo sapiens]	KCTD1	865	96.4	5.71							1	1	2.48354e-05	2.48354e-05				3	3	6.70574e-05	1	1	2.45966e-05	4.5827e-05	1.84523											0	0	12.349	4	3	5	3	cell organization and biogenesis	cytosol;cytoskeleton;nucleus;other cell component
2	2	2	XP_047281864.1	1	outer mitochondrial transmembrane helix translocase isoform X1 [Homo sapiens]	ATAD1	361	40.7	6.9				1	1	5.82026e-05	2	1	0.000119017	8.86099e-05				5	4	0.000267796	1	1	5.89364e-05	0.000163366	1.84366	1	1	0.000153227				3	3	0.000174209	0.000163718	1.84762	0	33.773	26	6	13	6	other biological processes	plasma membrane;other membranes;cytosol;mitochondrion;other cytoplasmic organelle;other cell component
3	2	2	NP_060606.3	1	abnormal spindle-like microcephaly-associated protein isoform 1 [Homo sapiens]	ASPM	3477	409.5	10.45	2	2	5.0936e-05	20	20	0.000120858	35	33	0.000216247	0.000129347				45	41	0.000250236	37	33	0.000226406	0.000238321	1.84249	1	1	1.59088e-05				8	8	4.82327e-05	3.20708e-05	0.247944	0	294.1	21	64	148	19	cell cycle OR cell proliferation;cell organization and biogenesis;developmental processes;other biological processes	plasma membrane;other membranes;cytoskeleton;nucleus;other cell component
1	1	1	NP_085056.2	1	cytochrome b5 type B [Homo sapiens]	CYB5B	150	16.7	4.97				1	1	0.000140074				0.000140074				2	2	0.000257798				0.000257798	1.84044	1	1	0.000368766							0.000368766	2.63264	0	17.191	31	2	4	2	other metabolic processes;stress response	other membranes;mitochondrion;other cell component
1	1	1	NP_001356066.1	1	aldehyde dehydrogenase family 3 member A2 isoform 1 [Homo sapiens]	ALDH3A2	508	57.6	8.92				1	1	4.13605e-05				4.13605e-05				2	2	7.61216e-05				7.61216e-05	1.84044							2	2	8.25321e-05	8.25321e-05	1.99543	0	11.069	9	4	5	4
1	1	0	XP_005253647.1	1	probable ATP-dependent RNA helicase DHX37 isoform X1 [Homo sapiens]	DHX37	1175	130.7	8.13				4	4	7.15273e-05				7.15273e-05				8	7	0.000131642				0.000131642	1.84044											0	0	31.745	10	9	12	9
1	1	0	NP_543026.2	1	serine/threonine-protein kinase 35 [Homo sapiens]	STK35	534	58	9.74				2	2	7.86934e-05				7.86934e-05				4	4	0.000144831				0.000144831	1.84044											0	0	21.205	13	5	6	5	protein metabolism;other metabolic processes;stress response	nucleus;other cell component
1	1	0	NP_001025162.1	1	methyltransferase-like protein 17, mitochondrial isoform 1 precursor [Homo sapiens]	METTL17	478	53	9.14				2	2	8.79127e-05				8.79127e-05				4	4	0.000161798				0.000161798	1.84044											0	0	18.151	11	5	6	5
1	1	0	NP_005225.2	1	nuclear receptor subfamily 2 group F member 6 [Homo sapiens]	NR2F6	404	43	7.78				2	2	0.000104016				0.000104016				4	3	0.000191434				0.000191434	1.84044											0	0	17.799	19	4	6	3	RNA metabolism OR transcription;other metabolic processes;developmental processes;signal transduction;other biological processes	nucleus;other cell component
1	1	0	NP_003185.1	1	TATA-box-binding protein isoform 1 [Homo sapiens]	TBP	339	37.7	9.79				1	1	6.19798e-05				6.19798e-05				2	2	0.00011407				0.00011407	1.84044											0	0	14.983	7	2	3	2	cell organization and biogenesis;RNA metabolism OR transcription;other metabolic processes;other biological processes	nucleus;other cell component
1	1	0	NP_001393603.1	1	DNA mismatch repair protein Msh2 isoform 31 [Homo sapiens]	MSH2	1014	112.9	6.6				1	1	2.0721e-05				2.0721e-05				2	2	3.81359e-05				3.81359e-05	1.84044											0	0	8.815	4	3	3	3
1	1	0	NP_065842.1	1	serine/threonine-protein kinase TAO1 isoform 1 [Homo sapiens]	TAOK1	1001	116	7.65				1	1	2.09902e-05				2.09902e-05				2	2	3.86311e-05				3.86311e-05	1.84044											0	0	7.15	3	2	3	1	cell cycle OR cell proliferation;cell organization and biogenesis;protein metabolism;DNA metabolism;other metabolic processes;stress response;developmental processes;signal transduction;other biological processes	cytosol;cytoskeleton;other cell component
1	1	0	XP_024307075.1	1	SURP and G-patch domain-containing protein 2 isoform X1 [Homo sapiens]	SUGP2	1106	122.6	7.4				1	1	1.89974e-05				1.89974e-05				2	2	3.49636e-05				3.49636e-05	1.84044											0	0	5.748	6	3	3	3
1	1	0	XP_011509998.1	1	bcl-2-related ovarian killer protein isoform X1 [Homo sapiens]	BOK	212	23.3	9.11				1	1	9.91092e-05				9.91092e-05				2	2	0.000182405				0.000182405	1.84044											0	0	4.684	17	2	3	2	cell organization and biogenesis;stress response;transport;developmental processes;signal transduction;other biological processes	other membranes;mitochondrion;ER/Golgi;nucleus;other cytoplasmic organelle;other cell component
1	1	1	XP_006715771.1	1	eIF5-mimic protein 1 isoform X1 [Homo sapiens]	BZW2	419	48.1	6.68				1	1	5.01459e-05				5.01459e-05				2	2	9.22906e-05				9.22906e-05	1.84044	1	1	0.000132016							0.000132016	2.63264	0	7.072	6	2	4	2	other biological processes	other cell component
1	1	1	XP_047283152.1	1	serine/threonine-protein phosphatase 2A 65 kDa regulatory subunit A beta isoform isoform X5 [Homo sapiens]	PPP2R1B	688	76.3	5.29				3	2	9.16184e-05				9.16184e-05				6	4	0.000168618				0.000168618	1.84044	2	2	0.000160799							0.000160799	1.7551	0	44.372	12	6	11	2
1	1	1	NP_006178.2	1	2'-5'-oligoadenylate synthase 3 isoform 1 [Homo sapiens]	OAS3	1087	121.1	8.4				1	1	1.93295e-05				1.93295e-05				2	2	3.55748e-05				3.55748e-05	1.84044							1	1	1.92853e-05	1.92853e-05	0.997716	0	8.804	3	2	4	2	other metabolic processes;stress response;signal transduction;other biological processes	plasma membrane;other membranes;cytosol;nucleus;other cell component
1	1	1	NP_055925.2	1	structural maintenance of chromosomes protein 5 [Homo sapiens]	SMC5	1101	128.7	8.38				3	3	5.72511e-05				5.72511e-05				6	5	0.000105367				0.000105367	1.84044							2	2	3.80802e-05	3.80802e-05	0.665144	0	36.809	9	7	11	7	cell cycle OR cell proliferation;cell organization and biogenesis;protein metabolism;DNA metabolism;other metabolic processes;stress response;other biological processes	nucleus;other cell component
1	1	0	XP_047289156.1	1	synaptosomal-associated protein 23 isoform X1 [Homo sapiens]	SNAP23	222	24.6	4.96				2	1	0.00018929				0.00018929				4	3	0.000348376				0.000348376	1.84044											0	0	22.399	36	4	6	4
1	1	0	XP_011533209.1	1	Krueppel-like factor 12 isoform X1 [Homo sapiens]	KLF12	415	45.5	9.23				1	1	5.06293e-05				5.06293e-05				2	2	9.31802e-05				9.31802e-05	1.84044											0	0	12.296	8	2	3	2
1	1	0	XP_011543594.1	1	calpain-1 catalytic subunit isoform X1 [Homo sapiens]	CAPN1	714	81.8	5.67				1	1	2.94274e-05				2.94274e-05				2	2	5.41593e-05				5.41593e-05	1.84044											0	0	9.619	5	2	3	2	protein metabolism;other metabolic processes;other biological processes	non-structural extracellular;plasma membrane;other membranes;cytosol;mitochondrion;other cytoplasmic organelle;other cell component
1	1	0	XP_047302368.1	1	nuclear body protein SP140-like protein isoform X1 [Homo sapiens]	SP140L	588	67.8	8.34				1	1	3.57332e-05				3.57332e-05				2	2	6.57649e-05				6.57649e-05	1.84044											0	0	9.35	5	2	3	1
1	1	0	NP_057715.2	1	PAX3- and PAX7-binding protein 1 isoform 1 [Homo sapiens]	PAXBP1	917	104.7	5.68				1	1	2.29129e-05				2.29129e-05				2	2	4.21699e-05				4.21699e-05	1.84044											0	0	5.792	3	2	3	2	RNA metabolism OR transcription;other metabolic processes;other biological processes	nucleus
1	1	0	XP_047292652.1	1	protein MIS12 homolog isoform X1 [Homo sapiens]	MIS12	205	24.1	5.69				1	1	0.000102493				0.000102493				2	2	0.000188633				0.000188633	1.84044											0	0	5.292	17	2	3	2	cell cycle OR cell proliferation;cell organization and biogenesis;other biological processes	cytosol;cytoskeleton;nucleus;other cell component
1	1	0	XP_005256034.1	1	partitioning defective 6 homolog alpha isoform X1 [Homo sapiens]	PARD6A	357	38.6	8.5				1	1	5.88547e-05				5.88547e-05				2	1	0.000108319				0.000108319	1.84044											0	0	4.44	10	2	3	1
1	1	1	XP_006720628.1	1	CTD small phosphatase-like protein 2 isoform X1 [Homo sapiens]	CTDSPL2	466	53	6.4				2	2	9.01766e-05				9.01766e-05				4	3	0.000165965				0.000165965	1.84044	1	1	0.000118701							0.000118701	1.31632	0	18.765	12	5	7	5	transport;other biological processes	nucleus
1	1	0	NP_001155855.1	1	rho guanine nucleotide exchange factor 2 isoform 1 [Homo sapiens]	ARHGEF2	986	111.5	7.27				1	1	2.13095e-05				2.13095e-05				2	2	3.92188e-05				3.92188e-05	1.84044											0	0	4.703	2	2	3	2	cell cycle OR cell proliferation;cell organization and biogenesis;stress response;transport;developmental processes;other biological processes	plasma membrane;other membranes;cytosol;cytoskeleton;ER/Golgi;other cell component
2	1	2	NP_036294.2	1	F-box/LRR-repeat protein 6 isoform 1 [Homo sapiens]	FBXL6	539	58.5	9.29				4	4	0.000155927	1	1	3.98564e-05	9.78916e-05				5	5	0.000179359				0.000179359	1.83222	1	1	0.000102625				1	1	3.88927e-05	7.07588e-05	0.722828	0	33.28	16	6	12	6	protein metabolism;other metabolic processes	other cell component
2	1	1	XP_047297494.1	1	activating signal cointegrator 1 complex subunit 2 isoform X2 [Homo sapiens]	ASCC2	811	92.1	5.22				3	3	7.77231e-05	1	1	2.6489e-05	5.21061e-05				4	3	9.53632e-05				9.53632e-05	1.83017	1	1	6.82057e-05							6.82057e-05	1.30898	0	22.382	11	6	9	6
2	1	1	XP_047277630.1	1	origin recognition complex subunit 1 isoform X1 [Homo sapiens]	ORC1	861	97.3	9.22				3	3	7.32096e-05	1	1	2.49508e-05	4.90802e-05				4	4	8.98252e-05				8.98252e-05	1.83017							1	1	2.43474e-05	2.43474e-05	0.496075	0	27.988	9	5	9	5	cell cycle OR cell proliferation;DNA metabolism;other metabolic processes;signal transduction	cytosol;nucleus;other cell component
2	1	1	NP_002258.2	1	importin subunit alpha-4 [Homo sapiens]	KPNA3	521	57.8	4.94				3	3	0.000120985	1	1	4.12334e-05	8.11094e-05				4	3	0.000148444				0.000148444	1.83017							1	1	4.02364e-05	4.02364e-05	0.496075	0	18.843	16	4	9	3	cell organization and biogenesis;transport;other biological processes	cytosol;nucleus;other cell component
3	2	2	XP_047273455.1	1	zinc finger protein 62 homolog isoform X1 [Homo sapiens]	ZFP62	917	104.4	9.03	1	1	9.65674e-05	10	10	0.000229129	1	1	2.3427e-05	0.000116375				18	17	0.000379529	2	2	4.64036e-05	0.000212966	1.83001	2	2	0.000120643				6	6	0.000137163	0.000128903	1.10766	0	85.414	30	22	40	22
2	1	2	NP_001191676.1	1	replication factor C subunit 1 isoform 2 [Homo sapiens]	RFC1	1148	128.2	9.36				2	2	3.66048e-05	1	1	1.87131e-05	2.76589e-05				3	3	5.05267e-05				5.05267e-05	1.82678				1	1	0.000178449	1	1	1.82606e-05	9.83547e-05	3.55599	0	18.74	4	4	8	4	cell organization and biogenesis;DNA metabolism;other metabolic processes;stress response;other biological processes	nucleus;other cell component
2	1	0	XP_047296319.1	1	zinc finger protein 335 isoform X1 [Homo sapiens]	ZNF335	1342	144.8	6.42				2	2	3.13132e-05	1	1	1.60079e-05	2.36605e-05				3	3	4.32225e-05				4.32225e-05	1.82678											0	0	28.705	7	4	6	4	cell organization and biogenesis;developmental processes;other biological processes	nucleus
2	1	0	NP_065858.1	1	zinc finger protein 319 [Homo sapiens]	ZNF319	582	65.5	8.37				2	2	7.22032e-05	1	1	3.69117e-05	5.45575e-05				3	2	9.96643e-05				9.96643e-05	1.82678											0	0	15.636	6	3	6	3	other biological processes	nucleus
2	1	2	NP_057588.1	1	large ribosomal subunit protein bL27m [Homo sapiens]	MRPL27	148	16.1	10.42				2	2	0.000283934	1	1	0.000145153	0.000214544				3	3	0.000391923				0.000391923	1.82678	1	1	0.000373749				1	1	0.000141643	0.000257696	1.20114	0	12.805	30	4	8	4	protein metabolism;other metabolic processes	other membranes;mitochondrion;translational apparatus
2	1	0	NP_659449.3	1	cyclin-Y isoform 1 [Homo sapiens]	CCNY	341	39.3	7.2				1	1	6.16163e-05	1	1	6.29988e-05	6.23076e-05				2	2	0.000113401				0.000113401	1.82002											0	0	16.968	9	2	4	2	cell-cell signaling;cell cycle OR cell proliferation;signal transduction;other biological processes	plasma membrane;other membranes;nucleus;other cell component
2	1	0	NP_037498.1	1	anaphase-promoting complex subunit 2 [Homo sapiens]	ANAPC2	822	93.8	5.22				1	1	2.5561e-05	1	1	2.61346e-05	2.58478e-05				2	2	4.70435e-05				4.70435e-05	1.82002											0	0	10.352	4	2	4	2	cell cycle OR cell proliferation;cell organization and biogenesis;protein metabolism;other metabolic processes;developmental processes;other biological processes	cytosol;nucleus
2	1	1	NP_006807.1	1	vesicular integral-membrane protein VIP36 precursor [Homo sapiens]	LMAN2	356	40.2	6.95				1	1	5.90201e-05	1	1	6.03444e-05	5.96822e-05				2	2	0.000108623				0.000108623	1.82002							1	1	5.88853e-05	5.88853e-05	0.986646	0	16.934	20	4	5	4	transport;other biological processes	non-structural extracellular;plasma membrane;other membranes;ER/Golgi;other cell component
2	1	1	XP_047303802.1	1	zinc finger and BTB domain-containing protein 38 isoform X1 [Homo sapiens]	ZBTB38	1236	139.1	8.16				1	1	1.69993e-05	1	1	1.73807e-05	1.719e-05				2	2	3.12862e-05				3.12862e-05	1.82002							1	1	1.69605e-05	1.69605e-05	0.986646	0	17.075	7	4	5	4
2	1	0	NP_001382824.1	1	zinc finger BED domain-containing protein 6 [Homo sapiens]	ZBED6	979	109.9	6.55				1	1	2.14618e-05	1	1	2.19434e-05	2.17026e-05				2	2	3.94993e-05				3.94993e-05	1.82002											0	0	15.926	7	3	4	3	developmental processes;other biological processes	cytoskeleton;nucleus;other cell component
2	1	3	XP_047298146.1	1	guanine nucleotide-binding protein-like 3-like protein isoform X1 [Homo sapiens]	GNL3L	582	65.5	8.44				1	1	3.61016e-05	2	2	7.38234e-05	5.49625e-05				3	3	9.96643e-05				9.96643e-05	1.81332	1	1	9.50427e-05	1	1	0.000351992	3	2	0.000108057	0.000185031	3.36649	0	23.79	9	4	11	4	other biological processes	cytosol;nucleus
2	1	1	NP_001362942.1	1	protein 4.1 isoform 1 [Homo sapiens]	EPB41	864	97	5.58				1	1	2.43185e-05	4	3	9.94565e-05	6.18875e-05				5	5	0.000111892				0.000111892	1.80799							2	2	4.85258e-05	4.85258e-05	0.784097	0	27.558	18	8	12	8	cell cycle OR cell proliferation;cell organization and biogenesis;other biological processes	plasma membrane;other membranes;cytosol;cytoskeleton;nucleus;other cell component
2	2	2	NP_001743.1	1	catalase [Homo sapiens]	CAT	527	59.7	7.39				5	5	0.000199347	4	4	0.000163056	0.000181201				9	8	0.000330197	8	7	0.000322976	0.000326587	1.80234	2	2	0.000209924				7	7	0.000278448	0.000244186	1.34759	0	102.014	30	12	35	12	protein metabolism;other metabolic processes;stress response;developmental processes;other biological processes	non-structural extracellular;other membranes;cytosol;mitochondrion;other cytoplasmic organelle;other cell component
1	1	0	NP_006836.2	1	kinesin-like protein KIF2C isoform 1 [Homo sapiens]	KIF2C	725	81.3	7.83							1	1	2.96312e-05	2.96312e-05				2	2	5.33376e-05				5.33376e-05	1.80005											0	0	8.888	5	2	3	2	cell cycle OR cell proliferation;cell organization and biogenesis;other biological processes	cytosol;cytoskeleton;nucleus;other cell component
1	1	0	NP_001316043.1	1	BRISC and BRCA1-A complex member 2 isoform 5 [Homo sapiens]	BABAM2	472	53.1	6.25							1	1	4.5514e-05	4.5514e-05				2	2	8.19275e-05				8.19275e-05	1.80005											0	0	5.68	5	2	3	2
1	1	1	NP_008910.2	1	zinc transporter SLC39A7 isoform 1 precursor [Homo sapiens]	SLC39A7	469	50.1	6.87							1	1	4.58051e-05	4.58051e-05				2	1	8.24515e-05				8.24515e-05	1.80005	3	1	0.000353826							0.000353826	7.7246	0	8.026	4	2	6	2	transport;other biological processes	other membranes;ER/Golgi;nucleus
1	1	0	XP_047296617.1	1	double-stranded RNA-specific editase 1 isoform X1 [Homo sapiens]	ADARB1	772	84.4	9.17							1	1	2.78272e-05	2.78272e-05				2	1	5.00904e-05				5.00904e-05	1.80005											0	0	16.918	6	2	3	2
1	1	0	XP_024305000.1	1	liprin-beta-1 isoform X1 [Homo sapiens]	PPFIBP1	1036	116.8	5.87							1	1	2.07361e-05	2.07361e-05				2	2	3.7326e-05				3.7326e-05	1.80005											0	0	7.386	3	2	3	1
1	1	0	NP_036270.1	1	protein AATF isoform 1 [Homo sapiens]	AATF	560	63.1	4.94							1	1	3.83618e-05	3.83618e-05				2	2	6.90532e-05				6.90532e-05	1.80005											0	0	12.352	9	3	3	3	cell adhesion;stress response;developmental processes;other biological processes	nucleus;other cell component
3	3	2	NP_060791.3	1	ribosome biogenesis protein BRX1 homolog [Homo sapiens]	BRIX1	353	41.4	9.92	4	4	0.00100343	18	14	0.00107139	6	5	0.000365143	0.00081332	12	7	0.00271257	24	17	0.00131455	6	5	0.000361633	0.00146292	1.7987	7	5	0.00109689				8	6	0.000475086	0.00078599	0.966398	0	183.293	63	19	85	19	cell organization and biogenesis;RNA metabolism OR transcription;other metabolic processes	nucleus;other cell component
2	2	1	NP_001180292.1	1	exonuclease 3'-5' domain-containing protein 2 isoform 1 [Homo sapiens]	EXD2	621	70.3	8.32				5	5	0.000169172	3	3	0.000103781	0.000136476				9	8	0.000280216	6	6	0.000205566	0.000242891	1.77973							5	4	0.000168785	0.000168785	1.23674	0	71.734	25	11	28	11	DNA metabolism;other metabolic processes;stress response	other membranes;cytoskeleton;mitochondrion;nucleus;other cell component
3	2	2	NP_942144.1	1	serine protease FAM111A [Homo sapiens]	FAM111A	611	70.2	8.53	1	1	0.00014493	9	8	0.000309493	1	1	3.51597e-05	0.000163194				16	14	0.000506314	2	2	6.96434e-05	0.000287979	1.76464	2	2	0.000181063				1	1	3.43096e-05	0.000107686	0.659866	0	77.895	35	16	32	16	protein metabolism;DNA metabolism;other metabolic processes;stress response;other biological processes	nucleus;other cell component
2	2	2	XP_047281528.1	1	prospero homeobox protein 1 isoform X1 [Homo sapiens]	PROX1	738	83.3	7.18				3	2	8.54112e-05	4	3	0.000116437	0.000100924				8	7	0.000209592	5	5	0.000144147	0.000176869	1.7525	1	1	7.49524e-05				6	6	0.000170432	0.000122692	1.21569	0	64.63	27	11	27	11
2	3	1	NP_079157.3	1	solute carrier family 35 member E1 [Homo sapiens]	SLC35E1	410	44.7	9.79				3	2	0.00015374	1	1	5.23966e-05	0.000103068	2	1	0.000389243	1	1	4.71583e-05	2	2	0.000103786	0.000180062	1.74702							2	2	0.000102259	0.000102259	0.99215	0	16.995	6	2	11	2	transport	other membranes;ER/Golgi
3	3	3	NP_057085.2	1	U3 small nucleolar RNA-associated protein 18 homolog [Homo sapiens]	UTP18	556	62	8.76	2	2	0.000318533	12	12	0.000453478	11	10	0.000425016	0.000399009	6	5	0.000861096	21	16	0.000730274	13	11	0.000497462	0.000696277	1.74502	4	4	0.000397949	1	1	0.000368452	17	12	0.00064096	0.00046912	1.17571	0	153.32	49	22	87	22	RNA metabolism OR transcription;other metabolic processes;other biological processes	other membranes;nucleus;other cell component
1	1	1	XP_011511727.1	1	cyclin-G-associated kinase isoform X1 [Homo sapiens]	GAK	1355	147.7	6.02							8	7	0.000126835	0.000126835							14	13	0.000219826	0.000219826	1.73317							3	3	4.64129e-05	4.64129e-05	0.365932	0	89.546	17	15	25	15
2	2	1	XP_054189169.1	1	centromere protein N isoform X1 [Homo sapiens]	CENPN	339	39.5	9.13				6	5	0.000371879	1	1	6.33705e-05	0.000217625	1	1	0.000235383	9	9	0.000513316				0.000374349	1.72016	2	2	0.000326341							0.000326341	1.49956	0	54.281	44	10	19	10	cell cycle OR cell proliferation;cell organization and biogenesis	cytosol;nucleus;other cell component
2	2	1	NP_003650.1	1	alkyldihydroxyacetonephosphate synthase, peroxisomal precursor [Homo sapiens]	AGPS	658	72.9	7.34				1	1	3.19318e-05	4	3	0.000130593	8.12626e-05				5	5	0.000146922	4	3	0.000129338	0.00013813	1.69979							7	7	0.000223012	0.000223012	2.74434	0	48.367	18	9	21	9	other metabolic processes	cytosol;other cytoplasmic organelle
2	2	1	NP_694984.5	1	bromodomain and WD repeat-containing protein 3 [Homo sapiens]	BRWD3	1802	203.5	7.84				1	1	1.16599e-05	3	3	3.57646e-05	2.37123e-05				2	2	2.14594e-05	5	5	5.90345e-05	4.02469e-05	1.69731							7	7	8.14329e-05	8.14329e-05	3.43421	0	32.865	6	9	18	4	cell organization and biogenesis;other biological processes	nucleus
2	2	2	NP_005561.1	1	protein ERGIC-53 precursor [Homo sapiens]	LMAN1	510	57.5	6.77				1	1	4.11983e-05	3	3	0.000126368	8.37833e-05				2	2	7.58231e-05	5	4	0.000208589	0.000142206	1.69731	1	1	0.00010846				8	6	0.000328834	0.000218647	2.60967	0	41.432	23	7	20	7	cell organization and biogenesis;protein metabolism;other metabolic processes;stress response;transport;other biological processes	other membranes;cytoskeleton;ER/Golgi;other cell component
2	2	0	NP_055935.4	1	centrosome-associated protein ALMS1 isoform 1 [Homo sapiens]	ALMS1	4169	460.9	6.27				14	14	7.05579e-05	6	6	3.09176e-05	5.07378e-05				26	23	0.000120582	10	10	5.10339e-05	8.5808e-05	1.69121											0	0	150.569	16	36	56	36
1	2	1	NP_001263988.1	1	ERCC6-PGBD3 fusion protein isoform 1 [Homo sapiens]	ERCC6	1061	119.4	6.58							2	2	4.0495e-05	4.0495e-05				2	2	3.64465e-05	5	3	0.000100264	6.83553e-05	1.68799							3	3	5.92738e-05	5.92738e-05	1.46373	0	31.234	9	6	12	1	other biological processes	nucleus
2	1	1	XP_005261262.1	1	germinal-center associated nuclear protein isoform X1 [Homo sapiens]	MCM3AP	1980	218.3	6.39				2	2	2.12234e-05	18	13	0.000195296	0.00010826							17	15	0.000182673	0.000182673	1.68736							17	12	0.000179987	0.000179987	1.66254	0	133.35	15	19	54	19	cell organization and biogenesis;other metabolic processes;transport;developmental processes	other membranes;cytosol;nucleus;other cell component
2	3	2	NP_005350.1	1	mothers against decapentaplegic homolog 4 isoform a [Homo sapiens]	SMAD4	552	60.4	6.99				6	6	0.000228382	3	2	0.000116753	0.000172568	2	1	0.000289112	12	11	0.000420324	4	4	0.000154174	0.00028787	1.66816	2	2	0.000200416				5	5	0.000189884	0.00019515	1.13086	0	73.719	28	11	34	11	cell organization and biogenesis;RNA metabolism OR transcription;other metabolic processes;stress response;developmental processes;signal transduction;other biological processes	cytosol;cytoskeleton;nucleus;other cell component
1	2	1	NP_001369277.1	1	unconventional myosin-Va isoform 4 [Homo sapiens]	MYO5A	1904	221.2	8.48							4	4	4.51315e-05	4.51315e-05				6	6	6.09293e-05	8	7	8.93952e-05	7.51622e-05	1.6654							2	1	2.20201e-05	2.20201e-05	0.48791	0	55.75	8	11	20	9
1	1	2	NP_001275996.1	1	lymphoid-specific helicase isoform 2 [Homo sapiens]	HELLS	884	102.7	7.65				5	5	0.000118841				0.000118841				9	9	0.000196848				0.000196848	1.6564	2	2	0.000125147	1	1	0.000231741				0.000178444	1.50153	0	36.472	17	11	17	11	cell organization and biogenesis
2	2	2	NP_001393940.1	1	mothers against decapentaplegic homolog 3 isoform 5 [Homo sapiens]	SMAD3	462	51.9	7.59				1	1	4.54787e-05	3	3	0.000139497	9.24881e-05				4	3	0.000167402	3	3	0.000138156	0.000152779	1.65188	2	1	0.000239458				2	2	9.07496e-05	0.000165104	1.78514	0	18.837	11	3	15	2
2	2	1	NP_001401327.1	1	uncharacterized protein LOC127739546 [Homo sapiens]	HAT1	825	92.1	7.17				1	1	2.54681e-05	3	3	7.81186e-05	5.17933e-05				4	3	9.37449e-05	3	3	7.73674e-05	8.55562e-05	1.65188	1	1	6.70483e-05							6.70483e-05	1.29454	0	30.259	9	4	12	4
1	1	1	NP_001317652.1	1	sorting nexin-27 isoform 1 [Homo sapiens]	SNX27	541	61.2	6.49							3	3	0.000119127	0.000119127							5	5	0.000196636	0.000196636	1.65064							2	2	7.74978e-05	7.74978e-05	0.650547	0	18.723	15	6	10	6	transport;signal transduction;other biological processes	plasma membrane;other membranes;cytosol;other cytoplasmic organelle;other cell component
1	1	1	NP_065908.1	1	vacuolar protein sorting-associated protein 18 homolog [Homo sapiens]	VPS18	973	110.1	6.07							3	3	6.62362e-05	6.62362e-05							5	5	0.000109332	0.000109332	1.65064							2	2	4.30897e-05	4.30897e-05	0.650547	0	17.824	4	5	10	5	cell organization and biogenesis;protein metabolism;other metabolic processes;transport;other biological processes	other membranes;cytoskeleton;other cytoplasmic organelle;other cell component
2	2	2	NP_006313.1	1	gamma-tubulin complex component 3 isoform 1 [Homo sapiens]	TUBGCP3	907	103.5	8.12				5	4	0.000115828	10	9	0.000236853	0.000176341				13	11	0.000277126	13	13	0.000304949	0.000291038	1.65043	1	1	6.09866e-05				5	5	0.000115563	8.82749e-05	0.500593	0	109.038	27	20	47	20	cell cycle OR cell proliferation;cell organization and biogenesis;other biological processes	cytosol;cytoskeleton;other cell component
2	2	1	XP_011508534.1	1	kinesin-like protein KIF14 isoform X1 [Homo sapiens]	KIF14	1648	186.4	7.91				1	1	1.27495e-05	11	9	0.000143391	7.80703e-05				12	11	0.000140788	9	9	0.000116192	0.00012849	1.64582							3	3	3.81611e-05	3.81611e-05	0.488804	0	103.508	19	19	36	19	cell adhesion;cell cycle OR cell proliferation;cell organization and biogenesis;protein metabolism;other metabolic processes;developmental processes;other biological processes	cytosol;cytoskeleton;nucleus;other cell component
2	2	1	NP_852466.1	1	zinc finger protein 445 isoform 1 [Homo sapiens]	ZNF445	1031	118.9	9.39				2	2	4.07588e-05	1	1	2.08367e-05	3.07977e-05				1	1	1.87535e-05	4	4	8.25453e-05	5.06494e-05	1.64458							1	1	2.03328e-05	2.03328e-05	0.660206	0	11.954	6	5	9	4	cell organization and biogenesis;other biological processes	nucleus
2	3	1	NP_036234.3	1	arginine-glutamic acid dipeptide repeats protein isoform a [Homo sapiens]	RERE	1566	172.3	7.69				4	4	5.36683e-05	1	1	1.37181e-05	3.36932e-05	1	1	5.09546e-05	6	5	7.408e-05	3	3	4.07587e-05	5.52644e-05	1.64022							1	1	1.33864e-05	1.33864e-05	0.397303	0	31.557	12	9	16	9	cell cycle OR cell proliferation;cell organization and biogenesis;developmental processes;other biological processes	nucleus
1	2	0	NP_056139.1	1	ribosomal RNA-processing protein 8 [Homo sapiens]	RRP8	456	50.7	9.42				2	2	9.21541e-05				9.21541e-05	1	1	0.000174989	3	3	0.000127203				0.000151096	1.6396											0	0	13.266	10	3	6	3	cell organization and biogenesis;RNA metabolism OR transcription;other metabolic processes;stress response;signal transduction;other biological processes	plasma membrane;other membranes;cytosol;nucleus;other cell component
2	2	0	NP_001304007.2	1	mediator of RNA polymerase II transcription subunit 19 isoform 1 [Homo sapiens]	MED19	244	26.3	9.82				3	3	0.000258334	1	1	8.80435e-05	0.000173189	1	1	0.000327028	3	3	0.000237724				0.000282376	1.63045											0	0	24.818	31	3	8	3	other biological processes	nucleus
3	2	2	NP_001295076.1	1	pleckstrin homology domain-containing family G member 3 [Homo sapiens]	PLEKHG3	1219	134.3	6.55	1	1	7.26434e-05	17	15	0.000293018	19	16	0.00033484	0.0002335				19	17	0.000301364	26	24	0.000453796	0.00037758	1.61704	1	1	4.53772e-05				21	18	0.000361137	0.000203257	0.870479	0	180.569	29	31	104	31	other biological processes	cytosol;cytoskeleton
1	1	2	NP_006730.2	1	DNA replication licensing factor MCM5 [Homo sapiens]	MCM5	734	82.2	8.37				8	7	0.000229004				0.000229004				14	12	0.000368785				0.000368785	1.61039	3	3	0.000226082				1	1	2.85602e-05	0.000127321	0.555978	0	58.309	25	13	26	13	cell cycle OR cell proliferation;cell organization and biogenesis;DNA metabolism;other metabolic processes;stress response;other biological processes	nucleus;other cell component
2	2	2	NP_001014446.1	1	OCIA domain-containing protein 2 isoform 1 [Homo sapiens]	OCIAD2	154	16.9	9.03				1	1	0.000136436	2	2	0.000278995	0.000207715				2	2	0.000251102	3	3	0.000414468	0.000332785	1.60212	1	1	0.000359187				6	3	0.000816746	0.000587967	2.83064	0	21.975	26	4	15	4	transport;other biological processes	ER/Golgi;other cytoplasmic organelle
2	2	1	XP_006721086.1	1	non-structural maintenance of chromosomes element 1 homolog isoform X1 [Homo sapiens]	NSMCE1	266	30.8	7.47				1	1	7.89893e-05	2	2	0.000161523	0.000120256				2	2	0.000145375	3	3	0.000239955	0.000192665	1.60212							3	3	0.000236427	0.000236427	1.96602	0	27.068	27	6	11	6	cell organization and biogenesis;protein metabolism;DNA metabolism;other metabolic processes;stress response;other biological processes	nucleus;other cell component
2	2	2	NP_060445.3	1	protein zwilch homolog isoform 1 [Homo sapiens]	ZWILCH	591	67.2	6.27				1	1	3.55519e-05	2	2	7.26992e-05	5.41255e-05				2	2	6.54311e-05	3	3	0.000108	8.67157e-05	1.60212	1	1	9.35953e-05				3	3	0.000106412	0.000100004	1.84762	0	20.593	11	5	12	5	cell cycle OR cell proliferation;signal transduction;other biological processes	cytosol;cytoskeleton;other cell component
2	2	1	NP_057507.2	1	zinc finger protein 219 [Homo sapiens]	ZNF219	722	76.8	9.39				1	1	2.91013e-05	5	5	0.000148772	8.89364e-05				4	4	0.000107118	6	5	0.000176809	0.000141964	1.59624							3	3	8.71045e-05	8.71045e-05	0.979402	0	35.986	22	8	19	8	developmental processes;signal transduction;other biological processes	other membranes;nucleus
3	3	2	NP_001411349.1	1	aurora kinase A isoform 2 [Homo sapiens]	AURKA	437	49.3	9.47	2	2	0.000405274	16	11	0.000769287	9	8	0.000442434	0.000538998	4	4	0.000730388	33	21	0.00146007	8	7	0.000389493	0.000859984	1.59552	8	8	0.00101263				7	6	0.000335794	0.000674211	1.25086	0	188.186	56	22	87	20
3	3	2	NP_115958.2	1	cytokine-like nuclear factor N-PAC isoform 1 [Homo sapiens]	GLYR1	553	60.5	9.17	1	1	0.000160131	8	7	0.000303959	8	8	0.000310779	0.00025829	2	2	0.000288589	16	12	0.000559418	10	9	0.000384739	0.000410915	1.59091	3	3	0.000300081				10	10	0.000379081	0.000339581	1.31473	0	96.665	36	16	58	16	cell organization and biogenesis;RNA metabolism OR transcription;other metabolic processes	cytosol;nucleus;other cell component
3	2	2	XP_011511892.2	1	protein FAM193A isoform X1 [Homo sapiens]	FAM193A	1565	171.5	6.62	1	1	5.65829e-05	7	6	9.39796e-05	4	4	5.49076e-05	6.849e-05				11	10	0.0001359	6	6	8.15695e-05	0.000108735	1.5876	1	1	3.53449e-05				2	2	2.679e-05	3.10675e-05	0.453606	0	67.662	17	14	32	14
3	3	3	NP_057353.1	1	lymphoid enhancer-binding factor 1 isoform 1 [Homo sapiens]	LEF1	399	44.2	7.42	4	4	0.000887742	20	10	0.00105319	15	11	0.000807617	0.000916183	9	6	0.00179988	34	16	0.00164758	17	12	0.000906498	0.00145132	1.5841	9	6	0.0012477	2	2	0.00102686	18	12	0.000945706	0.00107342	1.17163	0	176.354	52	20	128	12	cell adhesion;cell-cell signaling;cell cycle OR cell proliferation;DNA metabolism;RNA metabolism OR transcription;other metabolic processes;developmental processes;signal transduction;other biological processes	nucleus;other cell component
2	3	0	NP_001334841.1	1	bone morphogenetic protein 4 isoform b [Homo sapiens]	BMP4	455	51.5	8.79				2	2	9.23567e-05	2	2	9.4429e-05	9.33929e-05	1	1	0.000175373	3	3	0.000127483	3	2	0.000140282	0.000147713	1.58163											0	0	23.278	15	4	11	4
3	3	2	NP_056018.2	1	regulation of nuclear pre-mRNA domain-containing protein 2 isoform 1 [Homo sapiens]	RPRD2	1461	155.9	7.42	1	1	6.06108e-05	15	15	0.00021572	36	27	0.000529345	0.000268559	7	5	0.000382316	20	17	0.00026468	43	32	0.000626194	0.000424397	1.58028	8	7	0.000302888				47	35	0.000674379	0.000488633	1.81947	0	422.57	46	43	177	43	RNA metabolism OR transcription;other metabolic processes	nucleus;other cell component
2	2	1	NP_116184.2	1	pseudouridylate synthase RPUSD4, mitochondrial isoform a [Homo sapiens]	RPUSD4	377	42.2	9.88				1	1	5.57325e-05	2	2	0.000113966	8.48493e-05	1	1	0.000211658				1	1	5.64351e-05	0.000134046	1.57982							1	1	5.56052e-05	5.56052e-05	0.655341	0	15.143	16	4	6	4	RNA metabolism OR transcription;other metabolic processes;other biological processes	mitochondrion;nucleus;other cell component
2	2	1	XP_047300103.1	1	flap endonuclease GEN homolog 1 isoform X1 [Homo sapiens]	GEN1	908	102.8	7.81				1	1	2.314e-05	4	3	9.4637e-05	5.88885e-05				1	1	2.12939e-05	7	6	0.000164022	9.26582e-05	1.57345							2	2	4.61743e-05	4.61743e-05	0.784097	0	25.255	13	7	15	7	DNA metabolism;other metabolic processes;stress response;other biological processes	cytoskeleton;nucleus
2	1	2	NP_002544.1	1	origin recognition complex subunit 5 isoform 1 [Homo sapiens]	ORC5	435	50.3	7.74				6	6	0.000289809	1	1	4.93853e-05	0.000169597				6	6	0.000266688				0.000266688	1.57248	5	4	0.000635803				1	1	4.81912e-05	0.000341997	2.01653	0	34.474	24	8	19	8	DNA metabolism;other metabolic processes;other biological processes	cytosol;nucleus;other cell component
2	2	1	NP_065798.2	1	zinc finger protein 608 isoform 1 [Homo sapiens]	ZNF608	1512	162.1	8.79				1	1	1.38963e-05	2	2	2.84161e-05	2.11562e-05				3	3	3.83629e-05	2	2	2.81429e-05	3.32529e-05	1.57178							1	1	1.38645e-05	1.38645e-05	0.655341	0	13.096	4	4	9	3	other biological processes	nucleus
2	2	1	XP_047303064.1	1	zinc finger protein 362 isoform X1 [Homo sapiens]	ZNF362	438	47.8	9.39				4	4	0.000191883	8	5	0.000392376	0.000292129				12	8	0.000529723	8	7	0.000388604	0.000459163	1.57178							4	4	0.000191444	0.000191444	0.655341	0	73.313	32	9	36	8
3	1	0	NP_065178.1	1	actin-related protein 3B isoform 1 [Homo sapiens]	ACTR3B	418	47.6	5.88	1	1	0.000211848	1	1	5.02659e-05	2	2	0.000102788	0.000121634	1	1	0.000190897							0.000190897	1.56944											0	0	6.094	4	2	5	1		cytoskeleton;other cell component
2	3	1	NP_056485.2	1	sentrin-specific protease 3 [Homo sapiens]	SENP3	574	65	8.56				2	2	7.32096e-05	6	6	0.000224557	0.000148883	3	2	0.000417046	5	5	0.000168422	3	3	0.000111199	0.000232223	1.55976							6	6	0.000219127	0.000219127	1.4718	0	46.889	22	9	25	9	protein metabolism;other metabolic processes;other biological processes	nucleus;other cell component
2	3	2	NP_945185.1	1	serine protease FAM111B isoform a [Homo sapiens]	FAM111B	734	84.6	8.59				4	4	0.000114502	5	5	0.000146339	0.000130421	1	1	0.000108712	8	8	0.000210734	10	10	0.000289864	0.000203104	1.5573	3	3	0.000226082				10	10	0.000285602	0.000255842	1.96167	0	88.231	31	19	41	19	protein metabolism;DNA metabolism;other metabolic processes	nucleus;other cell component
1	3	0	NP_112181.3	1	protein FAM83D [Homo sapiens]	FAM83D	585	64.4	6.54				3	3	0.000107749				0.000107749	1	1	0.000136402	10	8	0.000330511	1	1	3.63693e-05	0.000167761	1.55695											0	0	44.425	16	8	15	8	cell cycle OR cell proliferation;signal transduction;other biological processes	cytosol;cytoskeleton;other cell component
2	2	1	NP_001374772.1	1	CCR4-NOT transcription complex subunit 6-like isoform 6 [Homo sapiens]	CNOT6L	616	69.7	6.52				1	1	3.4109e-05	4	4	0.000139497	8.68032e-05				2	2	6.27756e-05	6	5	0.000207234	0.000135005	1.5553							2	2	6.80622e-05	6.80622e-05	0.784097	0	21.561	10	5	15	3
2	2	3	NP_055871.1	1	ribosomal RNA processing protein 1 homolog B [Homo sapiens]	RRP1B	758	84.4	9.76	2	2	0.000233647	34	23	0.000942452				0.00058805	5	5	0.000526352	51	31	0.0013009				0.000913624	1.55365	8	8	0.000583798	1	1	0.000270263	1	1	2.76559e-05	0.000293906	0.499797	0	305.345	51	32	102	32	RNA metabolism OR transcription;other metabolic processes;other biological processes	nucleus;other cell component
2	2	1	NP_542408.1	1	dynein light chain 2, cytoplasmic [Homo sapiens]	DYNLL2	89	10.3	7.37				2	1	0.000472161	1	1	0.000241378	0.000356769				4	3	0.000868984	1	1	0.000239057	0.00055402	1.55288							2	2	0.000471082	0.000471082	1.32041	0	18.328	51	3	10	2	other biological processes	plasma membrane;other membranes;cytosol;cytoskeleton;other cell component
2	2	1	XP_011511808.1	1	cell growth-regulating nucleolar protein isoform X1 [Homo sapiens]	LYAR	379	43.6	9.57				1	1	5.54384e-05	2	2	0.000113365	8.44015e-05	1	1	0.000210541	1	1	5.10155e-05				0.000130778	1.54948							2	2	0.000110623	0.000110623	1.31068	0	20.482	7	3	7	3	RNA metabolism OR transcription;other metabolic processes;stress response;other biological processes	nucleus;other cell component
3	3	3	NP_001212.2	1	calcium/calmodulin-dependent protein kinase type II subunit delta isoform 3 [Homo sapiens]	CAMK2D	499	56.3	7.25	2	2	0.000354919	23	15	0.00096845	21	16	0.000904078	0.000742482	8	6	0.00127928	24	15	0.000929934	29	18	0.00123648	0.00114856	1.54693	9	6	0.000997663	1	1	0.00041054	24	14	0.00100825	0.000805483	1.08485	0	184.124	56	24	141	19	cell cycle OR cell proliferation;protein metabolism;other metabolic processes;stress response;transport;developmental processes;signal transduction;other biological processes	plasma membrane;other membranes;cytosol;ER/Golgi;nucleus;other cell component
3	2	2	NP_001354471.1	1	calcium/calmodulin-dependent protein kinase type II subunit gamma isoform 35 [Homo sapiens]	CAMK2G	326	35.4	8.81	1	1	0.000271633	8	7	0.000515611	7	7	0.000461283	0.000416176				14	11	0.000830332	7	6	0.000456848	0.00064359	1.54644	2	2	0.000339355				8	7	0.000514433	0.000426894	1.02575	0	75.22	46	12	47	1	other metabolic processes
3	3	2	NP_008998.1	1	histone acetyltransferase KAT7 isoform 1 [Homo sapiens]	KAT7	611	70.6	8.85	1	1	0.00014493	14	14	0.000481434	13	11	0.000457077	0.000361147	4	4	0.000522389	21	17	0.000664538	14	12	0.000487504	0.000558143	1.54547	3	3	0.000271595				18	13	0.000617572	0.000444584	1.23103	0	159.908	39	23	88	23	cell organization and biogenesis;protein metabolism;DNA metabolism;RNA metabolism OR transcription;other metabolic processes;stress response;signal transduction;other biological processes	cytosol;nucleus;other cell component
2	2	1	XP_011530275.1	1	AF4/FMR2 family member 1 isoform X1 [Homo sapiens]	AFF1	1218	132.3	9.22				6	6	0.000103503	2	2	3.52752e-05	6.93892e-05				8	7	0.000126994	5	4	8.73401e-05	0.000107167	1.54444							4	4	6.88445e-05	6.88445e-05	0.99215	0	50.639	15	8	25	8
2	2	2	XP_005257210.1	1	nucleosome-remodeling factor subunit BPTF isoform X5 [Homo sapiens]	BPTF	3104	344.8	6.42				5	5	3.38453e-05	29	25	0.000200707	0.000117276				14	14	8.72063e-05	40	32	0.000274176	0.000180691	1.54073	1	1	1.78205e-05				53	44	0.00035794	0.00018788	1.60203	0	309.149	22	49	142	49
3	2	2	XP_047283520.1	1	zinc finger protein 202 isoform X1 [Homo sapiens]	ZNF202	648	74.7	5.97	1	1	0.000136655	3	3	9.72738e-05	2	2	6.63043e-05	0.000100078				7	6	0.000208864	3	3	9.85002e-05	0.000153682	1.53563	1	1	8.53624e-05				2	2	6.47011e-05	7.50317e-05	0.749735	0	43.432	12	7	19	7	other metabolic processes;other biological processes	nucleus;other cell component
2	2	1	XP_047304272.1	1	phospholipase D1 isoform X1 [Homo sapiens]	PLD1	1074	124.1	8.78				1	1	1.95634e-05	6	6	0.000120015	6.9789e-05				2	2	3.60054e-05	9	9	0.000178291	0.000107148	1.53532							6	6	0.000117113	0.000117113	1.6781	0	68.198	19	13	24	13	other metabolic processes;signal transduction;other biological processes	plasma membrane;other membranes;ER/Golgi;other cytoplasmic organelle;other cell component
1	1	0	NP_057322.3	1	anaphase-promoting complex subunit 7 isoform a [Homo sapiens]	ANAPC7	565	63.1	5.72				3	3	0.000111564				0.000111564				5	5	0.000171105				0.000171105	1.5337											0	0	20.56	14	6	8	6	cell cycle OR cell proliferation;protein metabolism;other metabolic processes;developmental processes;other biological processes	cytosol;cytoskeleton;nucleus;other cell component
3	2	2	XP_047292424.1	1	ubiquitin carboxyl-terminal hydrolase 36 isoform X1 [Homo sapiens]	USP36	1124	122.9	9.7	1	1	7.87832e-05	24	17	0.000448637	35	31	0.000668942	0.000398787				27	23	0.00046445	40	29	0.000757155	0.000610802	1.53165	2	2	9.8425e-05				40	32	0.00074602	0.000422222	1.05877	0	289.087	52	45	169	45
3	3	2	XP_016873868.1	1	kinesin-like protein KIF18A isoform X1 [Homo sapiens]	KIF18A	898	102.2	8.91	2	2	0.000197221	25	23	0.000584943	16	14	0.000382764	0.000388309	4	4	0.000355434	45	33	0.000968897	19	15	0.000450161	0.000591498	1.52326	7	6	0.000431185				11	9	0.000256787	0.000343986	0.885856	0	303.627	57	42	129	40	cell cycle OR cell proliferation;cell organization and biogenesis;transport;developmental processes;other biological processes	plasma membrane;other membranes;cytosol;cytoskeleton;nucleus;other cell component
3	3	1	XP_011543571.1	1	crossover junction endonuclease MUS81 isoform X1 [Homo sapiens]	MUS81	552	61.2	9.73	1	1	0.000160421	4	4	0.000152255	4	3	0.000155671	0.000156116	2	2	0.000289112	11	8	0.000385297	1	1	3.85436e-05	0.000237651	1.52227							2	2	7.59534e-05	7.59534e-05	0.486521	0	45.986	32	10	25	10
2	2	1	NP_005073.2	1	E3 ubiquitin/ISG15 ligase TRIM25 [Homo sapiens]	TRIM25	630	70.9	8.09				1	1	3.3351e-05	10	9	0.000340994	0.000187172				2	2	6.13806e-05	15	12	0.000506573	0.000283977	1.51719							8	5	0.000266199	0.000266199	1.42221	0	60.994	26	14	36	14	protein metabolism;other metabolic processes;stress response;signal transduction;other biological processes	cytosol;nucleus;other cell component
2	2	1	XP_054189598.1	1	leukocyte receptor cluster member 8 isoform X4 [Homo sapiens]	LENG8	800	88.1	9.11				4	4	0.000105056	6	6	0.00016112	0.000133088				9	6	0.000217517	7	6	0.000186165	0.000201841	1.51661							10	8	0.000262039	0.000262039	1.96892	0	68.83	24	12	36	12		nucleus;other cell component
3	3	2	XP_047304831.1	1	peregrin isoform X1 [Homo sapiens]	BRPF1	1248	140.8	7.9	1	1	7.09554e-05	28	22	0.000471404	25	18	0.000430341	0.000324233	8	6	0.000511506	40	30	0.000619708	20	15	0.000340962	0.000490725	1.51349	9	7	0.000398905				17	13	0.000285556	0.00034223	1.05551	0	182.536	31	36	148	36		plasma membrane;other membranes;cytosol;nucleus;other cell component
2	1	1	NP_000350.1	1	protein-glutamine gamma-glutamyltransferase K [Homo sapiens]	TGM1	817	89.7	6.04				3	3	7.71523e-05	1	1	2.62945e-05	5.17234e-05							3	3	7.8125e-05	7.8125e-05	1.51044							2	2	5.13174e-05	5.13174e-05	0.99215	0	20.789	10	6	9	6	cell organization and biogenesis;protein metabolism;other metabolic processes;other biological processes	plasma membrane;other membranes;cytosol
2	1	0	XP_047278018.1	1	zinc finger protein ZFAT isoform X2 [Homo sapiens]	ZFAT	1243	138.9	7.25				3	3	5.07107e-05	1	1	1.72829e-05	3.39968e-05							3	3	5.13501e-05	5.13501e-05	1.51044											0	0	20.718	7	4	7	4	developmental processes;other biological processes	cytosol;nucleus
3	3	2	XP_011527391.1	1	mRNA export factor RAE1 isoform X1 [Homo sapiens]	RAE1	368	40.9	7.83	1	1	0.000240631	10	8	0.000570955	22	12	0.00128429	0.000698624	5	5	0.00108417	12	8	0.000630485	25	11	0.00144538	0.00105335	1.50774	1	1	0.000150312				25	11	0.00142413	0.00078722	1.12681	0	158.065	49	12	101	12	cell cycle OR cell proliferation;cell organization and biogenesis;other metabolic processes;transport;other biological processes	cytoskeleton;nucleus;other cell component
2	2	1	NP_003102.1	1	transcription factor Sp3 isoform 1 [Homo sapiens]	SP3	781	81.9	5.26				3	2	8.07086e-05	4	3	0.000110026	9.53674e-05				5	2	0.000123783	6	5	0.000163452	0.000143618	1.50594							5	4	0.000134207	0.000134207	1.40726	0	58.593	8	5	23	4	developmental processes;other biological processes	cytosol;nucleus;other cell component
2	1	1	NP_000290.2	1	plakophilin-1 isoform 1b [Homo sapiens]	PKP1	747	82.8	9.13				2	2	5.62547e-05	2	2	5.7517e-05	5.68859e-05							3	3	8.5446e-05	8.5446e-05	1.50206							3	3	8.41894e-05	8.41894e-05	1.47997	0	21.926	9	4	10	4	cell adhesion;cell organization and biogenesis;signal transduction;other biological processes	plasma membrane;other membranes;cytoskeleton;nucleus;other cell component
3	3	2	NP_065717.1	1	dual specificity protein kinase CLK4 [Homo sapiens]	CLK4	481	57.5	8.68	1	1	0.0001841	6	6	0.000262093	3	3	0.000133987	0.000193394	2	2	0.000331788	9	7	0.000361775	4	4	0.000176932	0.000290165	1.50039	1	1	0.000115				3	3	0.000130747	0.000122873	0.635354	0	58.555	23	8	29	6	other metabolic processes;other biological processes	nucleus
3	3	3	NP_056170.2	1	polycomb protein SUZ12 isoform 1 [Homo sapiens]	SUZ12	739	83	8.81	4	4	0.000479309	44	27	0.001251	65	33	0.00188954	0.00120662	11	9	0.00118775	80	44	0.00209309	74	37	0.00213048	0.00180377	1.4949	15	12	0.00112276	1	1	0.000277212	76	35	0.00215589	0.00118529	0.982323	0	710.681	71	48	370	48	cell cycle OR cell proliferation;cell organization and biogenesis;developmental processes;other biological processes	nucleus;other cell component
2	1	1	NP_003253.1	1	translocation protein SEC62 [Homo sapiens]	SEC62	399	45.8	7.12				1	1	5.26595e-05	3	3	0.000161523	0.000107091							3	2	0.00015997	0.00015997	1.49377							2	1	0.000105078	0.000105078	0.981203	0	10.458	8	3	9	3	transport;other biological processes	other membranes;ER/Golgi
2	1	1	XP_011528343.1	1	RING-type E3 ubiquitin-protein ligase PPIL2 isoform X1 [Homo sapiens]	PPIL2	616	68.8	8.66				1	1	3.4109e-05	3	3	0.000104623	6.9366e-05							3	3	0.000103617	0.000103617	1.49377							4	4	0.000136124	0.000136124	1.96241	0	26.397	20	7	11	7
3	3	3	XP_047284423.1	1	zinc finger protein 384 isoform X1 [Homo sapiens]	ZNF384	608	66.1	8.72	2	1	0.00029129	16	9	0.000552925	17	8	0.000600665	0.000481627	5	3	0.000656208	24	12	0.000763219	21	10	0.000734863	0.000718097	1.49098	3	2	0.000272935	2	2	0.000673879	18	9	0.00062062	0.000522478	1.08482	0	186.735	31	15	108	14
3	3	2	XP_011524044.1	1	nucleoporin SEH1 isoform X1 [Homo sapiens]	SEH1L	441	49	8.32	3	2	0.000602397	14	7	0.00066702	24	13	0.00116912	0.000812846	8	6	0.00144753	20	12	0.000876865	27	13	0.00130262	0.001209	1.48737	4	3	0.000501722				24	12	0.00114085	0.000821287	1.01038	0	241.186	51	17	124	17
1	1	1	NP_056150.1	1	mediator of RNA polymerase II transcription subunit 13-like [Homo sapiens]	MED13L	2210	242.4	6.04							2	2	1.94413e-05	1.94413e-05							3	2	2.88815e-05	2.88815e-05	1.48558							3	3	2.84568e-05	2.84568e-05	1.46373	0	32.842	2	3	8	3	other biological processes	nucleus
1	1	2	XP_047287531.1	1	tyrosyl-DNA phosphodiesterase 1 isoform X1 [Homo sapiens]	TDP1	608	68.4	7.65							2	2	7.06665e-05	7.06665e-05							3	3	0.00010498	0.00010498	1.48558	1	1	9.09784e-05				3	3	0.000103437	9.72075e-05	1.37558	0	11.729	7	3	9	3	DNA metabolism;other metabolic processes;stress response	plasma membrane;other membranes;nucleus;other cell component
1	1	1	NP_523353.2	1	male-specific lethal 3 homolog isoform a [Homo sapiens]	MSL3	521	59.8	8.21							2	2	8.24668e-05	8.24668e-05							3	3	0.000122511	0.000122511	1.48558							2	2	8.04728e-05	8.04728e-05	0.97582	0	16.825	9	4	7	4	cell organization and biogenesis;other biological processes	nucleus;other cell component
1	1	1	NP_001013725.2	1	eIF-2-alpha kinase GCN2 [Homo sapiens]	EIF2AK4	1649	186.8	6.28							2	2	2.60553e-05	2.60553e-05							3	3	3.87072e-05	3.87072e-05	1.48558							1	1	1.27126e-05	1.27126e-05	0.48791	0	17.653	3	4	6	4	cell cycle OR cell proliferation;cell organization and biogenesis;protein metabolism;other metabolic processes;stress response;developmental processes;signal transduction;other biological processes	cytosol;translational apparatus;nucleus;other cell component
1	1	1	NP_001373920.1	1	protein BANP isoform p [Homo sapiens]	BANP	530	57.8	5.49							2	1	8.10664e-05	8.10664e-05							3	3	0.00012043	0.00012043	1.48558							5	5	0.000197766	0.000197766	2.43955	0	33.822	13	5	10	5	cell cycle OR cell proliferation;other biological processes	nucleus
1	1	1	NP_115727.5	1	large ribosomal subunit protein mL45 isoform 1 [Homo sapiens]	MRPL45	306	35.3	9.03							2	2	0.000140409	0.000140409							3	3	0.000208589	0.000208589	1.48558							4	4	0.000274028	0.000274028	1.95164	0	32.93	26	5	9	5		mitochondrion
1	1	1	NP_036466.2	1	unconventional myosin-X [Homo sapiens]	MYO10	2058	237.2	6.21							2	2	2.08772e-05	2.08772e-05							3	2	3.10146e-05	3.10146e-05	1.48558							3	2	3.05585e-05	3.05585e-05	1.46373	0	10.773	2	3	8	3	transport;signal transduction;other biological processes	plasma membrane;other membranes;cytosol;cytoskeleton;nucleus;other cell component
1	1	1	XP_011523224.1	1	MBT domain-containing protein 1 isoform X1 [Homo sapiens]	MBTD1	717	80.3	8.25							4	3	0.000119847	0.000119847							6	6	0.000178042	0.000178042	1.48558							4	4	0.000116949	0.000116949	0.97582	0	27.761	12	8	14	6
2	2	2	NP_001378870.1	1	inactive ubiquitin carboxyl-terminal hydrolase 54 isoform 6 [Homo sapiens]	USP54	1706	189.5	7.28				10	9	0.00012316	4	4	5.03695e-05	8.67649e-05				15	14	0.000170002	7	6	8.72991e-05	0.000128651	1.48275	1	1	3.24237e-05				2	2	2.45758e-05	2.84998e-05	0.328471	0	102.529	19	20	39	20
3	3	2	NP_001159395.1	1	hepatocyte nuclear factor 1-beta isoform 2 [Homo sapiens]	HNF1B	531	58.3	8.19	1	1	0.000166765	8	6	0.000316552	5	5	0.000202284	0.000228534	3	3	0.000450819	10	8	0.000364122	5	5	0.000200339	0.000338427	1.48086	3	3	0.000312513				8	7	0.000315829	0.000314171	1.37472	0	83.067	26	11	43	11	cell-cell signaling;transport;developmental processes;other biological processes	nucleus;other cell component
3	3	2	NP_001353774.1	1	zinc finger protein 106 isoform 5 [Homo sapiens]	ZNF106	1906	211.8	7.25	1	1	4.64598e-05	17	16	0.000187403	23	20	0.000259234	0.000164365	5	4	0.000209326	16	16	0.000162308	32	28	0.000357205	0.000242946	1.47809	4	4	0.000116086				20	19	0.00021997	0.000168028	1.02228	0	246.686	30	37	118	37
2	2	1	NP_001394734.1	1	DNA-directed RNA polymerase, mitochondrial isoform 1 precursor [Homo sapiens]	POLRMT	1237	139.3	9				1	1	1.69856e-05	5	5	8.68335e-05	5.19095e-05				1	1	1.56305e-05	8	8	0.000137598	7.66141e-05	1.47592							3	2	5.08403e-05	5.08403e-05	0.979402	0	65.098	14	11	18	11
1	2	1	NP_060813.2	1	serine/threonine-protein kinase RIO2 isoform 1 [Homo sapiens]	RIOK2	552	63.2	5.94				1	1	3.80637e-05				3.80637e-05				1	1	3.5027e-05	2	1	7.70871e-05	5.6057e-05	1.47272							2	1	7.59534e-05	7.59534e-05	1.99543	0	8.791	11	3	6	3	cell cycle OR cell proliferation;protein metabolism;RNA metabolism OR transcription;other metabolic processes;other biological processes	cytosol;nucleus;other cell component
3	3	2	NP_002706.1	1	serine/threonine-protein phosphatase 2A catalytic subunit alpha isoform isoform 1 [Homo sapiens]	PPP2CA	309	35.6	5.54	1	1	0.000286577	7	6	0.000475981	6	6	0.000417138	0.000393232	2	2	0.000516472	14	9	0.000876014	5	4	0.000344273	0.00057892	1.47221	5	3	0.000895062				8	6	0.000542735	0.000718899	1.82818	0	119.276	50	12	48	12	cell cycle OR cell proliferation;protein metabolism;RNA metabolism OR transcription;other metabolic processes;signal transduction;other biological processes	plasma membrane;other membranes;cytosol;cytoskeleton;mitochondrion;nucleus;other cell component
2	2	1	XP_047291332.1	1	centrosome-associated protein 350 isoform X1 [Homo sapiens]	CEP350	3189	358.7	6.38				1	1	6.58863e-06	7	7	4.71553e-05	2.6872e-05				2	2	1.2126e-05	10	10	6.6717e-05	3.94215e-05	1.46701							3	3	1.97207e-05	1.97207e-05	0.733878	0	58.984	7	15	23	15
1	2	1	NP_150296.4	1	serine/threonine-protein kinase/endoribonuclease IRE2 isoform a precursor [Homo sapiens]	ERN2	926	102.4	7.2							2	2	4.63987e-05	4.63987e-05				1	1	2.088e-05	5	3	0.000114881	6.78807e-05	1.46299							1	1	2.26384e-05	2.26384e-05	0.48791	0	25.099	8	5	9	5	cell organization and biogenesis;protein metabolism;RNA metabolism OR transcription;other metabolic processes;stress response;signal transduction;other biological processes	other membranes;cytosol;ER/Golgi
2	2	1	NP_001073893.1	1	lysine-specific demethylase 6B isoform 1 [Homo sapiens]	KDM6B	1682	180.6	8.76				7	7	8.74423e-05	4	4	5.10882e-05	6.92653e-05				11	10	0.000126447	6	6	7.58955e-05	0.000101171	1.46063							5	5	6.23161e-05	6.23161e-05	0.899674	0	81.082	13	14	33	14
3	3	2	NP_940890.4	1	protein FAM83H [Homo sapiens]	FAM83H	1179	127	6.98	2	2	0.000150216	29	27	0.000516814	61	43	0.00111148	0.000592838	12	11	0.000812162	48	37	0.000787171	55	40	0.000992521	0.000863951	1.45732	10	8	0.000469167				33	27	0.000586755	0.000527961	0.890566	0	507.412	65	57	250	57	cell organization and biogenesis;signal transduction;other biological processes	cytoskeleton;other cell component
2	2	0	NP_001371533.1	1	pleckstrin homology domain-containing family G member 6 isoform c [Homo sapiens]	PLEKHG6	806	90.5	6.96				1	1	2.60684e-05	1	1	2.66534e-05	2.63609e-05				1	1	2.39887e-05	2	2	5.27942e-05	3.83914e-05	1.45638											0	0	7.93	3	3	5	3
2	2	1	NP_001243463.1	1	tricarboxylate transport protein, mitochondrial isoform b [Homo sapiens]	SLC25A1	318	35	9.99				1	1	6.60728e-05	1	1	6.75554e-05	6.68141e-05				1	1	6.08015e-05	2	2	0.000133812	9.73066e-05	1.45638	1	1	0.000173946							0.000173946	2.60343	0	8.912	12	3	6	3		other membranes
2	2	1	NP_079351.2	1	THO complex subunit 7 homolog isoform 1 [Homo sapiens]	THOC7	204	23.7	5.67				2	2	0.000205992	2	2	0.000210614	0.000208303				2	2	0.000189558	4	3	0.000417177	0.000303368	1.45638							4	3	0.000411042	0.000411042	1.97329	0	21.321	25	4	14	4	RNA metabolism OR transcription;other metabolic processes;transport;other biological processes	cytosol;nucleus;other cell component
2	2	1	NP_000377.1	1	bleomycin hydrolase [Homo sapiens]	BLMH	455	52.5	6.27				1	1	4.61783e-05	1	1	4.72145e-05	4.66964e-05				1	1	4.24943e-05	2	2	9.35211e-05	6.80077e-05	1.45638							2	2	9.21457e-05	9.21457e-05	1.97329	0	9.496	7	2	7	2	protein metabolism;other metabolic processes;other biological processes	cytosol;other cell component
2	2	1	YP_003024026.1	1	NADH dehydrogenase subunit 1 (mitochondrion) [Homo sapiens]	MT-ND1	318	35.6	6.55				1	1	6.60728e-05	1	1	6.75554e-05	6.68141e-05				1	1	6.08015e-05	2	1	0.000133812	9.73066e-05	1.45638							1	1	6.59219e-05	6.59219e-05	0.986646	0	17.301	6	1	6	1	cell organization and biogenesis;other metabolic processes;transport	other membranes;mitochondrion
2	2	0	NP_057623.2	1	NAD-dependent protein deacylase sirtuin-6 isoform 1 [Homo sapiens]	SIRT6	355	39.1	9.19				1	1	5.91863e-05	1	1	6.05144e-05	5.98504e-05				1	1	5.44645e-05	2	2	0.000119865	8.71648e-05	1.45638											0	0	5.896	10	2	5	2	cell organization and biogenesis;protein metabolism;DNA metabolism;other metabolic processes;stress response;developmental processes;other biological processes	ER/Golgi;nucleus;other cell component
2	2	2	NP_115725.1	1	tudor-interacting repair regulator protein isoform 1 [Homo sapiens]	NUDT16L1	211	23.3	8.91				4	4	0.000398316	6	5	0.00061088	0.000504598				5	5	0.000458173	10	8	0.00100834	0.000733258	1.45315	1	1	0.000262156				8	7	0.000794811	0.000528484	1.04734	0	71.894	61	12	34	12	other biological processes	nucleus
2	1	1	NP_003674.1	1	ribosomal RNA processing protein 1 homolog A [Homo sapiens]	RRP1	461	52.8	9.33	1	1	0.000192087	11	7	0.000501351				0.000346719				12	6	0.000503294				0.000503294	1.45159	4	3	0.000479955							0.000479955	1.38428	0	57.434	24	9	28	9	RNA metabolism OR transcription;other metabolic processes	nucleus;other cell component
2	2	2	XP_047304710.1	1	fibronectin type III domain-containing protein 3B isoform X1 [Homo sapiens]	FNDC3B	1204	132.8	5.95				2	2	3.49022e-05	4	4	7.13708e-05	5.31365e-05				3	3	4.81766e-05	6	6	0.000106027	7.71017e-05	1.45101	1	1	4.59426e-05				4	3	6.9645e-05	5.77938e-05	1.08765	0	35.396	10	9	20	9		other membranes
2	2	2	XP_047276089.1	1	oxysterol-binding protein-related protein 3 isoform X1 [Homo sapiens]	OSBPL3	909	103.9	6.79				1	1	2.31146e-05	11	9	0.000259966	0.00014154				5	5	0.000106352	13	12	0.000304278	0.000205315	1.45058	1	1	6.08524e-05				11	10	0.00025368	0.000157266	1.11111	0	116.206	21	16	42	16
2	2	3	NP_006322.4	1	ribosomal RNA small subunit methyltransferase NEP1 isoform 1 [Homo sapiens]	EMG1	244	26.7	9.17	1	1	0.000362919	8	6	0.00068889				0.000525905	2	2	0.000654057	11	9	0.000871655				0.000762856	1.45056	5	3	0.0011335	2	2	0.00167917	1	1	8.59146e-05	0.000966197	1.83721	0	60.597	67	11	30	11	cell organization and biogenesis;RNA metabolism OR transcription;other metabolic processes;developmental processes;other biological processes	nucleus;other cell component
2	2	1	NP_612355.1	1	uncharacterized protein KIAA2013 precursor [Homo sapiens]	KIAA2013	634	69.1	8.19				1	1	3.31406e-05	5	5	0.000169421	0.000101281	1	1	0.000125859				5	5	0.000167792	0.000146826	1.44969							2	2	6.61298e-05	6.61298e-05	0.652935	0	24.721	13	7	14	7
2	3	2	NP_056195.3	1	sorting and assembly machinery component 50 homolog [Homo sapiens]	SAMM50	469	51.9	6.9				11	9	0.000492799	5	5	0.000229026	0.000360912	6	6	0.00102083	10	8	0.000412258	3	3	0.000136094	0.000523061	1.44927	1	1	0.000117942				4	4	0.00017879	0.000148366	0.411087	0	95.419	41	15	40	15	cell organization and biogenesis;transport	other membranes;mitochondrion
3	3	2	NP_055958.2	1	methionine aminopeptidase 1 [Homo sapiens]	METAP1	386	43.2	7.17	1	1	0.00022941	5	5	0.000272165	2	2	0.000111309	0.000204295	1	1	0.000206723	7	6	0.000350633	6	5	0.000330716	0.000296024	1.449	2	2	0.000286605				5	5	0.000271543	0.000279074	1.36604	0	77.934	40	9	29	9	protein metabolism;other metabolic processes;other biological processes	cytosol;other cell component
3	3	3	XP_005248786.1	1	PH-interacting protein isoform X1 [Homo sapiens]	PHIP	1820	206.5	8.85	3	3	0.000145965	45	35	0.000519506	80	50	0.00094429	0.000536587	9	9	0.00039459	81	48	0.000860509	92	54	0.00107549	0.000776864	1.44779	12	12	0.000364713	2	1	0.00022512	107	57	0.00123245	0.000607427	1.13202	0	737.604	48	71	431	2		nucleus
2	1	1	NP_002887.2	1	RNA-binding protein 4 isoform 1 [Homo sapiens]	RBM4	364	40.3	7.08				5	4	0.000288615	17	12	0.00100331	0.000645962							16	11	0.000935211	0.000935211	1.44778							20	15	0.00115182	0.00115182	1.78311	0	145.151	54	17	58	5	cell-cell signaling;protein metabolism;RNA metabolism OR transcription;other metabolic processes;stress response;transport;other biological processes	cytosol;nucleus;other cell component
3	3	2	NP_036614.1	1	zinc finger protein 281 isoform 1 [Homo sapiens]	ZNF281	895	96.9	8.48	3	3	0.000296823	31	24	0.00072776	21	15	0.000504061	0.000509548	8	7	0.00071325	45	30	0.000972145	22	16	0.000522987	0.000736127	1.44467	3	2	0.000185413				19	16	0.000445028	0.00031522	0.618627	0	386.368	62	35	152	35	developmental processes;other biological processes	nucleus
2	2	1	NP_036363.2	1	PR domain zinc finger protein 2 isoform a [Homo sapiens]	PRDM2	1718	188.8	7.31				4	4	4.892e-05	10	9	0.000125044	8.69821e-05				8	8	9.00344e-05	13	11	0.000160995	0.000125514	1.44299							13	9	0.000158627	0.000158627	1.82367	0	110.678	15	16	48	16	cell organization and biogenesis;other metabolic processes;other biological processes	ER/Golgi;nucleus
2	2	2	NP_065825.1	1	E3 ubiquitin-protein ligase MIB1 [Homo sapiens]	MIB1	1006	110.1	6.92				3	3	6.26575e-05	3	3	6.40634e-05	6.33605e-05				4	4	7.68783e-05	5	5	0.000105746	9.1312e-05	1.44115	1	1	5.49849e-05				2	2	4.16762e-05	4.83306e-05	0.762788	0	36.477	15	10	18	10	protein metabolism;other metabolic processes;transport;developmental processes;signal transduction;other biological processes	plasma membrane;other membranes;cytosol;cytoskeleton;other cell component
3	3	2	NP_005757.1	1	FERM, ARHGEF and pleckstrin domain-containing protein 1 isoform 1 [Homo sapiens]	FARP1	1045	118.6	8.15	1	1	8.47391e-05	2	2	4.02127e-05	18	16	0.000370035	0.000164996	1	1	7.63588e-05	8	7	0.000148018	24	17	0.000488637	0.000237671	1.44047	2	2	0.000105866				14	12	0.000280846	0.000193356	1.17188	0	125.614	24	20	70	20	cell-cell signaling;cell organization and biogenesis;developmental processes;other biological processes	plasma membrane;other membranes;cytosol;cytoskeleton;other cell component
1	2	1	NP_001333369.1	1	DNA excision repair protein ERCC-6 isoform 2 [Homo sapiens]	ERCC6	1493	168.3	8.09							2	2	2.87778e-05	2.87778e-05				2	2	2.59007e-05	4	3	5.70021e-05	4.14514e-05	1.4404							2	2	2.80819e-05	2.80819e-05	0.97582	0	21.36	6	7	10	2	cell organization and biogenesis;DNA metabolism;RNA metabolism OR transcription;other metabolic processes;stress response;developmental processes;signal transduction;other biological processes	nucleus;other cell component
1	2	1	XP_047276868.1	1	armadillo repeat-containing protein 10 isoform X1 [Homo sapiens]	ARMC10	381	41.5	7.06							1	1	5.63848e-05	5.63848e-05				1	1	5.07477e-05	2	2	0.000111685	8.12165e-05	1.4404							1	1	5.50214e-05	5.50214e-05	0.97582	0	14.867	9	2	5	2
1	2	1	NP_036548.1	1	ran-binding protein 6 isoform 1 [Homo sapiens]	RANBP6	1105	124.6	5.01							1	1	1.94413e-05	1.94413e-05				1	1	1.74976e-05	2	2	3.85087e-05	2.80032e-05	1.4404							1	1	1.89712e-05	1.89712e-05	0.97582	0.001	3.94	2	2	5	1	transport	nucleus;other cell component
1	2	1	NP_085139.2	1	endonuclease/exonuclease/phosphatase family domain-containing protein 1 [Homo sapiens]	EEPD1	569	62.4	8.41							2	2	7.551e-05	7.551e-05				2	2	6.79609e-05	4	4	0.000149568	0.000108764	1.4404							2	2	7.36842e-05	7.36842e-05	0.97582	0	42.865	14	7	10	7	DNA metabolism;other metabolic processes;stress response;other biological processes	plasma membrane;other membranes
3	3	3	NP_005207.3	1	dolichyl-diphosphooligosaccharide--protein glycosyltransferase 48 kDa subunit precursor [Homo sapiens]	DDOST	439	48.8	5.69	2	2	0.000403427	11	10	0.000526475	5	4	0.000244677	0.000391526	5	4	0.000908826	10	9	0.00044043	7	7	0.000339254	0.000562836	1.43754	3	3	0.000378006	1	1	0.00046665	6	5	0.000286512	0.000377056	0.963041	0	74.088	46	13	50	13		other membranes;ER/Golgi
2	2	2	XP_047294759.1	1	zinc finger protein 888 isoform X1 [Homo sapiens]	ZNF888	737	85.5	9.16				5	5	0.000142545	3	3	8.74462e-05	0.000114996				6	6	0.000157407	6	6	0.000173211	0.000165309	1.43753	1	1	7.50541e-05				2	2	5.68878e-05	6.59709e-05	0.573682	0	42.098	12	8	23	3
2	1	0	XP_047282330.1	1	tyrosine-protein phosphatase non-receptor type 14 isoform X1 [Homo sapiens]	PTPN14	1187	135.2	8.31				8	8	0.000141608	1	1	1.80982e-05	7.98533e-05				7	6	0.000114022				0.000114022	1.42789											0	0	53.877	16	10	16	10	protein metabolism;other metabolic processes;developmental processes;other biological processes	cytoskeleton;nucleus;other cell component
1	2	1	NP_006141.2	1	prickle planar cell polarity protein 3 isoform 1 [Homo sapiens]	PRICKLE3	615	68.6	7.88				1	1	3.41645e-05				3.41645e-05				2	2	6.28777e-05	1	1	3.45952e-05	4.87364e-05	1.42652							1	1	3.40864e-05	3.40864e-05	0.997716	0	8.97	8	3	5	3	cell organization and biogenesis	plasma membrane;other membranes;mitochondrion
1	2	0	XP_047297813.1	1	angiomotin isoform X1 [Homo sapiens]	AMOT	1084	118	7.64				1	1	1.9383e-05				1.9383e-05				2	2	3.56732e-05	1	1	1.96274e-05	2.76503e-05	1.42652											0	0	12.534	5	3	4	3	cell organization and biogenesis;developmental processes;signal transduction;other biological processes	plasma membrane;other membranes;cytosol;cytoskeleton;nucleus;other cell component
3	3	3	NP_078938.3	1	RNA cytidine acetyltransferase isoform a [Homo sapiens]	NAT10	1025	115.7	8.27	8	7	0.00069114	58	41	0.00118892	22	18	0.00046109	0.000780384	16	14	0.00124558	81	49	0.00152793	27	22	0.000560442	0.00111132	1.42406	29	22	0.00156501	4	4	0.000799451	31	25	0.000634008	0.000999488	1.28076	0	526.541	62	57	276	57	protein metabolism;RNA metabolism OR transcription;other metabolic processes;other biological processes	nucleus;other cell component
3	3	3	NP_060404.4	1	PH-interacting protein [Homo sapiens]	PHIP	1821	206.6	8.85	3	3	0.000145885	46	36	0.000530759	84	51	0.00099096	0.000555868	9	9	0.000394373	83	50	0.000881271	94	54	0.00109827	0.000791305	1.42355	13	13	0.000394889	3	2	0.000337495	112	58	0.00128933	0.000673905	1.21235	0	746.544	48	71	447	2	cell organization and biogenesis;signal transduction;other biological processes	nucleus
2	3	1	XP_047285256.1	1	ATP-dependent DNA helicase Q1 isoform X1 [Homo sapiens]	RECQL	649	73.4	7.88				3	3	9.71239e-05	1	1	3.31011e-05	6.51125e-05	1	1	0.000122951	3	3	8.93754e-05	2	2	6.55656e-05	9.26305e-05	1.42262							1	1	3.23007e-05	3.23007e-05	0.496075	0	19.585	12	6	11	5	cell organization and biogenesis;DNA metabolism;other metabolic processes;stress response	nucleus;other cell component
2	2	1	NP_443183.1	1	deoxynucleotidyltransferase terminal-interacting protein 1 [Homo sapiens]	DNTTIP1	329	37	8.97				5	5	0.000319318	1	1	6.52967e-05	0.000192307				6	6	0.000352612	3	3	0.000194007	0.000273309	1.42121							2	2	0.000127436	0.000127436	0.662666	0	40.414	29	7	17	7		nucleus;other cell component
2	1	1	XP_016873891.1	1	RNA-binding protein 4B isoform X1 [Homo sapiens]	RBM4B	359	40.1	6.74				2	2	0.000117054	12	11	0.000718081	0.000417568							10	8	0.000592648	0.000592648	1.41929							12	12	0.000700718	0.000700718	1.6781	0	76.631	42	15	36	3	RNA metabolism OR transcription;other metabolic processes;other biological processes	cytosol;nucleus;other cell component
2	2	2	NP_002906.1	1	replication factor C subunit 3 isoform 1 [Homo sapiens]	RFC3	356	40.5	8.34				5	4	0.0002951	7	6	0.000422411	0.000358756				11	10	0.000597426	7	6	0.000418349	0.000507888	1.41569	2	2	0.000310758				6	6	0.000353312	0.000332035	0.925518	0	75.682	50	14	38	14	cell organization and biogenesis;DNA metabolism;other metabolic processes;stress response;other biological processes	nucleus;other cell component
1	1	1	XP_011539975.1	1	beta/gamma crystallin domain-containing protein 2 isoform X4 [Homo sapiens]	CRYBG2	1718	184.2	6.2							7	7	8.7531e-05	8.7531e-05							10	9	0.000123842	0.000123842	1.41484							1	1	1.22021e-05	1.22021e-05	0.139403	0	44.575	15	13	18	13
3	3	3	NP_060549.4	1	S1 RNA-binding domain-containing protein 1 [Homo sapiens]	SRBD1	995	111.7	8.72	3	3	0.000266992	18	18	0.000380101	14	14	0.000302268	0.000316454	6	5	0.000481175	30	24	0.000582961	13	13	0.000277979	0.000447372	1.4137	9	7	0.000500335	1	1	0.000205889	21	14	0.000442438	0.000382887	1.20993	0	201.916	44	36	115	36	protein metabolism;other metabolic processes
3	3	2	NP_001269803.1	1	probable global transcription activator SNF2L1 isoform d [Homo sapiens]	SMARCA1	1070	124.2	8.4	9	6	0.000744833	23	13	0.000451641	1	1	2.00772e-05	0.000405517	15	8	0.00111862	31	17	0.00056017	2	2	3.97683e-05	0.000572853	1.41265	12	8	0.000620353	3	3	0.000574372				0.000597363	1.47309	0	82.946	13	19	96	1	cell organization and biogenesis;developmental processes;other biological processes	nucleus;other cell component
2	2	2	NP_694951.1	1	zinc finger protein 524 [Homo sapiens]	ZNF524	264	28.7	8.75				1	1	7.95877e-05	1	1	8.13735e-05	8.04806e-05				2	1	0.000146476	1	1	8.05911e-05	0.000113534	1.4107	1	1	0.000209526				2	1	0.000158812	0.000184169	2.28836	0	16.491	38	4	8	4	other biological processes	nucleus
3	3	3	NP_060131.2	1	zinc finger protein 280D isoform 1 [Homo sapiens]	ZNF280D	979	109.2	8.19	3	3	0.000271355	33	23	0.000708241	20	16	0.000438868	0.000472822	9	9	0.000733559	41	26	0.000809735	21	17	0.000456381	0.000666558	1.40975	12	10	0.000678016	1	1	0.000209254	26	18	0.000556733	0.000481334	1.018	0	342.916	51	31	166	28	other biological processes	nucleus
3	2	2	XP_016882728.1	1	zinc finger protein 121 isoform X1 [Homo sapiens]	ZNF121	390	44.7	8.05	1	1	0.000227057	8	6	0.000430998	6	4	0.000330502	0.000329519				11	8	0.000545343	7	5	0.000381878	0.00046361	1.40693	1	1	0.000141833				8	6	0.000430013	0.000285923	0.867699	0	89.039	30	10	42	9	other biological processes	nucleus
3	2	2	XP_011539561.1	1	acid sphingomyelinase-like phosphodiesterase 3b isoform X1 [Homo sapiens]	SMPDL3B	485	53.7	5.48	1	1	0.000182582	8	6	0.000346576	2	2	8.85881e-05	0.000205915				9	6	0.000358792	5	3	0.000219341	0.000289066	1.40381	4	2	0.000456205				4	3	0.000172892	0.000314548	1.52756	0	54.699	24	7	33	7
1	2	1	XP_047282382.1	1	pleckstrin homology domain-containing family A member 7 isoform X1 [Homo sapiens]	PLEKHA7	1365	155.2	9.25				2	2	3.07856e-05				3.07856e-05				5	5	7.08238e-05	1	1	1.55868e-05	4.32053e-05	1.40343							1	1	1.53576e-05	1.53576e-05	0.498858	0	29.19	8	6	9	6
3	3	3	NP_079184.2	1	WD repeat-containing protein 76 isoform 1 [Homo sapiens]	WDR76	626	69.7	9.25	5	4	0.000707287	34	21	0.00114118	23	17	0.000789297	0.000879255	11	10	0.00140215	48	27	0.00148255	24	19	0.000815695	0.00123346	1.40285	17	11	0.00150216	1	1	0.000327251	32	23	0.0010716	0.000967003	1.0998	0	308.366	60	35	195	35	stress response;other biological processes	nucleus;other cell component
2	2	2	NP_056157.1	1	peptidylprolyl isomerase domain and WD repeat-containing protein 1 isoform 1 [Homo sapiens]	PPWD1	646	73.5	7.15				4	4	0.0001301	9	9	0.000299293	0.000214697				8	8	0.000239441	11	11	0.000362286	0.000300863	1.40134	2	2	0.000171253				14	13	0.00045431	0.000312782	1.45685	0	119.715	45	22	48	22	protein metabolism;RNA metabolism OR transcription;other metabolic processes	nucleus
3	3	2	NP_001354472.1	1	calcium/calmodulin-dependent protein kinase type II subunit gamma isoform 36 [Homo sapiens]	CAMK2G	550	61.4	7.71	2	2	0.000322008	15	10	0.000573031	13	9	0.000507771	0.000467603	5	3	0.000725408	22	15	0.000773395	12	8	0.000464205	0.000654336	1.39934	7	5	0.000704007				14	10	0.000533608	0.000618807	1.32336	0	118.708	35	15	90	4	other metabolic processes	other cell component
2	2	0	NP_079539.2	1	proline-rich protein 3 isoform a [Homo sapiens]	PRR3	188	20.6	9.83				3	3	0.000335284	1	1	0.000114269	0.000224777				5	3	0.000514226	1	1	0.00011317	0.000313698	1.3956											0	0	20.089	32	3	10	3
1	2	0	NP_037415.1	1	methionine adenosyltransferase 2 subunit beta isoform 1 [Homo sapiens]	MAT2B	334	37.5	7.36							1	1	6.43192e-05	6.43192e-05				2	2	0.000115778	1	1	6.37007e-05	8.97392e-05	1.39522											0	0	5.74	7	2	4	2	other metabolic processes	cytosol;nucleus;other cell component
1	2	1	NP_001004304.1	1	zinc finger protein 740 [Homo sapiens]	ZNF740	193	21.8	9.19							1	1	0.000111309	0.000111309				2	2	0.000200361	1	1	0.000110239	0.0001553	1.39522							1	1	0.000108617	0.000108617	0.97582	0	9.675	11	2	5	2	other biological processes	nucleus;other cell component
3	3	2	NP_001161816.1	1	ras-responsive element-binding protein 1 isoform 2 [Homo sapiens]	RREB1	1687	181.3	6.98	1	1	5.2491e-05	25	21	0.000311368	20	16	0.000254684	0.000206181	3	3	0.0001419	31	24	0.000355294	29	22	0.000365741	0.000287645	1.39511	3	3	9.83666e-05				29	24	0.000360362	0.000229365	1.11244	0	333.576	40	41	141	41	RNA metabolism OR transcription;other metabolic processes;other biological processes	nucleus;other cell component
3	3	3	YP_003024029.1	1	cytochrome c oxidase subunit II (mitochondrion) [Homo sapiens]	MT-CO2	227	25.5	4.82	1	1	0.000390098	10	5	0.000925601	12	6	0.00113564	0.000817115	3	2	0.00105456	9	4	0.000766581	17	5	0.00159336	0.00113817	1.39291	3	3	0.000731033	1	1	0.000902464	11	5	0.00101584	0.000883111	1.08077	0	121.549	26	6	67	6	other metabolic processes;transport	other membranes;mitochondrion
1	2	1	NP_064528.1	1	RNA-binding protein PNO1 isoform 1 [Homo sapiens]	PNO1	252	27.9	9.73				5	5	0.000416888				0.000416888	1	1	0.000316646	11	9	0.000843983				0.000580315	1.39202	2	2	0.000439007							0.000439007	1.05306	0	53.175	47	9	19	9	other biological processes	cytosol;nucleus;other cell component
2	2	1	NP_113673.3	1	glutamate-rich WD repeat-containing protein 1 [Homo sapiens]	GRWD1	446	49.4	4.92				1	1	4.71102e-05	16	12	0.000770676	0.000408893				2	2	8.67035e-05	22	16	0.00104949	0.000568097	1.38935							19	12	0.000893049	0.000893049	2.18406	0	146.143	43	18	60	18	cell organization and biogenesis;DNA metabolism;other metabolic processes;other biological processes	cytosol;nucleus;other cell component
3	3	2	NP_057108.2	1	RNA-binding motif protein, X-linked 2 [Homo sapiens]	RBMX2	322	37.3	9.83	1	1	0.000275007	6	6	0.000391512	2	2	0.000133432	0.000266651	2	1	0.00049562	8	8	0.00048037	2	2	0.000132149	0.00036938	1.38526	1	1	0.000171785				2	2	0.000130206	0.000150996	0.566268	0	31.836	22	9	24	9	cell organization and biogenesis;RNA metabolism OR transcription;other metabolic processes	other membranes;ER/Golgi;nucleus
3	3	2	NP_076983.1	1	nucleolar complex protein 4 homolog isoform 1 [Homo sapiens]	NOC4L	516	58.4	7.49	4	4	0.000686452	23	16	0.000936543	13	11	0.000541228	0.000721408	7	5	0.00108249	28	20	0.00104918	21	17	0.000865886	0.000999185	1.38505	3	3	0.000321598				25	18	0.00101566	0.000668627	0.926837	0	233.12	55	26	124	26	RNA metabolism OR transcription;other metabolic processes	other membranes;nucleus;other cell component
3	3	2	XP_016882356.1	1	zinc finger protein 581 isoform X1 [Homo sapiens]	ZNF581	197	22	8.82	1	1	0.000449504	2	1	0.000213311	2	2	0.000218098	0.000293638	1	1	0.00040505	5	5	0.000490733	3	2	0.000324001	0.000406595	1.38468	1	1	0.000280786				2	2	0.000212824	0.000246805	0.840509	0	17.882	38	5	17	5	other biological processes	nucleus
2	2	1	NP_001351446.1	1	pre-mRNA-splicing factor SLU7 isoform a [Homo sapiens]	SLU7	601	69.7	7.02				2	1	6.99206e-05	3	3	0.000107234	8.85775e-05				1	1	3.21712e-05	6	5	0.000212406	0.000122289	1.38059							3	3	0.000104641	0.000104641	1.18135	0	35.465	16	6	15	6
1	1	1	XP_047278020.1	1	zinc finger protein 250 isoform X1 [Homo sapiens]	ZNF250	560	63.4	8.28				2	2	7.50398e-05				7.50398e-05				3	3	0.00010358				0.00010358	1.38033							1	1	3.74342e-05	3.74342e-05	0.498858	0	16.857	17	6	6	1	other biological processes	nucleus
1	1	0	XP_047288800.1	1	protein unc-45 homolog A isoform X1 [Homo sapiens]	UNC45A	944	103	6.07				4	4	8.90303e-05				8.90303e-05				6	6	0.000122891				0.000122891	1.38033											0	0	37.452	10	7	10	7	protein metabolism;other metabolic processes;other biological processes	cytosol;ER/Golgi;nucleus;other cell component
1	1	0	NP_036382.2	1	ras-related protein R-Ras2 isoform a [Homo sapiens]	RRAS2	204	23.4	6.01				2	2	0.000205992				0.000205992				3	3	0.000284337				0.000284337	1.38033											0	0	15.304	20	3	5	3	developmental processes;signal transduction;other biological processes	plasma membrane;other membranes;ER/Golgi;other cell component
1	1	0	NP_004682.2	1	V-type proton ATPase subunit d 1 [Homo sapiens]	ATP6V0D1	351	40.3	5				2	1	0.000119722				0.000119722				3	2	0.000165255				0.000165255	1.38033											0	0	11.046	8	2	5	2	cell organization and biogenesis;transport;other biological processes	plasma membrane;other membranes;cytoskeleton;ER/Golgi;other cytoplasmic organelle;other cell component
1	1	1	NP_006234.1	1	serine/threonine-protein phosphatase 2A 56 kDa regulatory subunit alpha isoform isoform 1 [Homo sapiens]	PPP2R5A	486	56.2	6.71				2	2	8.64656e-05				8.64656e-05				3	3	0.000119351				0.000119351	1.38033							1	1	4.31341e-05	4.31341e-05	0.498858	0	16.433	9	3	6	3	protein metabolism;other metabolic processes;signal transduction;other biological processes	plasma membrane;other membranes;cytosol;cytoskeleton;nucleus;other cell component
1	1	0	NP_078959.3	1	transcription elongation factor, mitochondrial [Homo sapiens]	TEFM	360	41.7	9.32				2	2	0.000116729				0.000116729				3	3	0.000161124				0.000161124	1.38033											0	0	14.125	11	3	5	3	RNA metabolism OR transcription;other metabolic processes	mitochondrion;other cell component
1	1	0	XP_006715910.1	1	probable 18S rRNA (guanine-N(7))-methyltransferase isoform X1 [Homo sapiens]	BUD23	304	33.9	9.36				2	2	0.000138231				0.000138231				3	3	0.000190805				0.000190805	1.38033											0	0	13.289	15	4	5	4
1	1	0	XP_054188249.1	1	3'-5' exoribonuclease 1 isoform X4 [Homo sapiens]	ERI1	402	45.9	8.21				2	2	0.000104533				0.000104533				3	1	0.00014429				0.00014429	1.38033											0	0	12.788	8	2	5	2
1	1	0	NP_001782.1	1	cell division control protein 42 homolog isoform 1 precursor [Homo sapiens]	CDC42	191	21.2	6.55				2	2	0.000220012				0.000220012				3	2	0.000303689				0.000303689	1.38033											0	0	25.484	20	2	5	2	cell adhesion;cell-cell signaling;cell organization and biogenesis;stress response;transport;developmental processes;signal transduction;other biological processes	plasma membrane;other membranes;cytosol;cytoskeleton;ER/Golgi;other cytoplasmic organelle;other cell component
2	2	1	NP_005928.2	1	protein AF-17 [Homo sapiens]	MLLT6	1093	112	8.62				1	1	1.92234e-05	3	3	5.89641e-05	3.90938e-05				5	5	8.84487e-05	1	1	1.94657e-05	5.39572e-05	1.3802							1	1	1.91795e-05	1.91795e-05	0.490602	0	29.323	8	6	11	6	cell organization and biogenesis;transport;other biological processes	nucleus
2	3	1	XP_005265644.1	1	actin-related protein 8 isoform X1 [Homo sapiens]	ACTR8	624	70.4	7.78				3	3	0.000101015	3	3	0.000103282	0.000102148	1	1	0.000127876	4	4	0.000123942	5	4	0.000170481	0.000140766	1.37806							13	10	0.000436732	0.000436732	4.27547	0	92.243	26	11	29	11	cell cycle OR cell proliferation;cell organization and biogenesis;DNA metabolism;other metabolic processes;stress response;other biological processes	cytoskeleton;nucleus
2	2	0	NP_808881.3	1	2',5'-phosphodiesterase 12 isoform 1 precursor [Homo sapiens]	PDE12	609	67.3	6.57				1	1	3.45011e-05	4	4	0.000141101	8.7801e-05				1	1	3.17486e-05	6	6	0.000209616	0.000120682	1.3745											0	0	22.019	16	6	12	6	RNA metabolism OR transcription;other metabolic processes;stress response;other biological processes	cytosol;mitochondrion
2	1	1	NP_077283.2	1	lysophospholipase D GDPD3 [Homo sapiens]	GDPD3	318	36.6	7.97				3	3	0.000198218	1	1	6.75554e-05	0.000132887				3	3	0.000182405				0.000182405	1.37263							1	1	6.59219e-05	6.59219e-05	0.496075	0	12.117	12	3	8	3	other metabolic processes	other membranes;ER/Golgi;other cell component
3	3	2	NP_940888.3	1	ribosomal protein uL30-like [Homo sapiens]	RPL7L1	255	29.7	10.52	3	2	0.00104179	13	6	0.00107116	7	6	0.000589719	0.000900889	4	2	0.00125168	18	11	0.00136482	13	9	0.00108466	0.00123372	1.36945	6	5	0.00130153				14	10	0.00115092	0.00122622	1.36112	0	73.623	40	12	78	12	RNA metabolism OR transcription;other metabolic processes;developmental processes	cytosol;translational apparatus;nucleus
2	2	2	NP_060096.4	1	dnaJ homolog subfamily B member 12 isoform 1 [Homo sapiens]	DNAJB12	375	41.8	8.69				3	3	0.000168089	2	2	0.000114574	0.000141332				2	2	0.000103119	5	4	0.000283681	0.0001934	1.36841	1	1	0.000147506				1	1	5.59017e-05	0.000101704	0.719613	0	27.658	23	7	14	7	cell organization and biogenesis;protein metabolism;other metabolic processes;stress response	other membranes;ER/Golgi;nucleus
3	2	1	NP_004520.2	1	protein AF-9 isoform a [Homo sapiens]	MLLT3	568	63.3	8.63	1	1	0.000155902	8	8	0.000295932	8	7	0.000302572	0.000251468				7	7	0.000238282	12	11	0.000449494	0.000343888	1.36752							7	6	0.000258349	0.000258349	1.02736	0	60.001	25	13	43	13	other metabolic processes;developmental processes;other biological processes	cytosol;nucleus;other cell component
2	1	2	NP_055787.1	1	ribosome quality control complex subunit TCF25 [Homo sapiens]	TCF25	676	76.6	6.35				2	2	6.21631e-05	2	2	6.3558e-05	6.28606e-05				3	3	8.58057e-05				8.58057e-05	1.36502	1	1	8.18267e-05				2	2	6.20212e-05	7.19239e-05	1.14418	0	18.793	9	3	10	3	cell organization and biogenesis;protein metabolism;other metabolic processes;developmental processes;other biological processes	cytosol;nucleus;other cell component
2	1	0	XP_005249152.1	1	zinc finger protein with KRAB and SCAN domains 4 isoform X1 [Homo sapiens]	ZKSCAN4	545	61.5	7.61				2	2	7.71051e-05	2	2	7.88352e-05	7.79702e-05				3	3	0.000106431				0.000106431	1.36502											0	0	20.549	21	6	7	6	other biological processes	nucleus
2	2	1	NP_003438.1	1	zinc finger protein 165 isoform a [Homo sapiens]	ZNF165	485	55.7	7.17				5	5	0.00021661	6	5	0.000265764	0.000241187				11	11	0.000438523	5	5	0.000219341	0.000328932	1.3638							1	1	4.3223e-05	4.3223e-05	0.179209	0	67.233	34	13	28	13	other biological processes	nucleus
3	3	2	NP_001309270.1	1	probable ATP-dependent RNA helicase DDX31 isoform 4 [Homo sapiens]	DDX31	755	84.5	9.88	9	7	0.00105559	31	27	0.000862709	34	22	0.000967429	0.000961909	15	11	0.00158533	43	29	0.00110119	44	27	0.00123993	0.00130882	1.36064	15	12	0.00109897				45	32	0.00124946	0.00117421	1.22071	0	348.668	58	43	236	43
3	3	2	NP_001262.3	1	chromodomain-helicase-DNA-binding protein 2 isoform 1 [Homo sapiens]	CHD2	1828	211.2	8.1	9	8	0.00043598	64	48	0.00073562	54	36	0.000634606	0.000602069	22	18	0.000960332	71	54	0.000750972	64	42	0.000744894	0.000818733	1.35987	23	18	0.000695975				78	46	0.000894489	0.000795232	1.32083	0	559.18	41	72	385	61	cell organization and biogenesis;other metabolic processes;stress response;other biological processes	nucleus;other cell component
3	3	2	NP_061156.1	1	N-acylneuraminate cytidylyltransferase [Homo sapiens]	CMAS	434	48.3	7.93	2	2	0.000408075	7	6	0.000338889	4	4	0.000197996	0.000314987	3	2	0.000551578	12	10	0.000534605	4	4	0.000196093	0.000427425	1.35696				1	1	0.000472026	4	4	0.000193209	0.000332617	1.05597	0	76.593	39	12	37	12	other metabolic processes	nucleus
2	2	0	XP_047284268.1	1	SCL-interrupting locus protein isoform X1 [Homo sapiens]	STIL	1288	143	6.46				4	4	6.5252e-05	1	1	1.6679e-05	4.09655e-05				3	3	4.50347e-05	4	3	6.60747e-05	5.55547e-05	1.35613											0	0	25.739	7	6	12	6
3	3	3	NP_006383.2	1	nucleolar protein 56 [Homo sapiens]	NOP56	594	66	9.19	4	4	0.000596312	47	27	0.0016625	75	32	0.00271245	0.00165709	11	9	0.00147768	90	39	0.00292953	65	29	0.00232819	0.00224513	1.35487	28	21	0.00260743	14	12	0.00482833	83	37	0.00292919	0.00345499	2.08498	0	631.272	71	44	417	44	RNA metabolism OR transcription;other metabolic processes;other biological processes	nucleus;other cell component
2	2	2	NP_001333445.1	1	ligand-dependent corepressor isoform 3 [Homo sapiens]	LCOR	1557	170.4	7.42				6	6	8.09678e-05	11	11	0.000151772	0.00011637				11	8	0.000136598	13	11	0.000177642	0.00015712	1.35018	1	1	3.55266e-05				22	17	0.000296204	0.000165865	1.42533	0	152.568	23	20	64	20
3	3	2	NP_060898.2	1	U3 small nucleolar RNA-associated protein 6 homolog [Homo sapiens]	UTP6	597	70.1	7.28	2	2	0.000296658	18	15	0.000633502	5	5	0.000179921	0.000370027	5	5	0.000668299	19	16	0.000615348	6	5	0.00021383	0.000499159	1.34898	7	7	0.000648583				9	8	0.000316027	0.000482305	1.30343	0	104.616	31	20	71	20	RNA metabolism OR transcription;other metabolic processes;other biological processes	nucleus;other cell component
3	3	2	NP_001364953.1	1	rho GTPase-activating protein 32 isoform 3 [Homo sapiens]	ARHGAP32	2101	231.9	6.74	2	2	8.42954e-05	45	36	0.000450025	38	31	0.000388548	0.000307623	6	6	0.000227877	72	48	0.000662595	35	27	0.000354432	0.000414968	1.34895	14	13	0.00036859				28	25	0.000279376	0.000323983	1.05318	0	493.708	48	65	240	65	cell organization and biogenesis;developmental processes;signal transduction;other biological processes	cytoskeleton;ER/Golgi;nucleus;other cell component
2	3	2	XP_011512318.2	1	ankycorbin isoform X1 [Homo sapiens]	RAI14	986	110.4	6.16				12	12	0.000255714	14	12	0.000305027	0.00028037	3	3	0.000242784	19	18	0.000372579	24	20	0.000517875	0.000377746	1.34731	2	2	0.0001122				17	15	0.000361434	0.000236817	0.844658	0	205.486	44	31	91	31
3	2	2	NP_001305687.1	1	transcriptional repressor NF-X1 isoform 4 [Homo sapiens]	NFX1	1121	124.4	8.24	1	1	7.8994e-05	10	10	0.000187432	13	12	0.000249129	0.000171852				18	17	0.000310462	8	8	0.000151836	0.000231149	1.34505	1	1	4.93442e-05				6	6	0.000112202	8.07733e-05	0.470017	0	112.725	26	24	57	24
2	3	1	NP_689952.1	1	homeobox protein Hox-A9 [Homo sapiens]	HOXA9	272	30.2	8.62				5	4	0.000386234	2	2	0.00015796	0.000272097	1	1	0.000293364	8	6	0.000568673	3	3	0.000234662	0.000365566	1.34351							3	2	0.000231211	0.000231211	0.849737	0	49.492	40	6	22	5	RNA metabolism OR transcription;other metabolic processes;developmental processes;other biological processes	nucleus;other cell component
3	3	3	NP_065147.1	1	ATP-dependent RNA helicase DDX24 [Homo sapiens]	DDX24	859	96.3	9.06	3	3	0.000309263	35	26	0.0008561	22	19	0.000550195	0.000571853	11	10	0.00102182	38	31	0.000855327	17	17	0.000421063	0.00076607	1.33963	14	11	0.000901522	3	3	0.000715458	21	17	0.000512487	0.000709822	1.24127	0	309.451	54	41	164	41	RNA metabolism OR transcription;other metabolic processes	nucleus
3	3	2	XP_047281197.1	1	histone-lysine N-methyltransferase ASH1L isoform X1 [Homo sapiens]	ASH1L	2964	332	9.39	3	3	8.96278e-05	33	33	0.00023393	13	12	9.4222e-05	0.00013926	6	6	0.000161528	39	37	0.000254406	20	19	0.000143563	0.000186499	1.33922	5	5	9.33111e-05				26	25	0.000183887	0.000138599	0.995256	0	296.087	25	58	145	58
2	2	1	XP_047289099.1	1	enhancer of mRNA-decapping protein 3 isoform X1 [Homo sapiens]	EDC3	508	56	7.11				3	3	0.000124082	5	4	0.000211443	0.000167762				3	2	0.000114182	8	7	0.000335056	0.000224619	1.33891							6	6	0.000247596	0.000247596	1.47588	0	43.271	24	9	25	9	cell organization and biogenesis;RNA metabolism OR transcription;other metabolic processes	cytosol;other cell component
2	2	1	NP_001273685.1	1	anaphase-promoting complex subunit 4 isoform 1 [Homo sapiens]	ANAPC4	809	92.2	5.53				1	1	2.59717e-05	4	4	0.000106218	6.60949e-05				3	2	7.16992e-05	4	4	0.000105197	8.8448e-05	1.3382							5	5	0.000129562	0.000129562	1.96024	0	42.209	11	7	17	7
2	2	0	XP_054187536.1	1	zinc finger protein 35 isoform X1 [Homo sapiens]	ZNF35	527	59.1	8.09				1	1	3.98693e-05	4	4	0.000163056	0.000101463				3	3	0.000110066	4	4	0.000161488	0.000135777	1.3382											0	0	28.061	16	5	12	5	other biological processes	nucleus;other cell component
3	3	2	NP_056241.3	1	POC1 centriolar protein homolog A isoform 1 [Homo sapiens]	POC1A	407	45	7.59	1	1	0.000217573	9	7	0.00046462	5	5	0.000263914	0.000315369	1	1	0.000196056	17	13	0.0008076	5	4	0.000261377	0.000421677	1.33709	1	1	0.000135909				2	2	0.000103013	0.000119461	0.378797	0	95.3	52	15	41	14	cell organization and biogenesis	cytoskeleton;other cell component
3	2	3	NP_683759.1	1	28S rRNA (cytosine-C(5))-methyltransferase isoform 1 [Homo sapiens]	NSUN5	466	50.4	9.03	1	1	0.000190026	13	11	0.000586148	10	10	0.000461	0.000412391				10	9	0.000414912	15	15	0.000684851	0.000549882	1.3334	2	2	0.000237403	1	1	0.000439612	10	9	0.000449853	0.000375623	0.91084	0	120.291	55	19	62	19
2	2	2	XP_016857028.1	1	zinc finger protein castor homolog 1 isoform X1 [Homo sapiens]	CASZ1	1883	202.7	7.03				7	7	7.81083e-05	6	6	6.84523e-05	7.32803e-05				8	8	8.2145e-05	10	9	0.00011299	9.75676e-05	1.33143	1	1	2.93759e-05				5	4	5.56642e-05	4.25201e-05	0.580239	0	85.224	14	15	37	15
2	1	1	NP_000337.1	1	transcription factor SOX-9 [Homo sapiens]	SOX9	509	56.1	6.81				1	1	4.12793e-05	2	2	8.4411e-05	6.28451e-05							2	2	8.35994e-05	8.35994e-05	1.33024							2	2	8.23699e-05	8.23699e-05	1.31068	0	18.147	7	2	7	2	cell adhesion;cell-cell signaling;cell cycle OR cell proliferation;cell organization and biogenesis;RNA metabolism OR transcription;other metabolic processes;developmental processes;signal transduction;other biological processes	nucleus;other cell component
1	2	1	NP_055054.1	1	translation initiation factor eIF-2B subunit beta [Homo sapiens]	EIF2B2	351	39	6.16							4	4	0.000244816	0.000244816				3	3	0.000165255	8	7	0.000484924	0.00032509	1.32789							9	8	0.000537517	0.000537517	2.19559	0	47.024	36	12	24	12	protein metabolism;other metabolic processes;stress response;developmental processes;signal transduction;other biological processes	cytosol;translational apparatus;other cell component
2	2	2	NP_004784.2	1	lon protease homolog, mitochondrial isoform 1 precursor [Homo sapiens]	LONP1	959	106.4	6.39				7	7	0.000153366	8	8	0.000179208	0.000166287				12	12	0.000241938	9	9	0.000199671	0.000220805	1.32785	2	1	0.000115359				8	7	0.000174875	0.000145117	0.87269	0	95.408	25	17	46	17	cell organization and biogenesis;protein metabolism;DNA metabolism;other metabolic processes;stress response;other biological processes	cytosol;mitochondrion;nucleus
3	2	3	NP_001075.1	1	multifunctional procollagen lysine hydroxylase and glycosyltransferase LH3 precursor [Homo sapiens]	PLOD3	738	84.7	6.05	1	1	0.00011999	8	7	0.000227763	13	11	0.00037842	0.000242058				8	8	0.000209592	15	12	0.00043244	0.000321016	1.3262	4	4	0.000299809	1	1	0.000277587	13	12	0.00036927	0.000315555	1.30364	0	127.25	40	23	63	23	cell organization and biogenesis;protein metabolism;other metabolic processes;developmental processes;other biological processes	non-structural extracellular;extracellular matrix;other membranes;ER/Golgi
2	2	1	NP_001316534.1	1	casein kinase I isoform gamma-1 isoform 2 [Homo sapiens]	CSNK1G1	475	54.4	8.75				2	2	8.8468e-05	3	3	0.00013568	0.000112074				4	4	0.00016282	3	3	0.000134375	0.000148598	1.32589							2	2	8.82659e-05	8.82659e-05	0.78757	0	18.346	11	5	14	3	cell-cell signaling;signal transduction
2	1	1	NP_055891.1	1	cyclin-dependent kinase 19 isoform 1 [Homo sapiens]	CDK19	502	56.8	8.53				1	1	4.18549e-05	5	4	0.00021397	0.000127913							4	3	0.00016953	0.00016953	1.32536							4	3	0.000167037	0.000167037	1.30587	0	34.875	17	6	14	3	other metabolic processes;other biological processes	cytosol;nucleus;other cell component
3	3	2	NP_005079.2	1	A-kinase anchor protein 17A isoform 1 [Homo sapiens]	AKAP17A	695	80.7	9.73	3	2	0.00038224	29	21	0.000876724	17	13	0.000525474	0.000594813	9	8	0.00103332	28	22	0.000778959	18	14	0.000551034	0.00078777	1.3244	15	9	0.00119385				24	17	0.000723907	0.000958876	1.61206	0	164.306	37	25	143	25	RNA metabolism OR transcription;other metabolic processes;signal transduction;other biological processes	cytosol;nucleus
3	2	2	NP_004873.3	1	corepressor interacting with RBPJ 1 [Homo sapiens]	CIR1	450	52.3	9.86	1	1	0.000196783	10	7	0.000466914	1	1	4.77391e-05	0.000237145				8	7	0.000343731	6	3	0.000283681	0.000313706	1.32284	4	3	0.000491688				3	3	0.000139754	0.000315721	1.33134	0	60.153	22	11	33	11	RNA metabolism OR transcription;other metabolic processes;developmental processes;other biological processes	cytoskeleton;nucleus;other cell component
1	1	1	NP_001317643.1	1	zinc finger protein 131 isoform 1 [Homo sapiens]	ZNF131	623	71.4	5.19							6	5	0.000206895	0.000206895							8	6	0.000273208	0.000273208	1.32051							4	4	0.000134595	0.000134595	0.650547	0	76.126	20	8	18	8	other biological processes	cytoskeleton;nucleus
1	1	1	NP_009017.1	1	WD repeat and HMG-box DNA-binding protein 1 isoform 1 [Homo sapiens]	WDHD1	1129	125.9	5.62							9	9	0.000171252	0.000171252							12	12	0.00022614	0.00022614	1.32051							18	17	0.000334222	0.000334222	1.95164	0	84.766	27	21	39	21	cell cycle OR cell proliferation;DNA metabolism;other metabolic processes;stress response	nucleus;other cell component
1	1	1	XP_047287277.1	1	striatin-3 isoform X1 [Homo sapiens]	STRN3	821	90.8	5.81							3	3	7.84992e-05	7.84992e-05							4	4	0.000103659	0.000103659	1.32051							2	2	5.10674e-05	5.10674e-05	0.650547	0	15.653	9	5	9	4
1	1	1	NP_001273506.1	1	C2 domain-containing protein 3 isoform 1 [Homo sapiens]	C2CD3	2353	260.2	7.12							3	3	2.73896e-05	2.73896e-05							4	4	3.61684e-05	3.61684e-05	1.32051							1	1	8.90912e-06	8.90912e-06	0.325273	0	29.912	4	6	8	6	cell cycle OR cell proliferation;cell organization and biogenesis;protein metabolism;other metabolic processes;developmental processes;other biological processes	cytosol;cytoskeleton
2	2	1	NP_056449.1	1	KIF-binding protein [Homo sapiens]	KIF1BP	621	71.8	5.49				2	2	6.76687e-05	19	12	0.000657278	0.000362473				1	1	3.11351e-05	27	17	0.000925046	0.00047809	1.31897							24	17	0.00081017	0.00081017	2.23512	0	145.333	47	21	73	21	cell organization and biogenesis;transport;developmental processes	cytoskeleton;mitochondrion;other cell component
2	2	2	NP_848927.2	1	protein LYRIC isoform 1 [Homo sapiens]	MTDH	582	63.8	9.32				12	9	0.000433219	7	6	0.000258382	0.000345801				23	17	0.000764093	4	4	0.000146227	0.00045516	1.31625	5	5	0.000475213				3	3	0.000108057	0.000291635	0.843363	0	147.145	51	18	54	18	signal transduction;other biological processes	plasma membrane;other membranes;ER/Golgi;nucleus;other cell component
2	2	1	XP_005248779.1	1	unconventional myosin-VI isoform X3 [Homo sapiens]	MYO6	1276	147.6	8.56				8	8	0.000131731	26	19	0.000437733	0.000284732				23	21	0.000348513	24	21	0.000400176	0.000374345	1.31472							9	9	0.000147859	0.000147859	0.519292	0	231.006	39	35	90	35
3	3	1	NP_055619.2	1	protein moonraker isoform 1 [Homo sapiens]	KIAA0753	967	109.3	7.68	2	2	0.000183149	11	11	0.00023901	5	5	0.000111079	0.000177746	3	3	0.000247554	16	12	0.000319915	6	6	0.000132013	0.000233161	1.31177							4	4	8.67142e-05	8.67142e-05	0.487855	0	132.015	32	20	47	20	cell cycle OR cell proliferation;cell organization and biogenesis;other biological processes	cytosol;cytoskeleton
3	3	2	XP_047275897.1	1	zinc finger protein 800 isoform X1 [Homo sapiens]	ZNF800	726	81.3	9.6	2	2	0.000243946	9	7	0.000260469	10	10	0.000295904	0.000266773	4	4	0.000439641	14	12	0.000372849	8	7	0.000234447	0.000348979	1.30815	3	3	0.000228574				10	8	0.000288749	0.000258661	0.969594	0	121.211	25	15	60	15
2	2	1	XP_011523408.1	1	stromal cell-derived factor 2 isoform X1 [Homo sapiens]	SDF2	230	25.4	8.9				3	2	0.000274058	3	2	0.000280208	0.000277133				2	2	0.000168129	6	4	0.000555027	0.000361578	1.30471							2	2	0.000182288	0.000182288	0.657764	0	44.094	34	4	16	4
2	2	2	XP_047288222.1	1	zinc finger protein 609 isoform X1 [Homo sapiens]	ZNF609	1411	151.1	8.03				6	5	8.93458e-05	6	6	9.13506e-05	9.03482e-05				4	3	5.48119e-05	12	8	0.000180944	0.000117878	1.30471	1	1	3.92026e-05				2	2	2.97139e-05	3.44582e-05	0.381394	0	78.435	15	13	31	12	other biological processes	nucleus
2	2	2	XP_011522205.1	1	platelet-activating factor acetylhydrolase IB subunit beta isoform X1 [Homo sapiens]	PAFAH1B1	428	48.7	7.06				9	7	0.000441823	7	7	0.000351351	0.000396587				13	12	0.000587275	9	8	0.000447394	0.000517334	1.30447	2	2	0.000258481				11	9	0.000538773	0.000398627	1.00514	0	97.103	42	16	51	15	cell cycle OR cell proliferation;cell organization and biogenesis;other metabolic processes;developmental processes;other biological processes	other membranes;cytoskeleton;nucleus;other cell component
2	2	1	XP_011522859.1	1	G patch domain-containing protein 8 isoform X1 [Homo sapiens]	GPATCH8	1531	167.3	8.54				10	9	0.000137238	9	8	0.000126286	0.000131762				14	13	0.000176805	12	11	0.000166762	0.000171783	1.30374							5	5	6.84623e-05	6.84623e-05	0.519591	0	132.774	19	20	50	20
3	3	3	XP_047280212.1	1	protein transport protein Sec16A isoform X21 [Homo sapiens]	SEC16A	2120	227.1	5.83	7	7	0.00029239	53	38	0.000525279	78	42	0.000790398	0.000536022	15	12	0.000564587	71	46	0.000647536	88	54	0.000883157	0.000698426	1.30298	28	21	0.000730573	1	1	9.66318e-05	54	37	0.000533967	0.000453724	0.846465	0	718.276	50	66	395	1
3	3	3	NP_613258.2	1	core histone macro-H2A.1 isoform 3 [Homo sapiens]	H2AFY	372	39.6	9.79	22	11	0.00523696	90	26	0.00508334	2	2	0.000115498	0.0034786	32	15	0.00686408	125	30	0.00649694	4	4	0.000228775	0.00452993	1.30223	37	16	0.00550175	10	7	0.00550697	5	4	0.000281763	0.00376349	1.0819	0	444.037	72	30	327	28	cell organization and biogenesis;DNA metabolism;RNA metabolism OR transcription;other metabolic processes;stress response;other biological processes	nucleus;other cell component
3	3	2	NP_694540.3	1	NF-X1-type zinc finger protein NFXL1 [Homo sapiens]	NFXL1	911	101.3	8.41	1	1	9.72034e-05	3	3	6.91915e-05	9	8	0.000212232	0.000126209	1	1	8.75904e-05	7	6	0.000148567	11	9	0.000256901	0.000164353	1.30223	2	2	0.000121438				9	6	0.0002071	0.000164269	1.30156	0	80.331	14	11	43	11	other biological processes	nucleus;other cell component
3	3	3	NP_005443.3	1	WD repeat-containing protein 46 isoform 1 [Homo sapiens]	WDR46	610	68	9.67	10	7	0.00145168	50	28	0.00172222	33	24	0.00116217	0.00144536	17	13	0.00222379	65	34	0.00206027	39	22	0.00136027	0.00188145	1.30172	10	7	0.000906801	1	1	0.000335835	52	27	0.00178702	0.00100989	0.69871	0	451.57	63	35	277	3	RNA metabolism OR transcription;other metabolic processes;other biological processes	nucleus;other cell component
2	2	2	NP_057688.3	1	lysine-specific demethylase 3B [Homo sapiens]	KDM3B	1761	191.5	7.18				4	4	4.77255e-05	10	10	0.000121991	8.48582e-05				8	7	8.78359e-05	11	11	0.0001329	0.000110368	1.30061	1	1	3.1411e-05				8	7	9.52329e-05	6.3322e-05	0.746209	0	131.255	23	21	42	21	cell organization and biogenesis;other biological processes	nucleus;other cell component
2	2	2	NP_060585.2	1	protein SDA1 homolog isoform 1 [Homo sapiens]	SDAD1	687	79.8	9.25				5	5	0.00015292	3	3	9.38105e-05	0.000123365				7	6	0.000197008	4	4	0.000123878	0.000160443	1.30055	1	1	8.05165e-05				6	5	0.000183084	0.0001318	1.06838	0	40.534	14	10	26	10	transport;other biological processes	nucleus
1	2	1	NP_005763.3	1	RNA 3'-terminal phosphate cyclase-like protein isoform a [Homo sapiens]	RCL1	373	40.8	9.26				5	5	0.000281651				0.000281651	1	1	0.000213927	10	7	0.000518361				0.000366144	1.29999	4	4	0.000593189							0.000593189	2.10611	0	36.22	27	8	20	8	RNA metabolism OR transcription;other metabolic processes;other biological processes	nucleus;other cell component
2	2	1	XP_005266835.2	1	serpin B12 isoform X1 [Homo sapiens]	SERPINB12	437	49.8	5.47				1	1	4.80804e-05	2	2	9.83186e-05	7.31995e-05				1	1	4.42446e-05	3	3	0.00014606	9.51522e-05	1.2999							1	1	4.79706e-05	4.79706e-05	0.655341	0	10.748	16	3	8	3
2	2	2	NP_055037.1	1	NADH dehydrogenase [ubiquinone] 1 alpha subcomplex subunit 8 isoform 1 [Homo sapiens]	NDUFA8	172	20.1	7.65				1	1	0.000122158	2	1	0.000249798	0.000185978				1	1	0.000112412	3	2	0.000371094	0.000241753	1.2999	1	1	0.000321598				4	3	0.000487515	0.000404557	2.1753	0	10.618	16	3	12	3	cell organization and biogenesis;other metabolic processes;transport	other membranes;mitochondrion
2	3	2	NP_056014.2	1	serine/threonine-protein phosphatase 6 regulatory ankyrin repeat subunit A isoform a [Homo sapiens]	ANKRD28	1053	112.9	6.25				9	8	0.000179582	6	6	0.000122408	0.000150995	2	2	0.000151557	15	12	0.000275426	8	8	0.000161641	0.000196208	1.29943	4	4	0.000210123				3	3	5.97241e-05	0.000134923	0.893561	0	116.476	20	15	47	15		cytosol;nucleus
3	3	3	XP_047279696.1	1	nucleolar protein 6 isoform X1 [Homo sapiens]	NOL6	1127	125.7	7.84	4	4	0.000314294	30	22	0.000559303	82	38	0.00156306	0.00081222	8	8	0.000566423	49	31	0.000840647	93	42	0.0017557	0.00105426	1.29799	15	12	0.000736222	3	3	0.000545322	99	40	0.00184148	0.00104101	1.28168	0	536.614	48	48	383	1
2	2	2	NP_001243399.1	1	pleckstrin homology domain-containing family A member 5 isoform 4 [Homo sapiens]	PLEKHA5	1282	146.8	7.65				6	6	9.83361e-05	2	2	3.35142e-05	6.59251e-05				8	7	0.000120655	3	3	4.97879e-05	8.52212e-05	1.2927	2	2	8.62946e-05				1	1	1.63519e-05	5.13233e-05	0.778508	0	69.824	14	11	22	11
3	3	2	XP_054187821.1	1	tight junction protein ZO-1 isoform X31 [Homo sapiens]	TJP1	1663	186.4	6.7	4	4	0.000212994	68	47	0.000859145	91	62	0.00117554	0.000749225	13	12	0.000623772	84	60	0.000976627	102	57	0.00130497	0.000968455	1.29261	14	13	0.000465669				89	55	0.0011219	0.000793785	1.05947	0	825.171	63	83	465	1
2	2	2	XP_011533342.1	1	integrator complex subunit 6 isoform X1 [Homo sapiens]	INTS6	887	100.3	8.62				9	9	0.000213191	11	11	0.000266413	0.000239802				13	11	0.000283375	14	12	0.000335811	0.000309593	1.29104	2	2	0.000124723				16	14	0.00037814	0.000251432	1.0485	0	136.913	34	21	65	18	RNA metabolism OR transcription;other metabolic processes;other biological processes	cytoskeleton;nucleus
3	3	2	XP_047288654.1	1	chromatin-remodeling ATPase INO80 isoform X1 [Homo sapiens]	INO80	1556	176.6	9.5	1	1	5.69102e-05	11	10	0.000148536	19	17	0.00026232	0.000155922	1	1	5.12821e-05	18	16	0.000223668	24	18	0.000328165	0.000201039	1.28935	3	3	0.000106648				26	20	0.000350284	0.000228466	1.46526	0	200.036	29	33	103	33	cell cycle OR cell proliferation;cell organization and biogenesis;DNA metabolism;RNA metabolism OR transcription;other metabolic processes;stress response;other biological processes	cytosol;cytoskeleton;nucleus
3	3	2	NP_004619.3	1	DNA repair protein complementing XP-C cells isoform 1 [Homo sapiens]	XPC	940	105.9	8.9	1	1	9.42046e-05	9	9	0.000201171	17	12	0.000388515	0.000227963	3	3	0.000254665	15	14	0.000308535	14	10	0.000316877	0.000293359	1.28687	3	3	0.000176537				21	12	0.000468326	0.000322431	1.4144	0	165.106	26	19	83	19	cell cycle OR cell proliferation;DNA metabolism;other metabolic processes;stress response;signal transduction;other biological processes	plasma membrane;other membranes;cytosol;mitochondrion;nucleus;other cell component
3	3	2	XP_054187816.1	1	tight junction protein ZO-1 isoform X28 [Homo sapiens]	TJP1	1676	187.7	6.7	4	4	0.000211342	68	47	0.000852481	92	63	0.00117924	0.000747686	13	12	0.000618934	83	59	0.000957515	103	58	0.00130754	0.000961329	1.28574	14	13	0.000462057				90	56	0.00112571	0.000793882	1.06178	0	829.474	63	83	467	0		plasma membrane;other membranes;other cell component
3	3	2	NP_079170.2	1	nucleolar protein 10 isoform 1 [Homo sapiens]	NOL10	688	80.3	8.46	7	5	0.000900968	39	23	0.00119104	6	6	0.000187348	0.000759785	13	9	0.00150775	44	26	0.00123653	6	5	0.000185547	0.000976611	1.28538	12	8	0.000964794				14	12	0.000426576	0.000695685	0.915634	0	344.3	49	29	141	29	RNA metabolism OR transcription;other metabolic processes	nucleus;other cell component
3	2	2	XP_011511221.1	1	5'-3' exoribonuclease 1 isoform X1 [Homo sapiens]	XRN1	1707	194.1	7.25	3	3	0.000155628	14	13	0.000172323	18	17	0.00022653	0.000184827				10	10	0.000113268	29	23	0.000361456	0.000237362	1.28424	2	2	6.48094e-05				6	6	7.36842e-05	6.92468e-05	0.374657	0	148.464	21	28	82	28
3	3	2	NP_001317168.1	1	tight junction protein ZO-1 isoform e [Homo sapiens]	TJP1	1768	197.3	6.67	4	4	0.000200345	72	50	0.000855657	93	64	0.00113002	0.000728675	13	12	0.000586727	86	60	0.000940498	106	61	0.0012756	0.000934275	1.28216	13	12	0.000406727				89	55	0.00105527	0.000730999	1.00319	0	873.757	64	85	476	6	developmental processes;other biological processes	plasma membrane;other membranes;cytosol;nucleus;other cell component
3	3	2	NP_003681.1	1	interferon-inducible double-stranded RNA-dependent protein kinase activator A isoform 1 [Homo sapiens]	PRKRA	313	34.4	8.41	1	1	0.000282915	11	10	0.000738411	14	12	0.000960883	0.000660736	3	3	0.000764807	10	9	0.000617728	17	13	0.00115557	0.000846034	1.28044	5	5	0.000883624				11	9	0.000736724	0.000810174	1.22617	0	101.685	59	16	72	16	cell organization and biogenesis;RNA metabolism OR transcription;other metabolic processes;stress response;developmental processes;other biological processes	cytosol;nucleus;other cell component
3	3	3	NP_001271455.1	1	aurora kinase B isoform 3 [Homo sapiens]	AURKB	345	39.4	9.36	9	7	0.00231006	25	18	0.00152255	39	22	0.00242847	0.00208703	13	10	0.00300676	43	25	0.00240986	42	25	0.00259013	0.00266892	1.27881	16	10	0.00256533	1	1	0.000593795	42	22	0.00255204	0.00190372	0.912169	0	244.527	73	30	230	28
2	2	1	NP_060501.4	1	tRNA (34-2'-O)-methyltransferase regulator WDR6 isoform 1 [Homo sapiens]	WDR6	1121	121.6	6.87				6	6	0.000112459	9	8	0.000172474	0.000142467				9	7	0.000155231	11	9	0.000208775	0.000182003	1.27751							7	7	0.000130903	0.000130903	0.918831	0	100.39	20	14	42	14	cell cycle OR cell proliferation;RNA metabolism OR transcription;other metabolic processes;other biological processes	plasma membrane;other membranes;cytosol;other cell component
2	1	0	NP_001116295.1	1	general transcription factor 3C polypeptide 5 isoform 1 [Homo sapiens]	GTF3C5	526	60.3	7.08	1	1	0.00016835	3	3	0.000119835				0.000144093				5	4	0.000183792				0.000183792	1.27551											0	0	21.797	14	5	9	5
3	2	2	NP_001818.1	1	cyclin-dependent kinases regulatory subunit 2 [Homo sapiens]	CKS2	79	9.9	8.46	1	1	0.00112092	5	4	0.00132982	2	2	0.000543863	0.000998199				6	4	0.00146847	4	3	0.00107727	0.00127287	1.27517	3	3	0.00210056				4	3	0.00106143	0.00158099	1.58385	0	38.186	73	5	25	5	cell cycle OR cell proliferation;cell organization and biogenesis;other metabolic processes;other biological processes	other cell component
2	2	1	XP_011517906.1	1	rho GTPase-activating protein 21 isoform X1 [Homo sapiens]	ARHGAP21	1992	221.2	7.9				3	3	3.16433e-05	9	9	9.706e-05	6.43516e-05				7	7	6.79439e-05	9	8	9.61267e-05	8.20353e-05	1.2748							12	12	0.000126284	0.000126284	1.96241	0	128.721	17	18	40	18
3	3	2	XP_047294445.1	1	signal-induced proliferation-associated 1-like protein 3 isoform X1 [Homo sapiens]	SIPA1L3	1781	194.5	8.32	1	1	4.97206e-05	33	27	0.000389314	25	22	0.000301553	0.000246862	4	4	0.000179214	33	27	0.000358254	34	27	0.000406168	0.000314545	1.27417	2	2	6.21166e-05				39	27	0.000459047	0.000260582	1.05558	0	356.784	48	50	171	50	cell organization and biogenesis;developmental processes;other biological processes	plasma membrane;other membranes;cytoskeleton;ER/Golgi;nucleus;other cell component
2	3	1	NP_001300981.1	1	Krueppel-like factor 4 isoform 1 [Homo sapiens]	KLF4	513	54.6	8.37				5	4	0.000204787	2	2	8.37528e-05	0.00014427	1	1	0.000155546	5	5	0.000188449	5	5	0.000207369	0.000183788	1.27392							2	2	8.17277e-05	8.17277e-05	0.566492	0	55.061	22	6	20	6	cell-cell signaling;RNA metabolism OR transcription;other metabolic processes;stress response;developmental processes;signal transduction;other biological processes	cytosol;cytoskeleton;nucleus;other cell component
3	3	2	XP_016872886.2	1	exophilin-5 isoform X1 [Homo sapiens]	EXPH5	1990	222.4	7.81	1	1	4.44986e-05	30	27	0.000316751	20	19	0.000215906	0.000192385	1	1	4.00979e-05	44	42	0.000427505	25	24	0.000267287	0.000244963	1.2733	2	2	5.55928e-05				20	18	0.000210685	0.000133139	0.692044	0	326.678	48	58	143	58
3	2	1	NP_001020376.1	1	AP-2 complex subunit mu isoform b [Homo sapiens]	AP2M1	433	49.4	9.54	1	1	0.000204509	9	7	0.000436721	1	1	4.96134e-05	0.000230281	1	1	0.000184284	9	8	0.00040188				0.000293082	1.27271	3	2	0.000383244							0.000383244	1.66424	0	51.583	29	10	24	10	cell organization and biogenesis;transport;other biological processes	plasma membrane;other membranes;other cell component
2	2	2	NP_002813.3	1	twinfilin-1 isoform 2 [Homo sapiens]	TWF1	350	40.3	6.96				6	6	0.000360191	10	9	0.000613789	0.00048699				7	6	0.000386698	14	11	0.000851042	0.00061887	1.27081	1	1	0.000158042				12	8	0.000718737	0.00043839	0.900203	0	99.551	38	12	50	11	cell organization and biogenesis;other biological processes	plasma membrane;other membranes;cytosol;cytoskeleton;other cell component
2	2	1	NP_940983.2	1	zinc finger CCCH domain-containing protein 6 [Homo sapiens]	ZC3H6	1189	131.6	7.64				1	1	1.76713e-05	2	2	3.61356e-05	2.69034e-05				2	2	3.25229e-05	2	2	3.57881e-05	3.41555e-05	1.26956							2	2	3.52618e-05	3.52618e-05	1.31068	0	16.061	6	3	9	3	other metabolic processes;other biological processes	nucleus;other cell component
2	2	1	NP_037519.2	1	cytochrome b-c1 complex subunit 9 isoform a [Homo sapiens]	UQCR10	63	7.3	9.47				1	1	0.00033351	2	2	0.000681987	0.000507749				2	2	0.000613806	2	2	0.00067543	0.000644618	1.26956							2	2	0.000665497	0.000665497	1.31068	0	13.545	38	2	9	2	other metabolic processes;transport	other membranes;mitochondrion
3	3	3	NP_075068.2	1	nucleolar protein 6 isoform alpha [Homo sapiens]	NOL6	1146	127.5	7.64	4	4	0.000309083	31	23	0.000568364	87	40	0.00163088	0.000836109	8	8	0.000557032	50	32	0.000843581	96	43	0.00178229	0.00106097	1.26893	15	12	0.000724016	3	3	0.000536281	103	42	0.00188412	0.00104814	1.25359	0	567.31	48	50	397	3	RNA metabolism OR transcription;other metabolic processes;transport;other biological processes	mitochondrion;nucleus;other cell component
2	3	2	XP_047274820.1	1	telomere zinc finger-associated protein isoform X1 [Homo sapiens]	ZBTB48	688	77	8.18				8	8	0.000244316	3	3	9.36741e-05	0.000168995	2	2	0.000231962	8	8	0.000224824	6	5	0.000185547	0.000214111	1.26697	3	2	0.000241198				4	4	0.000121879	0.000181539	1.07423	0	64.498	22	11	34	11	cell organization and biogenesis;DNA metabolism;other biological processes	nucleus;other cell component
2	2	2	NP_001073886.1	1	zinc finger protein 629 isoform 1 [Homo sapiens]	ZNF629	869	96.6	7.93				5	5	0.000120893	4	3	9.88843e-05	0.000109888				7	6	0.000155747	5	4	0.000122417	0.000139082	1.26566	1	1	6.36534e-05				2	2	4.82466e-05	5.595e-05	0.509153	0	57.819	19	9	24	9	other biological processes	nucleus
1	1	2	NP_078920.2	1	ribosomal oxygenase 1 [Homo sapiens]	RIOX1	641	71	6.46				8	8	0.00026223				0.00026223				11	8	0.0003318				0.0003318	1.2653	2	2	0.000172589				2	2	6.54077e-05	0.000118998	0.453795	0	52.119	33	10	23	10	cell organization and biogenesis;other biological processes	nucleus
3	3	3	NP_001354.1	1	H/ACA ribonucleoprotein complex subunit DKC1 isoform 1 [Homo sapiens]	DKC1	514	57.6	9.42	6	5	0.00103368	31	16	0.00126721	17	12	0.000710514	0.0010038	13	9	0.00201816	31	22	0.00116611	15	11	0.000620896	0.00126839	1.26358	9	7	0.000968548	6	6	0.00239135	13	11	0.000530196	0.0012967	1.29179	0	219.854	56	27	141	27	cell organization and biogenesis;DNA metabolism;RNA metabolism OR transcription;other metabolic processes;other biological processes	nucleus;other cell component
2	3	2	XP_047287709.1	1	serine/threonine-protein kinase VRK1 isoform X1 [Homo sapiens]	VRK1	422	48.2	8.73				14	10	0.000697052	8	6	0.000407253	0.000552153	5	2	0.000945437	14	11	0.000641442	10	9	0.000504172	0.000697017	1.26236	7	5	0.000917545				15	12	0.000745136	0.00083134	1.50563	0	145.857	45	16	73	16
3	3	3	NP_006563.2	1	guanine nucleotide-binding protein subunit alpha-13 isoform 1 [Homo sapiens]	GNA13	377	44	8	1	1	0.000234887	2	1	0.000111465	2	1	0.000113966	0.000153439	1	1	0.000211658	5	4	0.000256431	2	1	0.00011287	0.000193653	1.26208	1	1	0.000146724	1	1	0.000543393	2	1	0.00011121	0.000267109	1.74081	0	10.532	14	4	17	3	stress response;developmental processes;signal transduction;other biological processes	plasma membrane;other membranes;cytosol;nucleus;other cell component
3	3	2	NP_001358323.1	1	small ubiquitin-related modifier 1 isoform c [Homo sapiens]	SUMO1	146	16.6	6.2	1	1	0.000606523	2	2	0.000287824	6	3	0.000882847	0.000592398	1	1	0.00054654	4	3	0.000529723	8	4	0.00116581	0.000747358	1.26158	1	1	0.000378869				7	4	0.00100508	0.000691976	1.16809	0	21.509	21	4	30	4	protein metabolism;other metabolic processes	other membranes;nucleus
2	1	0	NP_077289.1	1	nucleolar protein 12 [Homo sapiens]	NOL12	213	24.6	10.23	1	1	0.000415739	6	6	0.000591863				0.000503801				7	6	0.000635419				0.000635419	1.26125											0	0	36.335	52	7	14	7		nucleus
3	3	3	XP_047277263.1	1	erlin-2 isoform X1 [Homo sapiens]	ERLIN2	339	37.8	5.62	2	2	0.000522433	15	13	0.000929697	5	4	0.000316853	0.000589661	4	4	0.000941533	16	15	0.000912561	6	6	0.000376567	0.000743554	1.26099	7	5	0.00114219	1	1	0.000604305	9	8	0.000556544	0.000767681	1.3019	0	124.095	55	20	65	17	protein metabolism;other metabolic processes;stress response;signal transduction;other biological processes	plasma membrane;other membranes;cytosol;ER/Golgi;other cell component
3	3	2	NP_291027.3	1	E3 ubiquitin-protein ligase TRIM41 isoform 1 [Homo sapiens]	TRIM41	630	71.6	5.06	3	3	0.000421678	12	8	0.000400212	7	5	0.000238696	0.000353529	5	4	0.000633293	13	9	0.000398974	9	6	0.000303944	0.000445403	1.25988	3	2	0.000263404				7	4	0.000232924	0.000248164	0.701963	0	79.739	25	14	59	14	protein metabolism;other metabolic processes;stress response;other biological processes	nucleus;other cell component
2	2	2	NP_001721.2	1	Krueppel-like factor 5 isoform 1 [Homo sapiens]	KLF5	457	50.8	8.6				3	3	0.000137929	7	5	0.000329055	0.000233492				4	4	0.000169233	9	4	0.000419003	0.000294118	1.25965	1	1	0.000121039				10	6	0.000458712	0.000289876	1.24148	0	50.695	22	6	34	6	cell-cell signaling;cell organization and biogenesis;developmental processes;other biological processes	ER/Golgi;nucleus;other cell component
3	2	3	NP_001317371.1	1	metastasis-associated protein MTA3 isoform c [Homo sapiens]	MTA3	594	67.5	8.57	1	1	0.000149078	6	4	0.000212234	3	3	0.000108498	0.000156603				11	8	0.000358053	1	1	3.58183e-05	0.000196936	1.25755	1	1	9.31226e-05	1	1	0.000344881	3	3	0.000105875	0.000181293	1.15766	0	50.524	21	9	27	5	cell cycle OR cell proliferation;cell organization and biogenesis;other biological processes	nucleus;other cell component
3	2	0	XP_006720622.1	1	nucleolar and spindle-associated protein 1 isoform X1 [Homo sapiens]	NUSAP1	447	50	9.95	1	1	0.000198104	7	6	0.000329034	1	1	4.80595e-05	0.000191732	1	1	0.000178512	7	5	0.000302783				0.000240648	1.25512											0	0	30.297	26	8	17	1
3	3	2	NP_001032248.1	1	acyl-coenzyme A thioesterase 9, mitochondrial isoform a precursor [Homo sapiens]	ACOT9	448	50.8	8.53	2	2	0.000395323	11	10	0.000515899	11	9	0.000527475	0.000479565	5	5	0.000890568	8	8	0.000345266	12	10	0.000569894	0.000601909	1.25511	2	2	0.000246941				8	7	0.000374342	0.000310642	0.647757	0	91.424	44	17	59	17
2	2	1	XP_054188675.1	1	MHC class II regulatory factor RFX1 isoform X1 [Homo sapiens]	RFX1	1089	116.6	6.54				2	2	3.8588e-05	4	3	7.89076e-05	5.87478e-05				5	3	8.87736e-05	3	3	5.86117e-05	7.36926e-05	1.25439							3	3	5.77497e-05	5.77497e-05	0.983011	0	51.094	11	6	17	5
3	3	2	XP_005272020.1	1	AF4/FMR2 family member 4 isoform X1 [Homo sapiens]	AFF4	1163	127.4	9.31	1	1	7.61413e-05	19	16	0.00034326	14	11	0.000258604	0.000226002	5	3	0.000343056	15	13	0.000249375	14	12	0.000256118	0.00028285	1.25154	5	3	0.000237811				11	10	0.000198276	0.000218043	0.964786	0	176.089	30	25	84	25	stress response;other biological processes	nucleus;other cell component
3	3	2	XP_047287929.1	1	zinc finger protein 644 isoform X2 [Homo sapiens]	ZNF644	1327	149.5	8.16	3	3	0.000200194	44	34	0.000696677	32	29	0.000518043	0.000471638	10	10	0.000601318	45	35	0.000655667	32	27	0.000513062	0.000590016	1.25099	8	8	0.000333473				32	24	0.000505517	0.000419495	0.889443	0	391.171	45	49	206	49	other biological processes	nucleus
3	3	3	NP_110383.2	1	transcription factor 7-like 2 isoform 2 [Homo sapiens]	TCF7L2	596	65.3	8.53	5	5	0.000742889	27	15	0.000951847	11	6	0.000396491	0.000697076	8	5	0.00107107	30	19	0.000973232	16	9	0.000571169	0.000871825	1.25069	11	8	0.00102091	1	1	0.000343724	18	9	0.000633115	0.000665917	0.955301	0	147.928	40	22	127	0	cell-cell signaling;signal transduction	nucleus
2	2	2	XP_016865967.1	1	protein FAM83B isoform X1 [Homo sapiens]	FAM83B	1011	114.7	8.97				3	3	6.23476e-05	16	12	0.000339982	0.000201165				12	11	0.000229494	13	11	0.000273579	0.000251537	1.2504	2	2	0.000109426				17	16	0.000352496	0.000230961	1.14812	0	134.809	33	23	63	23	cell cycle OR cell proliferation;signal transduction;other biological processes	other membranes;other cell component
3	3	2	XP_054188144.1	1	p21-activated protein kinase-interacting protein 1 isoform X1 [Homo sapiens]	PAK1IP1	414	46.4	9.5	6	5	0.00128337	32	21	0.00162405	33	19	0.00171238	0.00153993	13	10	0.00250564	38	20	0.0017747	29	16	0.00149035	0.00192356	1.24912	15	10	0.00200416				41	21	0.00207606	0.00204011	1.32481	0	227.493	57	28	207	28
2	2	1	XP_005247895.1	1	ribosomal oxygenase 2 isoform X1 [Homo sapiens]	RIOX2	465	52.8	6.7				2	2	9.03705e-05	9	6	0.000415792	0.000253081				2	2	8.31608e-05	12	10	0.000549059	0.00031611	1.24904							8	6	0.000360656	0.000360656	1.42506	0	67.251	27	10	33	10	cell organization and biogenesis;other biological processes	cytosol;nucleus;other cell component
2	2	1	XP_047295520.1	1	flt3-interacting zinc finger protein 1 isoform X1 [Homo sapiens]	FIZ1	496	52	8.19				2	1	8.47224e-05	1	1	4.33117e-05	6.4017e-05				3	2	0.000116945	1	1	4.28953e-05	7.99201e-05	1.24842							1	1	4.22644e-05	4.22644e-05	0.660206	0	13.363	16	3	8	3	other biological processes	nucleus;other cell component
2	2	0	NP_001354734.1	1	kinesin-like protein KIF23 isoform 5 [Homo sapiens]	KIF23	974	111.6	8.5				2	2	4.3144e-05	1	1	2.20561e-05	3.26e-05				3	3	5.9553e-05	1	1	2.1844e-05	4.06985e-05	1.24842											0	0	17.805	6	5	7	5	other biological processes	cytoskeleton;nucleus;other cell component
2	2	0	XP_047294032.1	1	neurotrophin receptor-interacting factor homolog isoform X1 [Homo sapiens]	ZNF274	653	74.1	6.74				2	2	6.43527e-05	1	1	3.28983e-05	4.86255e-05				3	3	8.8828e-05	1	1	3.2582e-05	6.0705e-05	1.24842											0	0	11.265	13	4	7	3	cell organization and biogenesis;other biological processes	nucleus;other cell component
3	3	2	NP_036440.1	1	lysine-specific demethylase 2A isoform a [Homo sapiens]	KDM2A	1162	132.7	7.58	2	2	0.000152414	10	10	0.000180819	14	12	0.000258827	0.000197353	3	3	0.000206011	21	17	0.000349426	10	10	0.000183099	0.000246178	1.2474	2	2	9.52063e-05				19	17	0.000342771	0.000218989	1.10963	0	159.68	32	29	81	29	cell organization and biogenesis;DNA metabolism;other metabolic processes;stress response;other biological processes	nucleus;other cell component
2	2	1	XP_047281510.1	1	AMSH-like protease isoform X1 [Homo sapiens]	STAMBPL1	436	49.8	7.23				6	6	0.000289144	8	7	0.000394176	0.00034166				6	6	0.000266076	12	11	0.000585579	0.000425828	1.24635							4	4	0.000192322	0.000192322	0.562906	0	87.185	33	13	36	13	protein metabolism;other biological processes	cytosol;other cytoplasmic organelle
3	3	2	XP_011525656.1	1	symplekin isoform X1 [Homo sapiens]	SYMPK	1274	141.1	6.13	2	2	0.000139015	14	11	0.000230892	20	17	0.000337247	0.000235718	3	3	0.0001879	28	20	0.000424943	16	10	0.000267203	0.000293349	1.24449	4	4	0.000173673				14	12	0.000230364	0.000202019	0.857037	0	259.728	32	26	101	26	cell adhesion;RNA metabolism OR transcription;other metabolic processes;other biological processes	plasma membrane;other membranes;cytosol;cytoskeleton;nucleus;other cell component
3	3	3	NP_644810.2	1	WD repeat-containing protein 36 [Homo sapiens]	WDR36	895	99.3	7.36	4	4	0.000395765	39	32	0.000915569	61	32	0.00146418	0.00092517	11	10	0.000980719	56	34	0.00120978	53	31	0.00125992	0.00115014	1.24317	18	12	0.00111248	4	3	0.000915572	71	33	0.001663	0.00123035	1.32986	0	461.117	55	44	317	44	cell organization and biogenesis;RNA metabolism OR transcription;other metabolic processes;other biological processes	nucleus;other cell component
2	2	2	NP_001243546.1	1	gamma-tubulin complex component 2 isoform 1 [Homo sapiens]	TUBGCP2	930	105.6	7.08				5	4	0.000112963	8	8	0.000184797	0.00014888				9	9	0.000187112	8	7	0.00018302	0.000185066	1.24305	2	2	0.000118957				3	3	6.76231e-05	9.32899e-05	0.626612	0	76.02	19	13	35	13
2	1	1	XP_047288463.1	1	alpha-mannosidase 2x isoform X1 [Homo sapiens]	MAN2A2	1175	133.3	6.95				1	1	1.78818e-05	7	7	0.000127981	7.29317e-05							5	5	9.05364e-05	9.05364e-05	1.24139							2	2	3.5682e-05	3.5682e-05	0.489252	0	41.844	12	10	15	10
3	2	2	XP_005270469.1	1	target of EGR1 protein 1 isoform X1 [Homo sapiens]	TOE1	516	57.2	7.31	1	1	0.000171613	6	6	0.000244316	12	9	0.000499595	0.000305175				7	7	0.000262295	12	8	0.000494792	0.000378543	1.24042	2	2	0.000214399				10	8	0.000406263	0.000310331	1.0169	0	84.755	34	12	50	12
3	3	1	NP_001307812.1	1	cytoplasmic dynein 1 intermediate chain 2 isoform 5 [Homo sapiens]	DYNC1I2	632	70.6	5.24	1	1	0.000140114	5	3	0.000166227	4	4	0.000135966	0.000147436	1	1	0.000126258	5	5	0.000152966	8	7	0.000269317	0.000182847	1.24018							9	7	0.000298526	0.000298526	2.02478	0	65.06	27	12	33	12	other biological processes	cytoskeleton
2	3	3	XP_006719769.1	1	kinetochore-associated protein 1 isoform X1 [Homo sapiens]	KNTC1	2209	250.6	5.97				5	5	4.7558e-05	8	8	7.78003e-05	6.26792e-05	1	1	3.61226e-05	17	16	0.000148797	5	5	4.81576e-05	7.76925e-05	1.23953	2	2	5.00813e-05	1	1	9.27385e-05	4	4	3.79595e-05	6.02598e-05	0.961401	0	95.33	13	20	43	20	cell cycle OR cell proliferation;cell organization and biogenesis;signal transduction;other biological processes	plasma membrane;other membranes;cytosol;cytoskeleton;nucleus;other cell component
2	2	1	XP_047294149.1	1	zinc finger protein 578 isoform X1 [Homo sapiens]	ZNF578	590	68.5	8.95				1	1	3.56121e-05	2	2	7.28224e-05	5.42172e-05				3	3	9.8313e-05	1	1	3.60611e-05	6.7187e-05	1.23922							1	1	3.55308e-05	3.55308e-05	0.655341	0	9.195	8	4	8	1	other biological processes	nucleus
3	3	3	XP_005269704.1	1	protein RRP5 homolog isoform X2 [Homo sapiens]	PDCD11	1872	208.7	8.87	10	10	0.000473036	80	55	0.000897912	220	102	0.00252467	0.00129854	24	19	0.00102301	113	75	0.00116712	232	107	0.00263678	0.00160897	1.23906	30	23	0.000886456	5	5	0.000547167	253	114	0.00283316	0.00142226	1.09528	0	1593.65	60	124	967	124	RNA metabolism OR transcription;other metabolic processes	nucleus
1	1	2	NP_001374257.1	1	protein TASOR 2 isoform 3 [Homo sapiens]	FAM208B	2645	293.4	5.95							12	12	9.74636e-05	9.74636e-05							15	14	0.000120658	0.000120658	1.23798				1	1	7.74515e-05	43	36	0.0003408	0.000209126	2.14568	0	223.834	23	40	71	40	cell organization and biogenesis	cytosol;nucleus
3	3	3	NP_077005.2	1	WD repeat-containing protein 18 isoform 1 [Homo sapiens]	WDR18	432	47.4	6.7	4	3	0.000819929	22	15	0.00107001	26	14	0.00129293	0.00106096	8	6	0.00147768	23	16	0.0010294	29	15	0.00142825	0.00131178	1.23641	9	7	0.00115239	1	1	0.000474211	29	14	0.00140725	0.00101128	0.95318	0	196.484	45	18	151	18	DNA metabolism;RNA metabolism OR transcription;other metabolic processes	nucleus;other cell component
2	2	3	XP_024305924.1	1	cytochrome c oxidase subunit 4 isoform 1, mitochondrial isoform X1 [Homo sapiens]	COX4I1	175	20.1	9.6				5	5	0.000600318	8	5	0.000982062	0.00079119				10	8	0.00110485	7	4	0.000851042	0.000977946	1.23604	4	4	0.00126434	2	2	0.00234125	9	7	0.0010781	0.00156123	1.97327	0	62.639	41	10	45	10
2	2	2	NP_612510.1	1	very-long-chain enoyl-CoA reductase isoform 1 [Homo sapiens]	TECR	308	36	9.45				4	4	0.000272872	6	5	0.000418492	0.000345682				7	6	0.000439429	6	4	0.000414468	0.000426949	1.23509	2	2	0.000359187				6	4	0.000408373	0.00038378	1.11021	0	47.911	27	9	31	9	other metabolic processes	other membranes;ER/Golgi
3	3	2	XP_047290912.1	1	zinc finger protein 646 isoform X1 [Homo sapiens]	ZNF646	1832	200.7	7.21	1	1	4.83364e-05	17	15	0.000194972	11	11	0.000128989	0.000124099	4	4	0.000174225	16	15	0.000168864	10	10	0.000116136	0.000153075	1.23348	3	3	9.05811e-05				10	8	0.000114428	0.000102504	0.825986	0	118.156	18	19	72	19	other biological processes	nucleus
3	3	1	NP_001371426.1	1	mitogen-activated protein kinase kinase kinase kinase 4 isoform 25 [Homo sapiens]	MAP4K4	1381	157.4	7.44	1	1	6.41219e-05	4	4	6.08578e-05	6	6	9.3335e-05	7.27715e-05	1	1	5.77805e-05	3	3	4.20019e-05	11	9	0.000169469	8.97504e-05	1.23332							10	8	0.000151797	0.000151797	2.08594	0	79.915	14	13	36	9
3	3	2	NP_056975.1	1	pre-mRNA-processing factor 17 [Homo sapiens]	CDC40	579	65.5	7.06	1	1	0.00015294	11	9	0.000399175	23	17	0.000853368	0.000468494	3	3	0.000413445	12	10	0.000400723	25	17	0.000918655	0.000577608	1.2329	2	2	0.00019107				29	20	0.00104997	0.000620519	1.3245	0	262.714	49	24	106	24	RNA metabolism OR transcription;other metabolic processes;developmental processes;other biological processes	nucleus
3	3	3	NP_001185455.1	1	transcription factor 7-like 2 isoform 8 [Homo sapiens]	TCF7L2	579	63.4	8.91	5	5	0.0007647	27	15	0.000979794	12	7	0.000445235	0.00072991	8	5	0.00110252	29	18	0.000968414	17	10	0.000624685	0.00089854	1.23103	11	8	0.00105089	1	1	0.000353816	19	10	0.00068791	0.000697537	0.955649	0	150.777	39	23	129	2	cell-cell signaling;signal transduction	nucleus
3	3	3	NP_001335116.2	1	probable ATP-dependent RNA helicase DDX27 isoform 1 [Homo sapiens]	DDX27	796	89.9	9.19	10	7	0.00111247	35	26	0.000923857	32	26	0.000863622	0.000966648	15	9	0.00150367	52	37	0.00126308	30	22	0.000801861	0.00118954	1.23058	10	9	0.00069491	2	2	0.000514722	20	16	0.000526712	0.000578781	0.598751	0	292.883	47	43	206	43
3	2	1	XP_047304644.1	1	protein SEC13 homolog isoform X1 [Homo sapiens]	SEC13	368	40.7	5.85	1	1	0.000240631	4	3	0.000228382	18	9	0.00105078	0.000506598				5	4	0.000262702	17	10	0.000982861	0.000622782	1.22934							18	7	0.00102537	0.00102537	2.02404	0	140.91	48	11	63	11
2	2	0	NP_001274532.1	1	zinc finger and BTB domain-containing protein 17 isoform 3 [Homo sapiens]	ZBTB17	810	88.5	6.44				2	2	5.18794e-05	2	2	5.30435e-05	5.24614e-05				1	1	2.38702e-05	4	3	0.000105067	6.44686e-05	1.22888											0	0	18.677	5	3	9	3
2	2	2	NP_008900.3	1	zinc finger protein 28 isoform 1 [Homo sapiens]	ZNF28	718	83.6	9.03				5	5	0.000146317	2	2	5.98401e-05	0.000103079				5	5	0.000134644	4	4	0.00011853	0.000126587	1.22806	1	1	7.70402e-05				2	2	5.83932e-05	6.77167e-05	0.656942	0	39.531	11	7	19	2	other biological processes	nucleus
2	2	1	XP_047277120.1	1	keratinocyte proline-rich protein isoform X1 [Homo sapiens]	KPRP	579	64.1	8.27				7	5	0.000254021	9	6	0.000333926	0.000293974				4	3	0.000133574	16	9	0.000587939	0.000360757	1.22717							13	8	0.000470675	0.000470675	1.60108	0	110.756	29	10	49	10		other cell component
3	3	2	XP_047281190.1	1	actin-binding LIM protein 1 isoform X13 [Homo sapiens]	ABLIM1	760	86.2	8.44	1	1	0.000116516	18	14	0.000497632	22	14	0.000621865	0.000412004	4	4	0.000419973	20	15	0.000508813	21	15	0.000587891	0.000505559	1.22707	6	5	0.000436696				30	22	0.000827493	0.000632094	1.53419	0	255.002	46	29	122	29
1	1	0	XP_047304284.1	1	plastin-1 isoform X1 [Homo sapiens]	PLS1	629	70.2	5.41				3	3	0.000100212				0.000100212				4	3	0.000122956				0.000122956	1.22696											0	0	17.245	8	4	7	3	cell organization and biogenesis;transport;developmental processes;other biological processes	plasma membrane;other membranes;cytosol;cytoskeleton;other cell component
1	1	1	NP_006236.1	1	serine/threonine-protein phosphatase 2A 56 kDa regulatory subunit delta isoform isoform 1 [Homo sapiens]	PPP2R5D	602	69.9	8.13				3	3	0.000104707				0.000104707				4	4	0.000128471				0.000128471	1.22696	2	2	0.00018377							0.00018377	1.7551	0	16.682	8	5	9	4	protein metabolism;other metabolic processes;developmental processes;signal transduction;other biological processes	cytosol;nucleus;other cell component
1	1	1	XP_047291583.1	1	zinc finger protein 652 isoform X1 [Homo sapiens]	ZNF652	606	69.7	8.65				3	3	0.000104016				0.000104016				4	4	0.000127623				0.000127623	1.22696							1	1	3.45927e-05	3.45927e-05	0.332572	0	14.635	8	4	8	4	other biological processes	nucleus
1	1	1	NP_006351.2	1	eukaryotic translation initiation factor 3 subunit M isoform 1 [Homo sapiens]	EIF3M	374	42.5	5.63				6	5	0.000337077				0.000337077				8	6	0.00041358				0.00041358	1.22696	1	1	0.000147901							0.000147901	0.438774	0	44.775	29	7	15	7	cell organization and biogenesis;protein metabolism;other metabolic processes	cytosol;translational apparatus;other cell component
1	1	0	XP_016859457.1	1	sp110 nuclear body protein isoform X1 [Homo sapiens]	SP110	745	84.7	9				3	3	8.46086e-05				8.46086e-05				4	4	0.000103811				0.000103811	1.22696											0	0	13.934	10	4	7	4
3	3	3	XP_047280215.1	1	protein transport protein Sec16A isoform X25 [Homo sapiens]	SEC16A	2097	224.6	5.9	7	7	0.000295597	56	39	0.000561099	79	43	0.000809311	0.000555336	13	11	0.000494675	70	47	0.000645418	89	55	0.000902989	0.000681027	1.22634	28	21	0.000738586	1	1	9.76916e-05	55	38	0.00054982	0.000462033	0.831988	0	744.84	51	67	398	0
2	2	1	XP_054189276.1	1	ubiquitin carboxyl-terminal hydrolase 16 isoform X1 [Homo sapiens]	USP16	823	93.5	6.93				4	3	0.00010212	11	9	0.000287131	0.000194625				6	5	0.000140959	13	11	0.000336074	0.000238516	1.22552							11	9	0.000280188	0.000280188	1.43963	0	117.79	25	14	45	14	cell cycle OR cell proliferation;cell organization and biogenesis;protein metabolism;other metabolic processes;stress response;other biological processes	nucleus;other cell component
3	3	3	NP_001354872.1	1	transcription factor 7-like 2 isoform 17 [Homo sapiens]	TCF7L2	619	67.9	8.53	5	5	0.000715285	29	16	0.000984367	11	6	0.000381759	0.000693804	8	5	0.00103127	31	19	0.000968306	16	9	0.000549946	0.000849842	1.2249	11	8	0.000982978	1	1	0.000330952	20	10	0.000677323	0.000663751	0.956684	0	162.536	43	23	132	2	cell-cell signaling;cell organization and biogenesis;DNA metabolism;other metabolic processes;developmental processes;signal transduction;other biological processes	nucleus;other cell component
3	3	3	NP_056372.1	1	chromodomain-helicase-DNA-binding protein 5 [Homo sapiens]	CHD5	1954	222.9	6.15	3	3	0.000135955	12	10	0.000129035	44	22	0.000483743	0.000249578	5	4	0.000204183	18	13	0.00017811	49	20	0.000533534	0.000305276	1.22317	7	6	0.00019816	1	1	0.000104841	50	22	0.000536416	0.000279806	1.12112	0	280.907	13	26	189	2	cell organization and biogenesis;developmental processes;other biological processes	cytosol;nucleus;other cell component
2	1	1	NP_003579.3	1	cullin-4B isoform 1 [Homo sapiens]	CUL4B	913	103.9	7.37				5	5	0.000115067	1	1	2.35297e-05	6.92981e-05				4	4	8.47092e-05				8.47092e-05	1.22239							2	2	4.59215e-05	4.59215e-05	0.662666	0	22.848	7	7	12	1	cell cycle OR cell proliferation;cell organization and biogenesis;protein metabolism;DNA metabolism;other metabolic processes;stress response;developmental processes;other biological processes	cytosol;nucleus;other cell component
2	1	0	NP_005076.3	1	nuclear pore complex protein Nup214 isoform 2 [Homo sapiens]	NUP214	2090	213.5	7.47				5	5	5.02659e-05	1	1	1.02788e-05	3.02723e-05				4	4	3.70046e-05				3.70046e-05	1.22239											0	0	29.79	5	7	10	7	other metabolic processes;transport;other biological processes	cytosol;nucleus
3	3	3	XP_054187169.1	1	WD repeat-containing protein 46 isoform X3 [Homo sapiens]	WDR46	754	83.1	9.06	13	8	0.00152676	48	28	0.00133758	34	24	0.000968712	0.00127769	19	13	0.00201075	59	32	0.00151294	41	23	0.00115692	0.0015602	1.22112	12	8	0.000880342	1	1	0.000271697	53	27	0.00147354	0.000875192	0.684983	0	412.803	49	33	280	1
2	2	1	XP_005250462.1	1	serrate RNA effector molecule homolog isoform X1 [Homo sapiens]	SRRT	883	101.3	5.96				3	3	7.13855e-05	22	17	0.00053524	0.000303313				3	3	6.56904e-05	28	21	0.000674665	0.000370178	1.22045							27	21	0.000641002	0.000641002	2.11334	0	166.971	31	26	83	26	RNA metabolism OR transcription;other metabolic processes;other biological processes	nucleus;other cell component
2	2	2	NP_060720.2	1	integrator complex subunit 9 isoform 1 [Homo sapiens]	INTS9	658	73.8	6.33				3	3	9.57955e-05	8	7	0.000261187	0.000178491				6	6	0.000176306	8	8	0.000258675	0.000217491	1.2185	1	1	8.40651e-05				9	7	0.00028673	0.000185398	1.03869	0	56.656	22	12	35	12	RNA metabolism OR transcription;other metabolic processes;other biological processes	cytosol;nucleus
3	3	2	NP_003189.3	1	elongin-A [Homo sapiens]	ELOA	772	87.2	9.57	8	8	0.000917641	34	21	0.000925361	25	18	0.00069568	0.000846227	10	8	0.00103361	47	26	0.00117712	32	22	0.000881909	0.00103088	1.21821	11	9	0.000788165				40	24	0.00108617	0.000937169	1.10747	0	371.806	46	34	207	34
2	1	1	NP_066986.1	1	RB-associated KRAB zinc finger protein [Homo sapiens]	RBAK	714	82.9	7.33				4	4	0.000117709	2	2	6.01754e-05	8.89424e-05				4	4	0.000108319				0.000108319	1.21785							2	2	5.87203e-05	5.87203e-05	0.660206	0	43.491	18	7	12	7	other biological processes	nucleus
2	2	2	NP_004541.1	1	NADH dehydrogenase [ubiquinone] iron-sulfur protein 2, mitochondrial isoform 1 precursor [Homo sapiens]	NDUFS2	463	52.5	7.55				1	1	4.53804e-05	11	9	0.000510386	0.000277883				3	3	0.00012528	12	10	0.000551431	0.000338356	1.21762	1	1	0.000119471				15	12	0.000679152	0.000399311	1.43698	0	88.856	44	16	43	16	cell cycle OR cell proliferation;cell organization and biogenesis;other metabolic processes;stress response;transport;developmental processes;other biological processes	other membranes;mitochondrion;nucleus
2	2	1	NP_001003722.1	1	mRNA export factor GLE1 isoform 1 [Homo sapiens]	GLE1	698	79.8	7.43				8	8	0.000240815	12	10	0.000369328	0.000305072				7	6	0.000193903	18	15	0.000548666	0.000371284	1.21704							13	12	0.000390431	0.000390431	1.2798	0	128.076	37	18	58	18	other metabolic processes;transport	other membranes;cytosol;cytoskeleton;nucleus;other cell component
3	3	2	NP_071896.8	1	nucleolar complex protein 3 homolog [Homo sapiens]	NOC3L	800	92.5	9.17	4	4	0.000442762	30	23	0.000787918	52	31	0.00139637	0.000875683	7	6	0.000698205	46	29	0.00111176	52	35	0.00138294	0.0010643	1.2154	15	9	0.00103715				53	32	0.00138881	0.00121298	1.38518	0	438.73	58	46	259	46	DNA metabolism;other metabolic processes;other biological processes	mitochondrion;nucleus
3	3	2	XP_047274486.1	1	PHD finger protein 3 isoform X2 [Homo sapiens]	PHF3	1951	219.7	7.53	6	6	0.000272329	78	53	0.000840015	62	46	0.000682687	0.000598344	15	14	0.000613492	82	54	0.00081264	69	53	0.000752459	0.000726197	1.21368	23	19	0.000652097				71	53	0.000762883	0.00070749	1.18241	0	834.06	45	75	406	74
3	2	2	XP_024307774.1	1	helicase with zinc finger domain 2 isoform X1 [Homo sapiens]	HELZ2	2677	297.3	7.52	4	2	0.000132316	22	21	0.000172673	23	21	0.000184572	0.000163187				24	22	0.000173342	28	26	0.000222536	0.000197939	1.21296	1	1	2.0663e-05				19	16	0.000148786	8.47245e-05	0.519186	0	302.393	27	46	121	46
2	3	2	XP_047294274.1	1	zinc finger protein 579 isoform X1 [Homo sapiens]	ZNF579	640	68.4	8.87				6	6	0.000196979	5	4	0.000167833	0.000182406	2	2	0.000249359	6	5	0.000181265	7	5	0.000232707	0.00022111	1.21219	2	2	0.000172859				2	2	6.55099e-05	0.000119184	0.653401	0	66.763	20	9	30	9
3	3	2	XP_016869101.1	1	chromodomain-helicase-DNA-binding protein 7 isoform X1 [Homo sapiens]	CHD7	3027	339	6.23	12	10	0.00035105	103	80	0.000714948	55	46	0.000390335	0.000485444	24	20	0.000632665	111	82	0.00070901	60	47	0.000421725	0.0005878	1.21085	13	12	0.00023756				52	40	0.00036012	0.00029884	0.615601	0	744.806	46	103	430	84
2	2	1	NP_002171.2	1	DNA-binding protein SMUBP-2 [Homo sapiens]	IGHMBP2	993	109.1	8.97				2	2	4.23185e-05	6	6	0.000129804	8.60614e-05				3	3	5.84135e-05	7	6	0.000149982	0.000104198	1.21074							2	2	4.22219e-05	4.22219e-05	0.490602	0	60.415	19	11	20	11	cell organization and biogenesis;RNA metabolism OR transcription	nucleus;other cell component
1	1	2	XP_047276680.1	1	tensin-3 isoform X1 [Homo sapiens]	TNS3	1575	169.4	7.46							9	9	0.000122758	0.000122758							11	11	0.000148595	0.000148595	1.21047	1	1	3.51205e-05				11	11	0.000146409	9.07649e-05	0.739382	0	97.908	20	18	32	18
2	1	2	XP_011520046.1	1	zinc finger protein 770 isoform X1 [Homo sapiens]	ZNF770	691	80	9.55				1	1	3.04069e-05	2	2	6.21783e-05	4.62926e-05				2	2	5.5962e-05				5.5962e-05	1.20888	1	1	8.00504e-05				4	3	0.00012135	0.0001007	2.1753	0	30.006	8	4	10	4	other biological processes	nucleus
3	3	3	NP_001397789.1	1	pogo transposable element with ZNF domain isoform 6 [Homo sapiens]	POGZ	1417	156	7.52	19	15	0.00118736	76	43	0.00112692	63	36	0.000955119	0.0010898	27	15	0.00152044	102	45	0.00139178	69	36	0.00103602	0.00131608	1.20764	27	19	0.00105399	2	2	0.000289145	72	36	0.00106517	0.000802768	0.736619	0	659.396	47	52	457	2
3	3	2	XP_024302396.1	1	actin-related protein 2/3 complex subunit 1B isoform X1 [Homo sapiens]	ARPC1B	372	40.9	8.35	1	1	0.000238044	20	13	0.00112963	25	14	0.00144372	0.000937133	3	3	0.000643507	21	15	0.00109149	29	13	0.00165862	0.0011312	1.20709	3	3	0.000446087				20	14	0.00112705	0.000786569	0.839336	0	185.194	48	18	122	18	cell organization and biogenesis;other biological processes	cytosol;cytoskeleton;nucleus;other cell component
2	2	2	NP_001073027.1	1	heterogeneous nuclear ribonucleoprotein U-like protein 2 [Homo sapiens]	HNRNPUL2	747	85.1	4.91				2	2	5.62547e-05	2	2	5.7517e-05	5.68859e-05				2	2	5.17668e-05	3	3	8.5446e-05	6.86064e-05	1.20604	1	1	7.40493e-05				4	4	0.000112252	9.31509e-05	1.6375	0	36.476	12	5	14	5		nucleus;other cell component
3	3	3	XP_011531796.1	1	ATP-dependent RNA helicase DHX30 isoform X3 [Homo sapiens]	DHX30	1194	133.9	8.78	10	10	0.000741644	40	33	0.000703891	79	52	0.00142138	0.000955638	13	13	0.000868789	63	47	0.00102018	88	51	0.00156808	0.00115235	1.20585	17	15	0.000787565	3	3	0.000514722	68	46	0.00119388	0.000832056	0.870681	0	579.197	66	71	381	71	cell organization and biogenesis;developmental processes	cytosol;mitochondrion;nucleus;other cell component
3	3	2	NP_004765.2	1	mediator of RNA polymerase II transcription subunit 1 [Homo sapiens]	MED1	1581	168.4	8.73	1	1	5.60103e-05	15	14	0.000199347	31	25	0.000421228	0.000225528	3	3	0.000151413	18	16	0.000220132	33	24	0.000444092	0.000271879	1.20552	3	3	0.000104962				30	21	0.000397783	0.000251372	1.11459	0	280.128	38	35	134	35	cell cycle OR cell proliferation;cell organization and biogenesis;protein metabolism;RNA metabolism OR transcription;other metabolic processes;transport;developmental processes;signal transduction;other biological processes	nucleus;other cell component
3	3	3	XP_016875965.1	1	zinc finger CCCH domain-containing protein 13 isoform X1 [Homo sapiens]	ZC3H13	1697	199.6	9.41	1	1	5.21817e-05	11	9	0.000136195	23	17	0.000291161	0.000159846	1	1	4.70212e-05	18	14	0.000205084	26	22	0.000325974	0.000192693	1.20549	4	4	0.000130383	1	1	0.000120719	31	24	0.000382945	0.000211349	1.3222	0	161.174	19	29	116	29
3	2	2	XP_005251669.1	1	zinc finger CCHC domain-containing protein 7 isoform X1 [Homo sapiens]	ZCCHC7	543	63	7.33	1	1	0.00016308	8	7	0.000309556	8	5	0.000316502	0.000263046				9	7	0.000320468	8	4	0.000313459	0.000316963	1.20497	1	1	0.000101869				7	6	0.000270243	0.000186056	0.707313	0	62.187	20	9	42	9	RNA metabolism OR transcription;other metabolic processes	cytosol;nucleus
2	3	1	XP_016873669.2	1	FACT complex subunit SSRP1 isoform X1 [Homo sapiens]	SSRP1	875	97.9	7.12				7	7	0.000168089	2	1	4.91031e-05	0.000108596	2	2	0.000182388	4	4	8.8388e-05	5	5	0.000121577	0.000130785	1.20432							9	8	0.000215621	0.000215621	1.98553	0	55.921	16	12	29	12
2	2	1	NP_542397.1	1	WD repeat-containing protein 89 [Homo sapiens]	WDR89	387	43.2	6.13				3	2	0.000162877	5	5	0.000277553	0.000220215				4	4	0.000199844	6	6	0.000329861	0.000264852	1.2027							7	7	0.000379178	0.000379178	1.72186	0	67.789	36	10	25	10	developmental processes
3	3	3	NP_055946.1	1	WD repeat-containing protein 43 [Homo sapiens]	WDR43	677	74.8	5.57	2	2	0.000261602	17	13	0.000527606	41	19	0.00130101	0.000696741	2	2	0.000235731	28	17	0.00079967	47	22	0.00147707	0.000837489	1.20201	7	6	0.000571941	1	1	0.000302599	62	23	0.00191982	0.000931452	1.33687	0	353.654	50	29	207	29	RNA metabolism OR transcription;other metabolic processes;other biological processes	nucleus;other cell component
2	2	1	XP_047304897.1	1	F-box-like/WD repeat-containing protein TBL1XR1 isoform X2 [Homo sapiens]	TBL1XR1	527	56.8	5.88				2	2	7.97387e-05	12	8	0.000489167	0.000284453				1	1	3.66886e-05	16	7	0.000645952	0.00034132	1.19992							13	8	0.000517118	0.000517118	1.81794	0	128.637	28	10	44	10
2	2	2	NP_001338530.1	1	integrator complex subunit 6-like isoform 2 [Homo sapiens]	INTS6L	898	100.7	8.85				1	1	2.33977e-05	3	3	7.17682e-05	4.75829e-05				2	2	4.30621e-05	3	3	7.10781e-05	5.70701e-05	1.19938	1	1	6.15978e-05				3	3	7.00328e-05	6.58153e-05	1.38317	0	19.002	5	4	13	1
2	2	1	NP_001073883.2	1	protein Daple [Homo sapiens]	CCDC88C	2028	228.1	6.23				1	1	1.03605e-05	3	3	3.1779e-05	2.10698e-05				2	1	1.90679e-05	3	3	3.14734e-05	2.52707e-05	1.19938							6	6	6.20212e-05	6.20212e-05	2.94361	0	33.965	6	9	15	9	cell-cell signaling;cell organization and biogenesis;stress response;transport;signal transduction;other biological processes	cytoskeleton;other cell component
2	1	2	NP_004090.4	1	stomatin isoform a [Homo sapiens]	STOM	288	31.7	7.88				2	2	0.000145911	3	3	0.000223777	0.000184844							3	3	0.000221625	0.000221625	1.19899	3	3	0.000576196				8	7	0.00058231	0.000579253	3.13374	0	54.077	44	9	19	9	other biological processes	plasma membrane;other membranes;cytoskeleton;mitochondrion;ER/Golgi;other cytoplasmic organelle;other cell component
2	2	1	XP_011529080.1	1	histone lysine demethylase PHF8 isoform X1 [Homo sapiens]	PHF8	1085	120.8	8.81				8	3	0.000154921	3	2	5.93989e-05	0.00010716				10	6	0.000178202	4	3	7.8437e-05	0.000128319	1.19746							5	3	9.66044e-05	9.66044e-05	0.901498	0	25.111	10	7	30	5
2	2	2	NP_031396.1	1	replication factor C subunit 5 isoform 1 [Homo sapiens]	RFC5	340	38.5	7.2	2	2	0.000520896	11	9	0.000679772				0.000600334	2	2	0.000469382	17	13	0.000966744				0.000718063	1.19611	4	4	0.000650763	1	1	0.000602527				0.000626645	1.04383	0	93.258	51	13	37	13	cell organization and biogenesis;DNA metabolism;other metabolic processes;stress response;other biological processes	nucleus;other cell component
3	3	3	NP_079199.2	1	nuclear pore membrane glycoprotein 210 precursor [Homo sapiens]	NUP210	1887	205	6.81	1	1	4.69276e-05	21	18	0.000233828	57	32	0.000648918	0.000309891	6	4	0.00025372	21	21	0.000215174	57	35	0.000642679	0.000370524	1.19566	4	4	0.000117255	1	1	0.000108564	47	31	0.000522135	0.000249318	0.804532	0	419.577	33	43	215	43	transport	other membranes;ER/Golgi;nucleus
2	3	2	XP_011527985.2	1	PR domain zinc finger protein 15 isoform X9 [Homo sapiens]	PRDM15	1324	149.3	7.68				8	8	0.000126956	4	4	6.49021e-05	9.59288e-05	1	1	6.0268e-05	15	13	0.000219051	4	4	6.42781e-05	0.000114532	1.19393	1	1	4.17786e-05				8	8	0.000126666	8.42221e-05	0.877964	0	77.401	16	16	41	16
3	2	1	NP_065770.1	1	proline-rich protein 12 [Homo sapiens]	PRR12	2036	210.9	7.87	1	1	4.34933e-05	5	5	5.15991e-05	29	25	0.00030599	0.000133694				5	4	4.74825e-05	26	20	0.000271698	0.00015959	1.1937							18	15	0.000185332	0.000185332	1.38624	0	227.671	29	29	84	29		nucleus;other cell component
3	3	3	XP_047306021.1	1	pogo transposable element with ZNF domain isoform X2 [Homo sapiens]	POGZ	1408	155.2	7.52	19	15	0.00119495	75	42	0.0011192	61	34	0.000930709	0.00108162	26	14	0.00147349	101	44	0.00138695	67	34	0.00101243	0.00129095	1.19354	26	18	0.00102144	2	2	0.000290993	70	35	0.0010422	0.000784878	0.72565	0	637.837	46	51	447	1
3	3	3	NP_001355167.1	1	periodic tryptophan protein 2 homolog [Homo sapiens]	LOC102724159	919	102.4	6.2	3	3	0.000289072	29	18	0.000663028	60	31	0.00140256	0.000784888	8	7	0.000694624	30	24	0.000631171	64	32	0.00148168	0.000935826	1.19231	14	11	0.000842664	1	1	0.000222916	81	34	0.00184768	0.000971085	1.23723	0	517.252	48	42	290	3
3	3	2	NP_057280.2	1	probable RNA-binding protein 19 [Homo sapiens]	RBM19	960	107.3	6.54	3	3	0.000276726	24	20	0.000525279	15	14	0.000335666	0.000379223	5	5	0.000415598	28	23	0.000563934	17	16	0.000376763	0.000452099	1.19217	3	3	0.000172859				20	19	0.000436732	0.000304796	0.803736	0	254.079	39	31	115	31	RNA metabolism OR transcription;other metabolic processes;other biological processes	nucleus;other cell component
2	3	1	NP_064706.1	1	max-binding protein MNT [Homo sapiens]	MNT	582	62.3	8.78				4	3	0.000144406	3	3	0.000110735	0.000127571	1	1	0.000137105	3	3	9.96643e-05	6	5	0.000219341	0.000152037	1.19178							5	5	0.000180096	0.000180096	1.41173	0	34.819	22	9	22	9	RNA metabolism OR transcription;other metabolic processes;stress response;other biological processes	nucleus;other cell component
2	1	1	NP_004805.2	1	U5 small nuclear ribonucleoprotein 40 kDa protein [Homo sapiens]	SNRNP40	357	39.3	8.1				1	1	5.88547e-05	9	8	0.000541578	0.000300217							6	5	0.000357581	0.000357581	1.19108							4	4	0.000234881	0.000234881	0.782373	0	62.369	40	9	20	9	RNA metabolism OR transcription;other metabolic processes	cytosol;nucleus;other cell component
3	3	2	NP_060894.2	1	band 4.1-like protein 4B isoform 1 [Homo sapiens]	EPB41L4B	518	58.5	9.26	1	1	0.00017095	17	12	0.000689555	10	7	0.000414722	0.000425076	3	3	0.000462133	14	13	0.000522564	13	10	0.000533955	0.000506217	1.19089	3	2	0.000320356				10	9	0.000404694	0.000362525	0.852848	0	114.36	37	16	71	14		cytoskeleton
3	3	2	NP_060855.2	1	large subunit GTPase 1 homolog [Homo sapiens]	LSG1	658	75.2	6.38	3	3	0.000403734	18	15	0.000574773	26	19	0.000848857	0.000609121	4	3	0.000485075	30	23	0.00088153	25	19	0.00080836	0.000724988	1.19022	4	4	0.00033626				15	10	0.000477883	0.000407072	0.668294	0	179.138	50	26	125	26	transport	cytosol;ER/Golgi;nucleus
2	3	2	NP_060566.2	1	notchless protein homolog 1 isoform a [Homo sapiens]	NLE1	485	53.3	7.34				13	11	0.000563185	13	11	0.000575822	0.000569504	5	5	0.000822628	16	14	0.000637852	13	10	0.000570286	0.000676922	1.18862	3	3	0.000342154				16	13	0.000691568	0.000516861	0.907563	0	161.946	55	18	79	18	cell cycle OR cell proliferation;cell organization and biogenesis;developmental processes;signal transduction;other biological processes	nucleus
3	2	2	NP_919415.2	1	vesicle-associated membrane protein-associated protein A isoform 2 [Homo sapiens]	VAPA	249	27.9	8.62	1	1	0.000355632	10	8	0.000843821	7	3	0.000603929	0.000601127				14	10	0.0010871	4	3	0.000341784	0.000714443	1.18851	4	4	0.000888592				10	5	0.000841894	0.000865243	1.43937	0	72.168	51	11	50	10	cell organization and biogenesis;other metabolic processes;transport;developmental processes;other biological processes	plasma membrane;other membranes;cytosol;cytoskeleton;ER/Golgi;nucleus;other cytoplasmic organelle;other cell component
1	1	1	NP_001338438.1	1	cytotoxic granule associated RNA binding protein TIA1 isoform 4 [Homo sapiens]	TIA1	377	42	7.99							10	7	0.00056983	0.00056983							12	8	0.000677222	0.000677222	1.18846							11	8	0.000611657	0.000611657	1.0734	0	43.002	25	9	33	1
3	3	3	NP_219484.1	1	U3 small nucleolar ribonucleoprotein protein IMP4 isoform a [Homo sapiens]	IMP4	291	33.7	9.47	15	9	0.00456455	35	16	0.00252711	20	10	0.00147647	0.00285604	18	9	0.00493577	47	15	0.00312282	29	13	0.00212029	0.00339296	1.18799	25	11	0.00475213	1	1	0.000703984	36	14	0.00259338	0.00268317	0.939469	0	181.321	71	19	226	19	RNA metabolism OR transcription;other metabolic processes;other biological processes	nucleus;other cell component
1	2	1	NP_002425.2	1	DNA-3-methyladenine glycosylase isoform a [Homo sapiens]	MPG	298	32.8	9.57				11	9	0.000775579				0.000775579	3	3	0.000803304	16	12	0.00103811				0.000920709	1.18713	8	8	0.00148496							0.00148496	1.91465	0	61.6	51	12	38	12	DNA metabolism;other metabolic processes;stress response	cytosol;mitochondrion;nucleus
2	3	1	NP_937886.1	1	ankyrin repeat and SOCS box protein 7 isoform 2 [Homo sapiens]	ASB7	318	36	8.29				6	5	0.000396437	3	3	0.000202666	0.000299551	1	1	0.000250927	9	7	0.000547214	4	4	0.000267623	0.000355255	1.18596							3	3	0.000197766	0.000197766	0.660206	0	42.281	45	10	26	10	protein metabolism;other metabolic processes;signal transduction	cytosol
3	3	2	XP_047276382.1	1	2-oxoglutarate dehydrogenase complex component E1 isoform X1 [Homo sapiens]	OGDH	1038	117.6	6.92	1	1	8.53105e-05	37	28	0.000748952	44	30	0.000910631	0.000581631	6	5	0.000461242	40	29	0.000745082	42	27	0.000860881	0.000689068	1.18472	14	12	0.000746058				48	31	0.000969394	0.000857726	1.47469	0	383.968	53	44	232	44	other metabolic processes;developmental processes	mitochondrion;nucleus;other cell component
3	2	1	NP_001333342.1	1	pre-mRNA cleavage complex 2 protein Pcf11 isoform 1 [Homo sapiens]	PCF11	1686	187.9	8.66	1	1	5.25221e-05	4	4	4.98485e-05	10	8	0.000127418	7.65961e-05				7	6	8.02753e-05	8	7	0.000100954	9.06146e-05	1.18302							4	4	4.97346e-05	4.97346e-05	0.649311	0	90.123	15	13	34	13	RNA metabolism OR transcription;other metabolic processes	mitochondrion;nucleus
3	3	2	XP_054189368.1	1	polyglutamine-binding protein 1 isoform X1 [Homo sapiens]	PQBP1	265	30.5	6.33	3	1	0.00100248	2	1	0.000158575	3	2	0.000243199	0.000468084	5	1	0.00150556	1	1	7.29618e-05	1	1	8.0287e-05	0.000552938	1.18128	1	1	0.000208735				1	1	7.91062e-05	0.000143921	0.307468	0	16.189	29	3	17	3	cell organization and biogenesis;RNA metabolism OR transcription;other metabolic processes;stress response;developmental processes;other biological processes	nucleus;other cell component
2	2	1	NP_150241.2	1	protein PML isoform 1 [Homo sapiens]	PML	882	97.5	6.21				2	2	4.76443e-05	3	3	7.30701e-05	6.03572e-05				1	1	2.19216e-05	5	5	0.000120613	7.12671e-05	1.18076							2	2	4.75355e-05	4.75355e-05	0.78757	0	25.56	7	7	13	7	cell cycle OR cell proliferation;cell organization and biogenesis;protein metabolism;other metabolic processes;stress response;transport;developmental processes;signal transduction;other biological processes	other membranes;cytosol;ER/Golgi;nucleus;other cytoplasmic organelle;other cell component
2	2	1	NP_001353590.1	1	clustered mitochondria protein homolog isoform 1 [Homo sapiens]	CLUH	1348	150.4	6.11				2	2	3.11738e-05	12	11	0.00019124	0.000111207				4	4	5.73735e-05	13	13	0.000205184	0.000131279	1.18049							10	10	0.000155513	0.000155513	1.39841	0	93.425	19	17	41	1	cell organization and biogenesis	other cell component
2	2	1	NP_056044.4	1	clustered mitochondria protein homolog isoform 2 [Homo sapiens]	CLUH	1347	150.3	6.11				2	2	3.11969e-05	12	11	0.000191382	0.000111289				4	4	5.74161e-05	13	13	0.000205337	0.000131376	1.18049							11	11	0.000171191	0.000171191	1.53825	0	89.932	19	17	42	1
3	3	3	NP_003694.1	1	nucleolar protein 14 isoform 1 [Homo sapiens]	NOP14	857	97.6	7.58	5	3	0.000516641	23	18	0.000563893	40	21	0.00100269	0.000694408	11	9	0.00102421	36	28	0.0008122	25	16	0.000620655	0.00081902	1.17945	10	6	0.000645447	2	2	0.000478085	42	26	0.00102737	0.000716966	1.03249	0	279.534	34	33	194	33	RNA metabolism OR transcription;other metabolic processes;other biological processes	nucleus;other cell component
2	2	1	NP_061845.2	1	ganglioside-induced differentiation-associated protein 1 isoform a [Homo sapiens]	GDAP1	358	41.3	8.34				3	2	0.000176071	6	5	0.000360044	0.000268057				4	4	0.000216032	7	6	0.000416012	0.000316022	1.17893							4	4	0.000234225	0.000234225	0.873788	0	57.624	28	10	24	10	cell organization and biogenesis;other biological processes	other membranes;cytosol;mitochondrion;other cytoplasmic organelle
3	3	2	NP_076962.2	1	nucleoporin Nup37 [Homo sapiens]	NUP37	326	36.7	5.92	2	1	0.000543266	16	8	0.00103122	23	9	0.00151564	0.00103004	3	3	0.000734309	27	12	0.00160136	20	9	0.00130528	0.00121365	1.17825	5	5	0.000848387				21	9	0.00135039	0.00109939	1.06732	0	143.905	38	13	117	13	cell cycle OR cell proliferation;transport;other biological processes	cytosol;nucleus;other cell component
3	3	2	NP_006615.2	1	zinc finger MYND domain-containing protein 11 isoform a [Homo sapiens]	ZMYND11	602	70.9	8.53	3	3	0.000441291	30	19	0.00104707	23	15	0.000820764	0.000769707	5	5	0.000662748	31	22	0.00099565	30	18	0.00106027	0.000906222	1.17736	7	5	0.000643196				34	19	0.00118397	0.000913581	1.18692	0	217.252	43	25	163	2	cell cycle OR cell proliferation;cell organization and biogenesis;stress response;other biological processes	nucleus;other cell component
2	2	2	NP_001337670.1	1	SRSF protein kinase 2 isoform e [Homo sapiens]	SRPK2	730	82.6	5.4				1	1	2.87824e-05	19	12	0.000559136	0.000293959				4	4	0.000105945	20	13	0.000582905	0.000344425	1.17168	1	1	7.57738e-05				14	10	0.000402033	0.000238903	0.812709	0	131.128	25	16	59	12
2	2	1	NP_004535.1	1	NADH dehydrogenase [ubiquinone] 1 alpha subcomplex subunit 10, mitochondrial isoform 1 precursor [Homo sapiens]	NDUFA10	355	40.7	8.48				3	3	0.000177559	2	2	0.000121029	0.000149294				2	2	0.000108929	4	3	0.00023973	0.00017433	1.16769							4	2	0.000236205	0.000236205	1.58214	0	53.019	25	7	15	7	cell organization and biogenesis;other metabolic processes;transport	other membranes;mitochondrion;other cell component
3	3	3	XP_011517562.1	1	protein transport protein Sec16A isoform X1 [Homo sapiens]	SEC16A	2379	254	5.85	10	9	0.000372225	61	43	0.000538747	82	44	0.000740468	0.00055048	14	12	0.000469579	78	51	0.000633931	92	55	0.000822781	0.000642097	1.16643	30	23	0.000697539	1	1	8.61115e-05	58	41	0.000511081	0.000431577	0.784002	0	776.191	48	70	426	0
3	3	2	NP_066565.1	1	glycylpeptide N-tetradecanoyltransferase 1 [Homo sapiens]	NMT1	496	56.8	7.8	3	2	0.000535599	8	5	0.000338889	23	14	0.000996169	0.000623552	6	3	0.000965261	7	4	0.000272871	22	12	0.000943696	0.000727276	1.16634	8	5	0.000892175				13	9	0.000549437	0.000720806	1.15597	0	127.413	42	16	90	16	protein metabolism;other metabolic processes;developmental processes;other biological processes	plasma membrane;other membranes;cytosol;mitochondrion;other cell component
3	3	3	NP_005040.2	1	periodic tryptophan protein 2 homolog [Homo sapiens]	PWP2	919	102.4	6.15	3	3	0.000289072	26	16	0.000594439	58	30	0.00135581	0.000746441	7	6	0.000607796	27	22	0.000568054	62	31	0.00143538	0.00087041	1.16608	14	11	0.000842664	1	1	0.000222916	77	32	0.00175643	0.000940671	1.26021	0	494.667	48	40	275	1	cell organization and biogenesis;RNA metabolism OR transcription;other metabolic processes;other biological processes	nucleus;other cell component
1	2	1	NP_001136402.1	1	apoptosis inhibitor 5 isoform a [Homo sapiens]	API5	524	59	7.34				8	8	0.000320781				0.000320781	2	2	0.000304561	12	12	0.000442784				0.000373672	1.16488	4	4	0.000422251							0.000422251	1.31632	0	81.886	30	15	26	15	other biological processes	nucleus;other cell component
3	3	2	NP_001308765.1	1	cleavage and polyadenylation specificity factor subunit 3 isoform d [Homo sapiens]	CPSF3	688	78	5.9	1	1	0.00012871	11	10	0.000335934	59	24	0.00184226	0.000768967	3	3	0.000347943	15	15	0.000421545	62	26	0.00191732	0.000895602	1.16468	5	5	0.000401997				53	24	0.00161489	0.00100845	1.31143	0	398.639	52	27	209	27
3	3	2	XP_047287860.1	1	metastasis-associated protein MTA1 isoform X13 [Homo sapiens]	MTA1	719	81.2	9.26	1	1	0.00012316	16	13	0.000467564	3	3	8.96353e-05	0.000226786	1	1	0.00011098	22	19	0.00059161	3	3	8.87735e-05	0.000263788	1.16316				1	1	0.000284923	5	5	0.00014578	0.000215351	0.949577	0	107.732	44	20	52	2
2	2	1	XP_005260057.1	1	dedicator of cytokinesis protein 6 isoform X9 [Homo sapiens]	DOCK6	2113	236.3	6.84				2	2	1.98875e-05	16	14	0.00016267	9.12787e-05				10	10	9.15044e-05	12	11	0.000120829	0.000106167	1.16311							1	1	9.92104e-06	9.92104e-06	0.108689	0	102.855	15	22	41	18
3	3	1	XP_006721594.1	1	misshapen-like kinase 1 isoform X1 [Homo sapiens]	MINK1	1361	153.4	7.56	1	1	6.50642e-05	2	2	3.0876e-05	2	2	3.15689e-05	4.2503e-05	1	1	5.86296e-05	3	3	4.26191e-05	3	3	4.6898e-05	4.93822e-05	1.16185							5	4	7.70138e-05	7.70138e-05	1.81196	0	27.552	7	7	17	3
3	3	1	XP_011525231.1	1	suprabasin isoform X1 [Homo sapiens]	SBSN	572	58.8	6.99	1	1	0.000154812	2	2	7.34655e-05	2	2	7.5114e-05	0.00010113	1	1	0.000139502	3	2	0.000101407	3	3	0.000111588	0.000117499	1.16185							2	1	7.32977e-05	7.32977e-05	0.724784	0	20.92	17	4	14	4
3	3	3	NP_005683.2	1	ABCF2-H2B protein [Homo sapiens]	ABCF2	634	72.4	7.49	8	8	0.00111738	44	26	0.00145819	52	29	0.00176198	0.00144585	16	11	0.00201375	46	24	0.00140285	48	26	0.0016108	0.0016758	1.15904	23	13	0.00200669	3	3	0.000969366	56	31	0.00185163	0.00160923	1.113	0	328.879	46	35	296	35
3	3	2	XP_047286233.1	1	chromosome alignment-maintaining phosphoprotein 1 isoform X1 [Homo sapiens]	CHAMP1	812	89	8.44	4	3	0.000436218	19	15	0.00049164	35	22	0.000925974	0.000617944	4	4	0.000393078	33	22	0.000785777	37	25	0.000969475	0.00071611	1.15886	5	5	0.000340609				43	25	0.00111012	0.000725363	1.17383	0	248.21	40	30	180	30	cell cycle OR cell proliferation;cell organization and biogenesis;other biological processes	cytoskeleton;nucleus;other cell component
3	3	2	NP_003950.1	1	huntingtin-interacting protein 1-related protein isoform 1 [Homo sapiens]	HIP1R	1068	119.3	6.67	1	1	8.29141e-05	17	14	0.000334447	49	35	0.000985625	0.000467662	3	3	0.000224143	18	17	0.000325869	54	37	0.00107576	0.000541922	1.15879	2	2	0.000103586				41	29	0.000804765	0.000454176	0.971162	0	343.928	51	43	185	42	cell organization and biogenesis;transport;developmental processes;other biological processes	plasma membrane;other membranes;cytosol;cytoskeleton;mitochondrion;other cell component
2	2	1	NP_001354490.1	1	dedicator of cytokinesis protein 7 isoform 7 [Homo sapiens]	DOCK7	2140	242.4	6.8				9	9	8.83646e-05	17	14	0.000170656	0.00012951				20	20	0.0001807	12	12	0.000119305	0.000150002	1.15823							1	1	9.79587e-06	9.79587e-06	0.0756377	0	142.681	19	28	59	22	cell cycle OR cell proliferation;cell organization and biogenesis;transport;developmental processes;signal transduction;other biological processes	other cell component
2	3	2	XP_047276986.1	1	glutathione S-transferase 3, mitochondrial isoform X1 [Homo sapiens]	MGST3	166	18.4	9.96				6	3	0.000759439	13	3	0.00168237	0.00122091	4	1	0.00192277	10	3	0.00116475	9	3	0.00115352	0.00141368	1.15789	2	2	0.000666444				7	3	0.000883988	0.000775216	0.634952	0	126.01	31	4	51	4	other metabolic processes;other biological processes	other membranes;mitochondrion;ER/Golgi;nucleus
2	2	1	NP_976035.1	1	DNA-directed RNA polymerases I and III subunit RPAC1 isoform 1 [Homo sapiens]	POLR1C	346	39.2	5.5				1	1	6.07259e-05	4	4	0.000248354	0.00015454				2	2	0.000111762	4	4	0.000245966	0.000178864	1.1574							4	3	0.000242349	0.000242349	1.56819	0	25.948	20	5	15	5	RNA metabolism OR transcription;other metabolic processes	cytosol;nucleus;other cell component
2	2	1	NP_071934.3	1	inverted formin-2 isoform 1 [Homo sapiens]	INF2	1249	135.5	5.38				6	6	0.000100934	3	3	5.15995e-05	7.62669e-05				7	7	0.000108362	4	3	6.81379e-05	8.825e-05	1.15712	1	1	4.42873e-05							4.42873e-05	0.580689	0	86.382	21	13	21	13	cell organization and biogenesis;other biological processes	cytoskeleton;other cell component
3	3	2	XP_047282118.1	1	zinc finger protein 687 isoform X1 [Homo sapiens]	ZNF687	1294	135	8.13	1	1	6.8433e-05	23	19	0.000373459	17	11	0.000282229	0.000241374	4	4	0.000246661	23	17	0.000343665	15	13	0.000246631	0.000278986	1.15582	10	9	0.000427472				12	10	0.000194403	0.000310938	1.2882	0	242.059	31	25	105	25
2	2	2	XP_047301789.1	1	structural maintenance of chromosomes protein 6 isoform X1 [Homo sapiens]	SMC6	1110	128.7	7.15				10	9	0.00018929	2	2	3.87074e-05	0.000113998	1	1	7.18873e-05	11	10	0.000191607				0.000131747	1.15569	2	2	9.96664e-05				3	3	5.66572e-05	7.81618e-05	0.685639	0	65.238	19	15	29	15
3	3	3	XP_047280190.1	1	protein transport protein Sec16A isoform X11 [Homo sapiens]	SEC16A	2334	249.3	5.85	10	9	0.000379402	61	43	0.000549134	83	45	0.000763949	0.000564162	14	12	0.000478633	76	51	0.000629585	93	56	0.00084776	0.000651993	1.15568	30	23	0.000710988	1	1	8.77718e-05	58	41	0.000520935	0.000439898	0.779738	0	783.686	49	70	426	0	cell organization and biogenesis;other metabolic processes;transport	other membranes;ER/Golgi
2	3	1	XP_016856888.1	1	zinc finger and BTB domain-containing protein 7B isoform X1 [Homo sapiens]	ZBTB7B	630	67.3	6.25				3	2	0.000100053	8	4	0.000272795	0.000186424	2	2	0.000253317	4	2	0.000122761	8	5	0.000270172	0.000215417	1.15552							4	3	0.000133099	0.000133099	0.71396	0	52.814	22	6	29	6
1	1	1	XP_006720506.1	1	MAX gene-associated protein isoform X1 [Homo sapiens]	MGA	3115	341.3	7.08							6	6	4.1379e-05	4.1379e-05							7	7	4.78113e-05	4.78113e-05	1.15545							5	5	3.36487e-05	3.36487e-05	0.813183	0	55.544	5	11	18	11
1	1	0	NP_001612.1	1	aryl hydrocarbon receptor [Homo sapiens]	AHR	848	96.1	6.38							6	6	0.000152	0.000152							7	6	0.000175628	0.000175628	1.15545											0	0	42.248	12	8	13	8	cell cycle OR cell proliferation;other metabolic processes;developmental processes;signal transduction;other biological processes	cytosol;nucleus;other cell component
2	2	1	NP_001335085.1	1	zinc finger protein 525 isoform 1 [Homo sapiens]	ZNF525	479	56	8.75				4	3	0.000175458	1	1	4.48489e-05	0.000110154				3	3	0.000121095	3	3	0.000133253	0.000127174	1.15452							1	1	4.37644e-05	4.37644e-05	0.397303	0	31.775	11	5	12	1	other biological processes	nucleus
3	3	3	NP_056016.1	1	ribosome biogenesis protein BOP1 [Homo sapiens]	BOP1	746	83.6	6.19	33	21	0.00391719	89	37	0.00250669	78	34	0.00224617	0.00289002	43	20	0.00459944	112	44	0.00290282	87	38	0.00248125	0.00332784	1.15149	65	34	0.00481966	4	4	0.00109844	95	34	0.00266957	0.00286256	0.990498	0	738.386	70	47	606	47	cell cycle OR cell proliferation;cell organization and biogenesis;RNA metabolism OR transcription;other metabolic processes;other biological processes	nucleus;other cell component
1	1	0	NP_001012267.1	1	centromere protein P isoform a [Homo sapiens]	CENPP	288	33.1	6.27				4	4	0.000291821				0.000291821				5	5	0.000335675				0.000335675	1.15028											0	0	19.526	18	5	9	5	cell cycle OR cell proliferation;cell organization and biogenesis	cytosol;nucleus;other cell component
1	1	1	NP_056138.1	1	E3 UFM1-protein ligase 1 [Homo sapiens]	UFL1	794	89.5	6.79				4	4	0.00010585				0.00010585				5	4	0.000121756				0.000121756	1.15028	1	1	6.96661e-05							6.96661e-05	0.658161	0	24.893	11	6	10	6	cell organization and biogenesis;protein metabolism;DNA metabolism;other metabolic processes;stress response;signal transduction;other biological processes	other membranes;cytosol;mitochondrion;ER/Golgi;nucleus;other cell component
1	1	0	NP_542380.1	1	DNA-(apurinic or apyrimidinic site) endonuclease [Homo sapiens]	APEX1	318	35.5	8.12				4	4	0.000264291				0.000264291				5	4	0.000304008				0.000304008	1.15028											0	0	24.949	17	5	9	5	cell organization and biogenesis;DNA metabolism;other metabolic processes;stress response;other biological processes	cytoskeleton;mitochondrion;ER/Golgi;translational apparatus;nucleus;other cell component
1	1	0	NP_060547.2	1	RNA-binding protein 28 isoform 1 [Homo sapiens]	RBM28	759	85.7	9.22				4	4	0.000110731				0.000110731				5	5	0.000127371				0.000127371	1.15028											0	0	19.658	13	7	9	7	RNA metabolism OR transcription;other metabolic processes	nucleus
2	2	2	XP_047272095.1	1	histone-lysine N-methyltransferase NSD2 isoform X1 [Homo sapiens]	NSD2	1365	152.2	8.69				13	13	0.000200106	37	30	0.000582312	0.000391209				25	21	0.000354119	35	27	0.00054554	0.000449829	1.14984	1	1	4.05237e-05				42	32	0.00064502	0.000342772	0.876186	0	332.639	47	47	153	46	cell organization and biogenesis;DNA metabolism;other metabolic processes;stress response;developmental processes;other biological processes	nucleus;other cell component
3	3	3	NP_116253.2	1	pre-mRNA-splicing factor 38A [Homo sapiens]	PRPF38A	312	37.5	9.96	2	1	0.000567643	18	10	0.00121218	16	10	0.00110167	0.000960499	3	1	0.000767259	19	11	0.00117744	20	10	0.00136385	0.00110285	1.14821	4	2	0.000709165	1	1	0.0006566	19	10	0.0012766	0.000880789	0.917012	0	149.234	42	13	102	13	RNA metabolism OR transcription;other metabolic processes	nucleus
1	2	1	NP_001036068.1	1	lysine-specific demethylase 5A [Homo sapiens]	KDM5A	1690	192	6.49							2	2	2.54232e-05	2.54232e-05				4	4	4.5763e-05	1	1	1.25894e-05	2.91762e-05	1.14762							10	10	0.000124042	0.000124042	4.8791	0	44.744	9	11	17	11	cell organization and biogenesis;other biological processes	nucleus;other cell component
2	2	1	NP_079055.3	1	phosphatidylinositol 5-phosphate 4-kinase type-2 gamma isoform a [Homo sapiens]	PIP4K2C	421	47.3	6.84	1	1	0.000210338	1	1	4.99077e-05				0.000130123				1	1	4.59261e-05	5	4	0.000252685	0.000149305	1.14742							1	1	4.97937e-05	4.97937e-05	0.382667	0	25.204	14	4	9	4	other metabolic processes;other biological processes	plasma membrane;other membranes;cytosol;ER/Golgi;nucleus;other cytoplasmic organelle;other cell component
3	3	2	NP_006293.2	1	mannosyl-oligosaccharide glucosidase isoform 1 [Homo sapiens]	MOGS	837	91.9	8.9	2	2	0.000211595	8	8	0.000200823	46	29	0.00118064	0.000531021	4	3	0.000381338	12	11	0.000277203	46	28	0.00116929	0.000609278	1.14737	5	5	0.000330435				44	28	0.00110201	0.00071622	1.34876	0	261.399	51	37	167	37	protein metabolism;other metabolic processes;other biological processes	other membranes;ER/Golgi
3	3	3	NP_056240.2	1	DNA-directed RNA polymerase I subunit RPA1 [Homo sapiens]	POLR1A	1720	194.7	7.03	3	3	0.000154452	32	28	0.000390905	77	48	0.000961721	0.000502359	9	9	0.000417531	46	37	0.000517096	64	45	0.000791667	0.000575431	1.14546	12	10	0.000385918	1	1	0.000119104	64	42	0.000780024	0.000428349	0.852674	0	626.293	54	63	308	62	RNA metabolism OR transcription;other metabolic processes;other biological processes	nucleus;other cell component
3	3	3	XP_005252108.1	1	lysine-specific demethylase PHF2 isoform X1 [Homo sapiens]	PHF2	1097	120.8	9.17	1	1	8.07223e-05	7	7	0.000134073	13	10	0.00025458	0.000156458	1	1	7.27392e-05	12	11	0.000211503	13	12	0.000252132	0.000178791	1.14274	1	1	5.04237e-05	1	1	0.000186745	12	11	0.000229314	0.000155494	0.993839	0	109.417	23	19	61	17
2	3	2	NP_995315.1	1	nuclear factor 1 C-type isoform 2 [Homo sapiens]	NFIC	499	54.6	8.46				7	6	0.000294746	4	3	0.000172205	0.000233475	2	2	0.000319819	8	7	0.000309978	4	3	0.000170549	0.000266782	1.14266	1	1	0.000110851				6	3	0.000252062	0.000181457	0.777198	0	81.001	23	8	32	5	DNA metabolism;RNA metabolism OR transcription;other metabolic processes;other biological processes	nucleus
2	1	1	NP_612482.2	1	transcription factor Sp1 isoform a [Homo sapiens]	SP1	785	80.6	7.34				3	3	8.02974e-05	4	2	0.000109466	9.48814e-05							4	3	0.000108413	0.000108413	1.14262							2	2	5.34093e-05	5.34093e-05	0.562906	0	49.794	19	6	13	5	stress response;other biological processes	nucleus;other cell component
3	3	1	NP_003441.1	1	zinc finger protein 174 isoform a [Homo sapiens]	ZNF174	407	46.4	9.58	1	1	0.000217573	6	6	0.000309747	4	4	0.000211131	0.00024615	1	1	0.000196056	7	4	0.000332541	6	4	0.000313652	0.00028075	1.14056							4	3	0.000206026	0.000206026	0.836993	0	52.802	22	7	29	7	other biological processes	nucleus;other cell component
2	2	1	XP_047300963.1	1	KAT8 regulatory NSL complex subunit 3 isoform X7 [Homo sapiens]	KANSL3	881	93.5	9.19				6	6	0.000143095	4	4	9.75374e-05	0.000120316				7	7	0.000153626	5	5	0.000120749	0.000137188	1.14022							10	8	0.000237947	0.000237947	1.97768	0	70.574	35	17	32	1
3	3	3	NP_065134.1	1	nuclear pore complex protein Nup107 isoform 1 [Homo sapiens]	NUP107	925	106.3	5.43	2	2	0.000191464	23	21	0.000522439	56	33	0.00130057	0.000671491	5	4	0.000431324	32	22	0.000668882	52	31	0.00119606	0.000765422	1.13988	8	8	0.000478399	1	1	0.00022147	59	34	0.00133711	0.000678992	1.01117	0	413.966	54	45	238	45	cell organization and biogenesis;other metabolic processes;transport;developmental processes	other membranes;cytosol;nucleus;other cell component
2	3	1	NP_006653.2	1	helicase SRCAP [Homo sapiens]	SRCAP	3230	343.3	5.96				3	3	1.9515e-05	2	1	1.33019e-05	1.64085e-05	1	1	2.47043e-05	3	3	1.79581e-05	2	2	1.3174e-05	1.86121e-05	1.1343							2	2	1.29803e-05	1.29803e-05	0.791072	0	26.085	2	6	13	6	cell organization and biogenesis;other biological processes	ER/Golgi;nucleus;other cell component
2	2	1	XP_011536085.1	1	citron Rho-interacting kinase isoform X1 [Homo sapiens]	CIT	2084	238.2	6.64				2	2	2.01642e-05	11	10	0.000113392	6.67781e-05				2	2	1.85556e-05	13	12	0.00013272	7.56378e-05	1.13267							4	4	4.02364e-05	4.02364e-05	0.602539	0	93.694	13	17	32	17
2	2	1	NP_653285.2	1	zinc finger protein 480 isoform 1 [Homo sapiens]	ZNF480	535	61.7	9.06				3	3	0.00011782	2	2	8.03088e-05	9.90642e-05				4	3	0.00014456	2	2	7.95366e-05	0.000112048	1.13107							2	2	7.83669e-05	7.83669e-05	0.791072	0	17.289	11	4	13	2	other biological processes	cytosol;nucleus
3	3	3	NP_059830.1	1	WD repeat-containing protein 1 isoform 1 [Homo sapiens]	WDR1	606	66.2	6.65	14	12	0.00204576	62	30	0.00214966	60	30	0.00212699	0.00210747	21	16	0.00276517	68	29	0.00216959	63	30	0.00221187	0.00238221	1.13036	17	12	0.00155174	1	1	0.000338052	61	26	0.00211015	0.00133331	0.632661	0	470.167	64	36	367	36	cell organization and biogenesis;other biological processes	non-structural extracellular;plasma membrane;other membranes;cytosol;cytoskeleton;other cell component
2	2	2	NP_006741.1	1	beta-2-syntrophin [Homo sapiens]	SNTB2	540	57.9	8.82				1	1	3.89095e-05	5	5	0.000198913	0.000118911				2	2	7.16107e-05	5	5	0.000197	0.000134306	1.12946	1	1	0.000102435				6	6	0.000232924	0.000167679	1.41012	0	20.882	12	6	20	5		plasma membrane;other membranes;cytoskeleton;ER/Golgi;nucleus;other cell component
3	3	2	XP_024310112.1	1	chromodomain-helicase-DNA-binding protein 1 isoform X1 [Homo sapiens]	CHD1	1798	207.3	7.23	13	11	0.000640256	71	52	0.000829695	48	38	0.000573507	0.000681152	19	15	0.000843216	69	50	0.000741995	61	42	0.000721824	0.000769012	1.12899	22	17	0.000676822				77	49	0.000897755	0.000787288	1.15582	0	579.895	37	71	380	60	cell organization and biogenesis	nucleus
3	3	2	NP_006507.2	1	solute carrier family 2, facilitated glucose transporter member 1 [Homo sapiens]	SLC2A1	492	54	8.72	3	3	0.000539953	12	7	0.000512467	16	8	0.000698621	0.00058368	6	5	0.000973108	9	6	0.000353687	15	6	0.00064866	0.000658485	1.12816	4	2	0.000449714				12	6	0.000511296	0.000480505	0.823233	0	89.175	15	9	77	9	cell organization and biogenesis;other metabolic processes;stress response;transport;developmental processes;other biological processes	plasma membrane;other membranes;cytosol;cytoskeleton;ER/Golgi;nucleus;other cell component
2	3	2	NP_001353094.1	1	ribonucleoprotein PTB-binding 2 isoform 1 [Homo sapiens]	RAVER2	691	74.3	7.47				12	7	0.000364882	3	3	9.32675e-05	0.000229075	3	3	0.000346432	12	11	0.000335772	3	3	9.23707e-05	0.000258192	1.12711	2	1	0.000160101				1	1	3.03374e-05	9.52191e-05	0.415668	0	91.65	41	13	36	13		nucleus;other cell component
2	2	1	XP_047274027.1	1	guanine nucleotide-binding protein G(I)/G(S)/G(T) subunit beta-1 isoform X1 [Homo sapiens]	GNB1	340	37.4	6				4	3	0.00024719	2	2	0.000126368	0.000186779				3	3	0.000170602	4	4	0.000250306	0.000210454	1.12675							5	5	0.000308282	0.000308282	1.65051	0	49.447	27	6	18	3	cell-cell signaling;cell cycle OR cell proliferation;stress response;developmental processes;signal transduction;other biological processes	plasma membrane;other membranes;cytosol;other cell component
3	3	2	XP_047297742.1	1	cohesin subunit SA-2 isoform X2 [Homo sapiens]	STAG2	1231	141.2	5.43	1	1	7.19353e-05	8	7	0.000136547	24	21	0.000418832	0.000209105	3	3	0.000194464	15	13	0.0002356	16	14	0.000276537	0.000235533	1.12639	1	1	4.49349e-05				23	16	0.000391675	0.000218305	1.044	0	215.348	28	31	91	26	cell cycle OR cell proliferation;cell organization and biogenesis;other biological processes	cytosol;cytoskeleton;nucleus;other cell component
2	3	1	XP_047299766.1	1	pumilio homolog 2 isoform X2 [Homo sapiens]	PUM2	1064	113.9	7.08				2	2	3.94946e-05	14	13	0.000282666	0.00016108	1	1	7.49952e-05	6	6	0.000109031	18	15	0.000359933	0.00018132	1.12565							14	12	0.000275831	0.000275831	1.71238	0	125.995	25	20	55	2
3	3	3	NP_003065.3	1	SWI/SNF complex subunit SMARCC1 [Homo sapiens]	SMARCC1	1105	122.8	5.76	7	7	0.000560965	57	35	0.00108383	89	39	0.00173027	0.00112502	16	14	0.0011554	52	33	0.000909877	90	38	0.00173289	0.00126606	1.12536	11	7	0.000550646	1	1	0.000185393	80	37	0.00151769	0.000751244	0.667759	0	548.843	41	48	403	34	cell organization and biogenesis;developmental processes;signal transduction;other biological processes	nucleus;other cell component
3	3	2	XP_016874718.1	1	sentrin-specific protease 1 isoform X1 [Homo sapiens]	SENP1	707	79.9	8.43	3	3	0.000375752	22	18	0.000653812	16	14	0.000486169	0.000505245	5	5	0.00056432	23	19	0.000628999	17	15	0.000511588	0.000568303	1.12481	5	3	0.000391194				12	11	0.00035581	0.000373502	0.73925	0	184.173	47	27	103	27
3	3	2	XP_011531394.1	1	serine/threonine-protein kinase VRK2 isoform X1 [Homo sapiens]	VRK2	508	58.1	8.84	2	2	0.000348631	11	10	0.000454966	10	8	0.000422886	0.000408828	4	3	0.000628306	12	11	0.00045673	7	6	0.000293174	0.000459403	1.12371	3	3	0.000326662				6	6	0.000247596	0.000287129	0.702324	0	87.897	40	14	55	14	protein metabolism;other metabolic processes;stress response;signal transduction;other biological processes	other membranes;mitochondrion;ER/Golgi;nucleus;other cell component
3	3	3	NP_038460.4	1	tonsoku-like protein [Homo sapiens]	TONSL	1378	150.8	6.42	2	2	0.000128523	16	15	0.000243961	9	9	0.000140307	0.00017093	2	2	0.000115813	13	12	0.000182405	18	16	0.000277916	0.000192045	1.12352	6	6	0.000240848	1	1	0.000148664	23	20	0.000349893	0.000246469	1.44192	0	194.855	33	27	90	27	cell organization and biogenesis;DNA metabolism;other metabolic processes;stress response;other biological processes	nucleus;other cell component
3	3	2	NP_444251.1	1	E3 ubiquitin-protein ligase ZFP91 isoform 1 [Homo sapiens]	ZFP91	570	63.4	7.36	1	1	0.000155355	2	2	7.37233e-05	3	2	0.000113066	0.000114048	1	1	0.000139991	5	5	0.000169604	2	1	7.46528e-05	0.000128083	1.12306	1	1	9.70436e-05				1	1	3.67775e-05	6.69105e-05	0.586686	0	32.373	14	5	16	5	protein metabolism;other metabolic processes;signal transduction;other biological processes	nucleus
3	2	2	XP_047295324.1	1	zinc finger protein OZF isoform X1 [Homo sapiens]	ZNF146	292	33.3	8.88	2	2	0.000606523	4	4	0.000287824	5	4	0.000367853	0.000420733	2	2	0.00054654	6	6	0.000397292				0.000471916	1.12165	1	1	0.000189434				3	3	0.000215375	0.000202405	0.481076	0	33.332	24	6	23	6	other biological processes	cytosol;nucleus
2	2	2	NP_060597.4	1	zinc phosphodiesterase ELAC protein 2 isoform 1 [Homo sapiens]	ELAC2	826	92.2	7.9				7	7	0.000178061	4	3	0.000104032	0.000141046				8	7	0.000187263	5	5	0.00012879	0.000158026	1.12039	2	2	0.000133934				2	2	5.07582e-05	9.23462e-05	0.654723	0	70.49	22	12	28	12	RNA metabolism OR transcription;other metabolic processes	cytosol;mitochondrion;nucleus
2	2	1	XP_047287870.1	1	mitotic deacetylase-associated SANT domain protein isoform X1 [Homo sapiens]	ELMSAN1	1099	120.7	9.29				10	10	0.000191184	30	20	0.000586422	0.000388803				22	18	0.00038705	25	19	0.000483987	0.000435518	1.12015							25	23	0.000476869	0.000476869	1.2265	0	233.838	39	31	112	31		nucleus
2	3	3	NP_001358995.1	1	transcription factor AP-2-alpha isoform a [Homo sapiens]	TFAP2A	439	48.3	8.18				4	4	0.000191446	5	5	0.000244677	0.000218061	1	1	0.000181765	7	6	0.000308301	5	5	0.000242324	0.00024413	1.11955	1	1	0.000126002	2	2	0.0009333	7	6	0.000334264	0.000464522	2.13024	0	87.131	29	12	32	6	other biological processes	nucleus
2	2	1	XP_047290066.1	1	myc-associated zinc finger protein isoform X1 [Homo sapiens]	MAZ	493	51	9.1				7	3	0.000298333	9	6	0.000392177	0.000345255				12	10	0.000470626	7	6	0.000302094	0.00038636	1.11906							7	6	0.000297651	0.000297651	0.86212	0	98.376	50	12	42	1	RNA metabolism OR transcription;other metabolic processes;other biological processes
2	2	1	XP_047299972.1	1	general transcription factor 3C polypeptide 2 isoform X1 [Homo sapiens]	GTF3C2	1026	113.4	8.53				4	4	8.19148e-05	29	21	0.000607208	0.000344561				9	6	0.000169604	29	22	0.00060137	0.000385487	1.11878							28	19	0.000572094	0.000572094	1.66035	0	184.943	31	26	99	25
2	2	1	NP_077740.1	1	desmocollin-2 isoform Dsc2a preproprotein [Homo sapiens]	DSC2	901	99.9	5.34				5	3	0.000116599	1	1	2.38431e-05	7.0221e-05				4	4	8.58374e-05	3	3	7.08414e-05	7.83394e-05	1.11561							1	1	2.32665e-05	2.32665e-05	0.331333	0	34.498	11	6	14	5	cell adhesion;stress response;other biological processes	plasma membrane;other membranes;ER/Golgi;other cell component
3	3	2	NP_115834.1	1	PHD finger protein 6 isoform 1 [Homo sapiens]	PHF6	365	41.3	8.68	3	3	0.000727827	24	16	0.00138155	18	12	0.00105942	0.00105627	4	4	0.000874465	26	18	0.00137728	22	12	0.00128239	0.00117805	1.11529	4	4	0.00060619				20	13	0.00114867	0.000877428	0.830688	0	138.85	55	20	121	20	developmental processes;other biological processes	nucleus;other cell component
2	2	1	NP_001399948.1	1	ATP-dependent DNA helicase Q4 isoform 4 [Homo sapiens]	RECQL4	1233	135.5	8.05				1	1	1.70407e-05	10	10	0.00017423	9.56355e-05				7	6	0.000109768	6	6	0.000103533	0.000106651	1.11518							4	4	6.8007e-05	6.8007e-05	0.711106	0	83.555	19	15	28	15
1	1	1	NP_006787.2	1	AFG3-like protein 2 [Homo sapiens]	AFG3L2	797	88.5	8.66							8	8	0.000215635	0.000215635							9	9	0.000240257	0.000240257	1.11418							13	11	0.000341933	0.000341933	1.58571	0	61.55	18	12	30	12	cell organization and biogenesis;protein metabolism;other metabolic processes;transport;developmental processes;other biological processes	other membranes;mitochondrion
2	2	2	XP_054185323.1	1	unconventional myosin-XIX isoform X1 [Homo sapiens]	MYO19	1047	117.6	7.68				4	4	8.02718e-05	37	24	0.000759175	0.000419723				11	10	0.000203136	36	23	0.000731555	0.000467345	1.11346	1	1	5.28318e-05				35	23	0.000700774	0.000376803	0.897741	0	367.102	39	31	124	31
2	3	2	XP_011541131.1	1	histone-lysine N-methyltransferase 2A isoform X1 [Homo sapiens]	KMT2A	4005	435.7	9.09				16	13	8.39397e-05	24	21	0.000128735	0.000106337	2	2	3.98476e-05	40	25	0.000193107	23	21	0.000122185	0.00011838	1.11325	3	3	4.14343e-05				25	20	0.000130856	8.61452e-05	0.810114	0	302.3	12	32	133	31
2	2	1	NP_001101.1	1	disintegrin and metalloproteinase domain-containing protein 10 isoform 1 preproprotein [Homo sapiens]	ADAM10	748	84.1	7.77				4	3	0.000112359	2	2	5.74401e-05	8.48996e-05				4	4	0.000103395	3	3	8.53317e-05	9.43634e-05	1.11147							2	2	5.60512e-05	5.60512e-05	0.660206	0	29.161	8	5	15	5	cell-cell signaling;cell organization and biogenesis;protein metabolism;other metabolic processes;transport;developmental processes;signal transduction;other biological processes	plasma membrane;other membranes;ER/Golgi;nucleus;other cell component
2	2	2	NP_001365333.1	1	nuclear factor 1 X-type isoform 9 [Homo sapiens]	NFIX	494	54.1	8.75				4	4	0.000170131	2	2	8.69741e-05	0.000128552				4	4	0.000156558	3	2	0.000129207	0.000142882	1.11147	1	1	0.000111973				6	4	0.000254613	0.000183293	1.42583	0	63.003	32	9	20	1	DNA metabolism;RNA metabolism OR transcription;other metabolic processes;other biological processes	nucleus
2	1	2	NP_005484.2	1	ran-binding protein 9 [Homo sapiens]	RANBP9	729	77.8	6.79				4	4	0.000115287	5	3	0.000147343	0.000131315							5	5	0.000145926	0.000145926	1.11127	1	1	7.58777e-05				4	4	0.000115024	9.54509e-05	0.726884	0	46.558	15	10	19	9	cell organization and biogenesis;other biological processes	plasma membrane;other membranes;cytosol;cytoskeleton;nucleus;other cell component
3	3	2	NP_858058.1	1	UDP-N-acetylglucosamine--peptide N-acetylglucosaminyltransferase 110 kDa subunit isoform 1 [Homo sapiens]	OGT	1046	116.9	6.7	4	4	0.000338632	30	24	0.000602614	38	29	0.000780439	0.000573895	6	5	0.000457715	38	28	0.000702415	37	29	0.000752594	0.000637574	1.11096	11	11	0.000581705				33	25	0.000661361	0.000621533	1.08301	0	337.602	43	41	197	41	cell organization and biogenesis;protein metabolism;other metabolic processes;signal transduction;other biological processes	plasma membrane;other membranes;cytosol;mitochondrion;nucleus;other cell component
3	3	2	XP_047291944.1	1	LLGL scribble cell polarity complex component 2 isoform X5 [Homo sapiens]	LLGL2	1019	113.3	7.34	1	1	8.69012e-05	13	10	0.000268052	44	32	0.00092761	0.000427521	1	1	7.83071e-05	17	16	0.000322564	49	35	0.00102309	0.000474653	1.11024	1	1	5.42835e-05				32	21	0.000658313	0.000356298	0.833405	0	316.356	59	39	158	1
3	3	3	XP_047297431.1	1	transcription factor 20 isoform X1 [Homo sapiens]	TCF20	1960	211.6	9.04	37	24	0.00167165	130	72	0.0013936	74	52	0.000811078	0.00129211	43	28	0.0017506	152	80	0.00149944	97	64	0.00105295	0.00143433	1.11007	46	29	0.00129821	1	1	0.00010452	112	64	0.00119789	0.000866873	0.670898	0	1136.58	66	95	692	94	other biological processes	nucleus
2	2	2	NP_078982.3	1	zinc finger protein 668 isoform a [Homo sapiens]	ZNF668	619	67.9	8.9				6	6	0.000203662	5	5	0.000173527	0.000188594				9	9	0.000281121	4	4	0.000137487	0.000209304	1.10981	1	1	8.93616e-05				6	6	0.000203197	0.000146279	0.775629	0	46.63	25	12	31	12	DNA metabolism;other metabolic processes;stress response;other biological processes	nucleus
2	2	1	NP_955469.1	1	PR domain zinc finger protein 10 isoform 2 [Homo sapiens]	PRDM10	1156	130.8	6.74				1	1	1.81757e-05	6	6	0.000111501	6.48386e-05				2	2	3.34514e-05	6	6	0.000110429	7.19403e-05	1.10953							6	6	0.000108805	0.000108805	1.6781	0	38.842	9	8	21	8
3	3	2	NP_001357038.1	1	zinc finger MYND domain-containing protein 11 isoform c [Homo sapiens]	ZMYND11	548	64.4	8.98	3	3	0.000484775	30	19	0.00115025	22	14	0.00086244	0.000832487	4	4	0.000582444	30	21	0.00105848	29	17	0.00112592	0.000922282	1.10786	7	5	0.000706576				33	18	0.00126238	0.000984478	1.18257	0	213.855	47	24	158	1	other biological processes
3	3	2	XP_047291935.1	1	LLGL scribble cell polarity complex component 2 isoform X1 [Homo sapiens]	LLGL2	1024	113.9	7.52	1	1	8.64769e-05	13	10	0.000266743	45	33	0.00094406	0.000432427	1	1	7.79247e-05	18	17	0.000339871	49	35	0.00101809	0.000478629	1.10685	1	1	5.40184e-05				32	21	0.000655099	0.000354558	0.819928	0	310.844	57	40	160	2
3	3	3	NP_062535.2	1	YLP motif-containing protein 1 isoform 1 [Homo sapiens]	YLPM1	2146	241.5	6.55	6	6	0.000247583	42	35	0.000411215	96	56	0.000961011	0.000539937	9	9	0.000334648	54	38	0.000486526	98	62	0.0009716	0.000597591	1.10678	8	6	0.000206206	1	1	9.5461e-05	111	68	0.0010843	0.000461989	0.855636	0	675.466	41	78	425	78	other biological processes	nucleus
3	2	2	NP_055160.2	1	zinc finger protein 318 [Homo sapiens]	ZNF318	2279	251	7.2	1	1	3.88558e-05	16	13	0.000147511	26	22	0.000245085	0.000143817				10	9	8.48393e-05	25	23	0.000233392	0.000159116	1.10638	1	1	2.42715e-05				19	19	0.00017477	9.95206e-05	0.691993	0	230.138	26	41	98	41	cell cycle OR cell proliferation;other biological processes	cytosol;nucleus
2	3	2	NP_054903.1	1	protein cornichon homolog 4 isoform 1 [Homo sapiens]	CNIH4	139	16.1	6.65				1	1	0.000151159	3	1	0.000463653	0.000307406	1	1	0.000574064	1	1	0.0001391	2	1	0.00030613	0.000339765	1.10526	1	1	0.000397949				1	1	0.000150814	0.000274381	0.892569	0	28.373	14	1	10	1	transport	other membranes;ER/Golgi;other cell component
3	3	2	NP_062536.2	1	sickle tail protein homolog isoform 1 [Homo sapiens]	KIAA1217	1943	214	7.06	3	2	0.000136725	34	32	0.000367668	50	42	0.000552821	0.000352405	4	3	0.000164272	37	36	0.000368189	58	49	0.000635106	0.000389189	1.10438	6	4	0.000170813				70	54	0.000755235	0.000463024	1.3139	0	491.458	49	74	262	74	developmental processes	cytoskeleton;other cell component
1	1	1	NP_005727.1	1	alpha-centractin [Homo sapiens]	ACTR1A	376	42.6	6.64				5	4	0.000279404				0.000279404				6	5	0.000308535				0.000308535	1.10426	2	2	0.000294228							0.000294228	1.05306	0	33.666	28	5	13	5	transport;other biological processes	cytosol;cytoskeleton;ER/Golgi;other cell component
2	2	1	NP_001406738.1	1	lysine-specific demethylase 6A isoform 8 [Homo sapiens]	KDM6A	1489	163.8	7.62				3	3	4.23327e-05	4	4	5.77102e-05	5.00214e-05				3	3	3.89554e-05	5	4	7.14441e-05	5.51998e-05	1.10352							3	2	4.2236e-05	4.2236e-05	0.844359	0	38.844	9	7	18	2
3	3	2	XP_047288099.1	1	transcription termination factor 2 isoform X5 [Homo sapiens]	TTF2	1169	130.3	8.37	7	7	0.000530253	41	28	0.000736918	72	41	0.00132314	0.000863436	10	10	0.000682591	49	35	0.000810444	75	46	0.00136502	0.000952684	1.10336	12	10	0.000567817				69	39	0.00123735	0.000902582	1.04534	0	528.224	60	56	335	56
3	2	1	NP_001171725.1	1	extended synaptotagmin-1 isoform 1 [Homo sapiens]	ESYT1	1114	123.9	5.78	1	1	7.94904e-05	4	4	7.5444e-05	2	2	3.85684e-05	6.45009e-05				6	6	0.000104138	2	2	3.81976e-05	7.11676e-05	1.10336							1	1	1.88179e-05	1.88179e-05	0.291746	0	50.05	13	9	16	9
2	2	1	NP_116114.1	1	BUD13 homolog isoform 1 [Homo sapiens]	BUD13	619	70.5	9.86				4	4	0.000135775	8	8	0.000277643	0.000206709				8	7	0.000249885	6	5	0.00020623	0.000228058	1.10328							5	5	0.000169331	0.000169331	0.819176	0	43.036	18	11	31	11	cell organization and biogenesis;RNA metabolism OR transcription;other metabolic processes	nucleus
2	2	1	NP_874365.3	1	protein scribble homolog isoform a [Homo sapiens]	SCRIB	1655	177.6	5.1				1	1	1.26956e-05	4	4	5.19217e-05	3.23086e-05				5	5	5.84135e-05	1	1	1.28556e-05	3.56346e-05	1.10294							2	2	2.53331e-05	2.53331e-05	0.784097	0	40.844	10	8	13	8
2	3	2	NP_001029366.1	1	exosome complex component RRP45 isoform 1 [Homo sapiens]	EXOSC9	456	50.8	5.3				3	2	0.000138231	1	1	4.7111e-05	9.26711e-05	1	1	0.000174989	2	2	8.48021e-05	1	1	4.6658e-05	0.00010215	1.10228	1	1	0.000121304				1	1	4.59718e-05	8.36382e-05	0.902527	0	11.123	5	2	10	2
2	2	1	NP_002430.3	1	DNA mismatch repair protein Msh3 [Homo sapiens]	MSH3	1137	127.3	8.02				3	3	5.54384e-05	13	12	0.000245623	0.000150531				3	2	5.10155e-05	15	13	0.000280687	0.000165851	1.10177							18	15	0.00033187	0.00033187	2.20467	0	125.64	28	23	52	23	cell organization and biogenesis;DNA metabolism;other metabolic processes;stress response;developmental processes;other biological processes	nucleus
3	3	2	XP_005251899.1	1	constitutive coactivator of PPAR-gamma-like protein 1 isoform X4 [Homo sapiens]	FAM120A	1117	121.8	8.88	4	4	0.000317108	29	21	0.0005455	75	38	0.00144243	0.000768346	6	6	0.000428621	24	20	0.000415432	89	45	0.00169523	0.000846426	1.10162	13	10	0.000643772				60	38	0.00112604	0.000884907	1.1517	0	570.836	57	53	300	2
2	3	2	XP_047289582.1	1	casein kinase II subunit alpha' isoform X1 [Homo sapiens]	CSNK2A2	350	41.2	8.56				5	4	0.000300159	22	15	0.00135034	0.000825247	2	1	0.000455971	7	7	0.000386698	31	19	0.00188445	0.000909039	1.10154	2	2	0.000316085				28	15	0.00167705	0.000996568	1.2076	0	193.994	61	22	97	20	cell-cell signaling;cell cycle OR cell proliferation;protein metabolism;other metabolic processes;developmental processes;signal transduction;other biological processes	cytosol;nucleus;other cell component
2	2	2	NP_004993.1	1	NADH dehydrogenase [ubiquinone] 1 alpha subcomplex subunit 9, mitochondrial precursor [Homo sapiens]	NDUFA9	377	42.5	9.8				4	4	0.00022293	9	6	0.000512847	0.000367889				7	6	0.000359003	8	6	0.000451481	0.000405242	1.10153	4	4	0.000586895				6	4	0.000333631	0.000460263	1.25109	0	69.915	34	9	38	9	cell organization and biogenesis;other metabolic processes;transport;other biological processes	other membranes;mitochondrion
2	1	1	NP_002856.1	1	ras-related protein Rab-2A isoform a [Homo sapiens]	RAB2A	212	23.5	6.54				4	4	0.000396437	1	1	0.000101333	0.000248885				3	3	0.000273607				0.000273607	1.09933	1	1	0.000260919							0.000260919	1.04835	0	20.29	32	5	9	3	cell organization and biogenesis;transport	other membranes;cytosol;ER/Golgi;other cell component
2	2	2	NP_005045.2	1	RANBP2-like and GRIP domain-containing protein 5/6 isoform 1 [Homo sapiens]	RGPD5	1765	198.8	6.42				7	7	8.33303e-05	79	58	0.000961544	0.000522437				8	8	8.76369e-05	88	64	0.00106079	0.000574213	1.0991	2	2	6.26797e-05				85	62	0.00100956	0.000536118	1.02619	0	544.681	52	84	269	36	transport	nucleus;other cell component
3	3	3	XP_011538704.1	1	ribosome biogenesis protein BMS1 homolog isoform X1 [Homo sapiens]	BMS1	1282	145.7	6.44	49	31	0.0033846	118	63	0.00193394	92	59	0.00154165	0.00228673	58	36	0.00361007	147	65	0.00221703	103	57	0.00170939	0.00251216	1.09858	63	39	0.00271828	4	4	0.000639187	107	57	0.00174965	0.00170237	0.744457	0	969.071	54	77	741	77	RNA metabolism OR transcription;other metabolic processes;other biological processes	nucleus;other cell component
2	2	1	XP_054189011.1	1	general transcription factor IIH subunit 2-like protein isoform X1 [Homo sapiens]	GTF2H2C	395	44.4	6.6				7	7	0.000372349	8	6	0.000435091	0.00040372				6	5	0.000293694	11	9	0.000592498	0.000443096	1.09753							3	3	0.000159214	0.000159214	0.394367	0	81.633	53	15	35	1	DNA metabolism;RNA metabolism OR transcription;other metabolic processes;stress response;other biological processes	nucleus
3	3	2	NP_054829.2	1	nuclear inhibitor of protein phosphatase 1 isoform alpha [Homo sapiens]	PPP1R8	351	38.5	7.37	1	1	0.000252286	10	7	0.000598608	14	8	0.000856856	0.00056925	2	2	0.000454672	7	6	0.000385596	17	11	0.00103046	0.000623577	1.09544	5	4	0.000787961				14	10	0.000836137	0.000812049	1.42652	0	139.968	51	13	70	13	cell cycle OR cell proliferation;RNA metabolism OR transcription;other metabolic processes;other biological processes	nucleus;other cell component
2	2	1	XP_011529743.1	1	histone demethylase UTY isoform X1 [Homo sapiens]	UTY	1598	177.4	8				5	5	6.5742e-05	3	3	4.03303e-05	5.30362e-05				3	3	3.62983e-05	6	5	7.9885e-05	5.80917e-05	1.09532							4	3	5.24735e-05	5.24735e-05	0.989391	0	51.18	11	10	21	5
2	3	2	NP_112578.2	1	INO80 complex subunit B [Homo sapiens]	INO80B	356	38.6	9.61				11	9	0.000649221	1	1	6.03444e-05	0.000354783	2	2	0.000448286	11	8	0.000597426	2	1	0.000119528	0.000388413	1.09479	2	1	0.000310758				4	4	0.000235541	0.000273149	0.769906	0	81.091	36	10	33	10	cell organization and biogenesis;DNA metabolism;other metabolic processes;stress response;other biological processes	nucleus
3	3	3	NP_005751.2	1	CCAAT/enhancer-binding protein zeta [Homo sapiens]	CEBPZ	1054	120.9	5.94	8	7	0.000672124	43	33	0.000857191	32	24	0.000652223	0.000727179	11	8	0.000832774	55	37	0.00100894	27	18	0.000545022	0.000795577	1.09406	12	11	0.000629771	1	1	0.000194364	37	25	0.000735898	0.000520011	0.715107	0	455.752	48	45	226	45	other biological processes	nucleus
2	2	2	NP_001257973.1	1	nuclear factor 1 X-type isoform 3 [Homo sapiens]	NFIX	433	47.9	8.53				4	4	0.000194098	3	3	0.00014884	0.000171469				4	4	0.000178613	4	3	0.000196545	0.000187579	1.09395	1	1	0.000127748				6	4	0.000290482	0.000209115	1.21955	0	58.936	35	9	22	1	cell cycle OR cell proliferation;cell organization and biogenesis;DNA metabolism;RNA metabolism OR transcription;other metabolic processes;stress response;transport;developmental processes;signal transduction;other biological processes	nucleus
1	2	1	NP_001293018.1	1	zinc finger protein 236 isoform 1 [Homo sapiens]	ZNF236	1847	203.7	8.24				3	3	3.41275e-05				3.41275e-05	1	1	4.32024e-05	3	2	3.14048e-05				3.73036e-05	1.09307							1	1	1.13498e-05	1.13498e-05	0.332572	0	19.138	4	4	8	4
3	3	2	NP_115570.1	1	ribosome production factor 2 homolog isoform 1 [Homo sapiens]	RPF2	306	35.6	9.99	4	4	0.00115755	19	14	0.00130461	1	1	7.02046e-05	0.000844122	5	5	0.00130384	22	15	0.00139009	1	1	6.95296e-05	0.000921152	1.09126	6	5	0.0010846				1	1	6.8507e-05	0.000576556	0.683025	0	82.79	51	16	59	16	cell organization and biogenesis;RNA metabolism OR transcription;other metabolic processes;other biological processes	nucleus;other cell component
2	3	2	NP_001294936.1	1	polycomb protein EED isoform c [Homo sapiens]	EED	466	53	7.36				7	7	0.000315618	14	13	0.0006454	0.000480509	1	1	0.000171234	15	12	0.000622368	17	13	0.000776165	0.000523255	1.08896	1	1	0.000118701				21	15	0.000944691	0.000531696	1.10653	0	118.976	42	21	76	21	cell organization and biogenesis;other biological processes	cytosol;nucleus
3	3	2	NP_115544.1	1	WD repeat-containing protein 75 isoform 1 [Homo sapiens]	WDR75	830	94.4	5.96	2	2	0.000213379	19	17	0.000480978	45	27	0.00116472	0.000619692	3	3	0.000288415	26	18	0.000605671	44	29	0.00112789	0.000673991	1.08762	2	2	0.000133289				44	24	0.0011113	0.000622294	1.0042	0	326.88	50	35	185	35	RNA metabolism OR transcription;other metabolic processes;other biological processes	nucleus;other cell component
2	2	1	XP_011523848.1	1	cell division cycle protein 27 homolog isoform X1 [Homo sapiens]	CDC27	829	92.4	7.23				4	4	0.000101381	10	10	0.000259139	0.00018026				8	6	0.000186585	8	6	0.000205318	0.000195951	1.08705							11	10	0.00027816	0.00027816	1.54311	0	104.834	30	17	41	1
2	2	2	XP_047273123.1	1	transportin-1 isoform X1 [Homo sapiens]	TNPO1	898	102.3	4.98				2	2	4.67954e-05	5	5	0.000119614	8.32045e-05				4	4	8.61242e-05	4	4	9.47708e-05	9.04475e-05	1.08705	1	1	6.15978e-05				4	4	9.33771e-05	7.74874e-05	0.931289	0	23.391	8	6	20	6	transport	cytosol;nucleus;other cell component
3	3	3	NP_055844.2	1	ribonucleases P/MRP protein subunit POP1 [Homo sapiens]	POP1	1024	114.6	9.22	19	15	0.00164306	52	34	0.00106697	63	43	0.00132168	0.00134391	22	18	0.00171434	75	46	0.00141613	60	39	0.00124664	0.00145904	1.08567	13	13	0.000702239	1	1	0.000200058	58	38	0.00118737	0.000696554	0.518306	0	586.686	64	56	363	56	RNA metabolism OR transcription;other metabolic processes	nucleus;other cell component
2	2	1	NP_067034.2	1	zinc finger BED domain-containing protein 5 [Homo sapiens]	ZBED5	693	78.9	8.27				5	5	0.000151596	1	1	3.09994e-05	9.12975e-05				6	6	0.000167402	1	1	3.07014e-05	9.90515e-05	1.08493							1	1	3.02499e-05	3.02499e-05	0.331333	0	42.339	17	9	14	9
3	3	3	NP_116219.2	1	U3 small nucleolar RNA-associated protein 4 homolog isoform 1 [Homo sapiens]	UTP4	686	76.8	8.85	16	14	0.00206536	58	24	0.00177645	53	25	0.00165973	0.00183385	17	13	0.00197742	70	30	0.00197295	65	29	0.00201595	0.00198877	1.08448	22	17	0.00177395	2	2	0.000597258	66	32	0.00201686	0.00146269	0.797606	0	469.381	55	36	369	36	RNA metabolism OR transcription;other metabolic processes;other biological processes	nucleus;other cell component
2	2	3	XP_005264337.1	1	hexokinase-2 isoform X1 [Homo sapiens]	HK2	938	104.7	6.16				4	3	8.95998e-05	43	26	0.00098481	0.000537205				7	7	0.00014429	45	27	0.00102071	0.000582498	1.08431	4	4	0.000235884	1	1	0.0002184	54	32	0.00120683	0.000553706	1.03072	0	294.315	41	34	158	30
2	3	2	NP_001182157.1	1	protein PIMREG isoform 2 [Homo sapiens]	PIMREG	248	27.5	10.21				8	7	0.000677779	6	5	0.00051974	0.00059876	2	2	0.000643507	9	8	0.000701669	7	5	0.000600534	0.00064857	1.08319	1	1	0.000223044				2	2	0.000169058	0.000196051	0.327428	0	62.625	56	9	35	9	cell cycle OR cell proliferation;other biological processes	nucleus
1	1	1	NP_001291288.1	1	mucin-5AC precursor [Homo sapiens]	MUC5AC	5654	585.2	7.02							11	9	4.1795e-05	4.1795e-05							12	12	4.51561e-05	4.51561e-05	1.08042							13	10	4.81997e-05	4.81997e-05	1.15324	0	90.649	8	15	36	15		non-structural extracellular;extracellular matrix;plasma membrane;other membranes;ER/Golgi
2	2	2	NP_003894.3	1	cell division cycle protein 16 homolog isoform 1 [Homo sapiens]	CDC16	620	71.6	5.85				3	3	0.000101667	27	17	0.000935533	0.0005186				5	5	0.000155926	28	19	0.000960854	0.00055839	1.07673	1	1	8.92175e-05				27	18	0.000912911	0.000501064	0.966187	0	192.759	43	23	91	23	cell cycle OR cell proliferation;protein metabolism;other metabolic processes;other biological processes	cytosol;cytoskeleton;nucleus;other cell component
3	2	2	NP_036437.1	1	AP-2 complex subunit alpha-2 isoform 2 [Homo sapiens]	AP2A2	939	103.9	6.96	1	1	9.43049e-05	6	5	0.000134257	18	14	0.000411807	0.000213456				8	7	0.000164727	13	12	0.000294557	0.000229642	1.07583	1	1	5.89082e-05				16	14	0.0003572	0.000208054	0.974692	0	128.205	30	22	63	15	transport	plasma membrane;other membranes;cytosol;other cytoplasmic organelle;other cell component
2	3	1	XP_005247846.1	1	polyhomeotic-like protein 3 isoform X1 [Homo sapiens]	PHC3	1011	109.3	6.7				9	7	0.000187043	19	13	0.000403728	0.000295386	2	2	0.000157853	14	9	0.000267743	25	15	0.000526114	0.000317237	1.07398							18	10	0.000373231	0.000373231	1.26354	0	205.626	26	16	87	15
3	3	2	XP_047281993.1	1	USP6 N-terminal-like protein isoform X3 [Homo sapiens]	USP6NL	828	94	9.07	2	2	0.000213894	18	15	0.000456764	22	19	0.000570794	0.000413817	3	3	0.000289112	26	20	0.000607134	17	16	0.000436827	0.000444358	1.0738	5	4	0.000334027				11	9	0.000278496	0.000306261	0.740088	0	176.547	42	25	104	25	cell organization and biogenesis;transport;other biological processes	plasma membrane;other membranes;cytosol;ER/Golgi;other cell component
1	1	1	NP_006256.1	1	double-strand-break repair protein rad21 homolog [Homo sapiens]	RAD21	631	71.6	4.65				6	6	0.000199789				0.000199789				7	7	0.000214492				0.000214492	1.07359	1	1	8.76622e-05							8.76622e-05	0.438774	0	37.665	16	10	14	10	cell cycle OR cell proliferation;cell organization and biogenesis;DNA metabolism;other metabolic processes;stress response;other biological processes	cytosol;cytoskeleton;nucleus;other cell component
3	3	3	NP_055118.1	1	pescadillo homolog isoform 1 [Homo sapiens]	PES1	588	68	7.33	15	12	0.00225899	30	21	0.001072	29	19	0.00105952	0.0014635	19	13	0.00257841	44	28	0.00144683	19	18	0.000687491	0.00157091	1.07339	21	16	0.00197553	8	6	0.0027872	27	20	0.000962594	0.00190844	1.30403	0	187.593	45	31	212	31	cell cycle OR cell proliferation;RNA metabolism OR transcription;other metabolic processes;other biological processes	cytosol;nucleus;other cell component
3	3	2	XP_005256484.1	1	chromodomain-helicase-DNA-binding protein 3 isoform X1 [Homo sapiens]	CHD3	2115	238.5	6.86	2	2	8.37374e-05	32	28	0.000317899	65	44	0.000660222	0.000353953	1	1	3.77281e-05	38	27	0.000347388	75	51	0.00075447	0.000379862	1.0732	6	6	0.000156922				66	39	0.000654169	0.000405545	1.14576	0	534.396	35	63	285	44
1	1	1	NP_071505.2	1	cytotoxic granule associated RNA binding protein TIA1 isoform 2 [Homo sapiens]	TIA1	386	42.9	7.74							12	9	0.000667853	0.000667853							13	9	0.000716551	0.000716551	1.07292							12	9	0.000651704	0.000651704	0.97582	0	46.543	27	10	37	2	cell organization and biogenesis;RNA metabolism OR transcription;other metabolic processes;other biological processes	cytosol;nucleus;other cell component
3	3	2	NP_055427.2	1	constitutive coactivator of PPAR-gamma-like protein 1 isoform a [Homo sapiens]	FAM120A	1118	121.8	8.88	4	4	0.000316824	30	22	0.000563805	79	40	0.001518	0.000799544	6	6	0.000428237	25	21	0.000432354	90	45	0.00171274	0.000857778	1.07283	13	10	0.000643196				63	40	0.00118129	0.000912241	1.14095	0	601.34	57	53	310	2		plasma membrane;other membranes;cytosol;nucleus
2	2	2	NP_892021.1	1	DBIRD complex subunit ZNF326 isoform 1 [Homo sapiens]	ZNF326	582	65.6	5.15				4	4	0.000144406	17	12	0.000627499	0.000385953				4	4	0.000132886	19	13	0.000694579	0.000413732	1.07198	1	1	9.50427e-05				21	15	0.000756402	0.000425723	1.10304	0	106.627	40	16	66	16	RNA metabolism OR transcription;other metabolic processes;other biological processes	nucleus;other cell component
3	3	3	NP_002341.1	1	tyrosine-protein kinase Lyn isoform A [Homo sapiens]	LYN	512	58.5	7.11	2	1	0.000345907	15	14	0.000615561	1	1	4.19582e-05	0.000334476	3	2	0.000467548	15	15	0.000566452	1	1	4.15548e-05	0.000358518	1.07188	4	3	0.000432147	2	2	0.000800232	1	1	4.09437e-05	0.000424441	1.26897	0	84.248	43	17	44	1	cell-cell signaling;cell organization and biogenesis;protein metabolism;other metabolic processes;stress response;transport;developmental processes;signal transduction;other biological processes	plasma membrane;other membranes;cytosol;mitochondrion;ER/Golgi;nucleus;other cytoplasmic organelle;other cell component
3	3	3	NP_001104567.1	1	tyrosine-protein kinase Lyn isoform B [Homo sapiens]	LYN	491	56	6.49	2	1	0.000360702	15	14	0.000641888	1	1	4.37528e-05	0.000348781	3	2	0.000487545	15	15	0.000590679	1	1	4.33321e-05	0.000373852	1.07188	4	3	0.00045063	2	2	0.000834458	1	1	4.26948e-05	0.000442594	1.26897	0	81.733	45	17	44	1	other metabolic processes	cytosol
3	3	1	NP_061485.1	1	ras-related C3 botulinum toxin substrate 1 isoform Rac1b [Homo sapiens]	RAC1	211	23.5	8.63	1	1	0.000419679	7	7	0.000697052	3	2	0.00030544	0.000474057	1	1	0.000378175	7	5	0.000641442	5	3	0.000504172	0.000507929	1.07145	2	2	0.000524311							0.000524311	1.10601	0	39.97	28	7	26	7	signal transduction	other membranes
3	3	2	XP_047287862.1	1	metastasis-associated protein MTA1 isoform X14 [Homo sapiens]	MTA1	702	79.6	9.41	1	1	0.000126143	17	14	0.000508817	4	4	0.000122408	0.000252456	1	1	0.000113668	22	19	0.000605937	3	3	9.09233e-05	0.000270176	1.07019				1	1	0.000291822	5	5	0.00014931	0.000220566	0.873682	0	106.958	42	20	54	2
3	3	2	NP_055288.1	1	probable dimethyladenosine transferase isoform 1 [Homo sapiens]	DIMT1	313	35.2	9.99	1	1	0.000282915	7	5	0.000469898	1	1	6.86345e-05	0.000273816	1	1	0.000254936	9	7	0.000555955	1	1	6.79746e-05	0.000292955	1.0699	1	1	0.000176725				1	1	6.69749e-05	0.00012185	0.445007	0	50.096	34	9	22	9	RNA metabolism OR transcription;other metabolic processes;other biological processes	cytosol;nucleus;other cell component
2	3	3	XP_047276367.1	1	galectin-8 isoform X1 [Homo sapiens]	LGALS8	359	40.4	9.01				7	7	0.000409688	3	3	0.00017952	0.000294604	2	2	0.00044454	6	6	0.000323146	3	3	0.000177794	0.00031516	1.06977	5	3	0.000770402	1	1	0.000570639	2	2	0.000116786	0.000485942	1.64948	0	36.057	32	9	29	9
2	2	1	XP_047297140.1	1	DNA dC-_dU-editing enzyme APOBEC-3F isoform X1 [Homo sapiens]	APOBEC3F	442	51.7	7.37				3	3	0.00014261	7	7	0.000340222	0.000241416				3	3	0.000131232	8	6	0.000385087	0.00025816	1.06936							3	3	0.000142284	0.000142284	0.589372	0	41.484	18	7	24	5
3	3	3	NP_001059.2	1	DNA topoisomerase 2-beta isoform 2 [Homo sapiens]	TOP2B	1621	182.5	8.06	10	7	0.000546282	57	44	0.000738825	13	11	0.000172285	0.000485797	10	9	0.000492257	75	48	0.000894581	13	12	0.000170628	0.000519156	1.06867	17	13	0.000580106	9	8	0.00113741	17	12	0.000219848	0.000645787	1.32933	0	352.44	36	59	221	37
3	3	3	XP_011541982.1	1	U3 small nucleolar RNA-associated protein 15 homolog isoform X1 [Homo sapiens]	UTP15	518	58.4	9.11	1	1	0.00017095	23	20	0.000932927	7	6	0.000290305	0.000464728	3	3	0.000462133	22	17	0.000821173	5	4	0.000205367	0.000496224	1.06777	4	4	0.000427142	1	1	0.000395481	11	9	0.000445163	0.000422595	0.90934	0	162.73	54	28	77	28	RNA metabolism OR transcription;other metabolic processes;other biological processes	ER/Golgi;nucleus;other cell component
3	3	3	NP_061119.1	1	core histone macro-H2A.2 [Homo sapiens]	H2AFY2	372	40	9.69	4	2	0.000952175	12	5	0.000677779	1	1	5.77489e-05	0.000562568	4	2	0.00085801	17	6	0.000883583	1	1	5.71937e-05	0.000599596	1.06582	7	3	0.00104087	1	1	0.000550697	1	1	5.63526e-05	0.000549307	0.976428	0	59.622	28	7	48	5	cell organization and biogenesis;developmental processes;other biological processes	nucleus;other cell component
3	3	3	XP_005256320.1	1	nuclear pore complex protein Nup93 isoform X1 [Homo sapiens]	NUP93	819	93.4	5.72	2	2	0.000216245	19	17	0.000487438	48	31	0.00125905	0.000654246	7	7	0.000682008	19	17	0.00044855	37	26	0.000961189	0.000697249	1.06573	9	8	0.000607855	1	1	0.000250134	40	27	0.00102384	0.000627277	0.958779	0	293.538	56	42	182	42	cell organization and biogenesis;other metabolic processes;transport;signal transduction;other biological processes	other membranes;cytosol;cytoskeleton;nucleus
2	2	2	NP_003983.2	1	dual specificity protein kinase CLK3 [Homo sapiens]	CLK3	490	58.6	9.52				9	7	0.000385919	7	6	0.000306894	0.000346407				11	10	0.000434048	7	7	0.000303944	0.000368996	1.06521	1	1	0.000112887				6	5	0.000256692	0.00018479	0.533447	0	73.136	31	14	41	14
3	3	3	NP_066014.1	1	helicase MOV-10 isoform 1 [Homo sapiens]	MOV10	1003	113.6	8.82	2	2	0.000176575	25	22	0.000523707	47	33	0.00100666	0.000568982	3	3	0.000238669	29	22	0.000559035	48	35	0.0010182	0.0006053	1.06383	11	9	0.000606643	3	3	0.00061274	44	33	0.00091962	0.000713001	1.25312	0	322.267	53	47	212	47	stress response;other biological processes	cytosol;nucleus;other cell component
2	3	1	NP_077317.2	1	zinc finger protein 557 isoform a [Homo sapiens]	ZNF557	430	49.3	9				7	5	0.000342042	3	2	0.000149879	0.00024596	2	2	0.000371139	7	5	0.000314754	2	2	9.89584e-05	0.000261617	1.06366							2	2	9.7503e-05	9.7503e-05	0.396418	0	49.302	20	7	23	6
3	3	2	NP_068780.2	1	transcriptional enhancer factor TEF-1 [Homo sapiens]	TEAD1	426	47.9	8.15	2	2	0.000415739	5	5	0.00024661	10	8	0.000504286	0.000388878	1	1	0.000187312	10	10	0.000453871	12	10	0.000599325	0.000413503	1.06332				1	1	0.00048089	14	11	0.00068893	0.00058491	1.5041	0	122.569	38	15	55	6	cell organization and biogenesis;developmental processes;signal transduction;other biological processes	nucleus;other cell component
2	3	2	XP_011523846.1	1	probable helicase with zinc finger domain isoform X1 [Homo sapiens]	HELZ	1970	221.7	7.44				18	17	0.00019198	12	11	0.000130859	0.000161419	4	3	0.00016202	15	15	0.00014722	19	16	0.0002052	0.00017148	1.06233	2	2	5.61572e-05				9	8	9.57707e-05	7.5964e-05	0.4706	0	184.812	23	29	79	29
3	3	2	NP_001386804.1	1	DNA damage-binding protein 2 isoform WT [Homo sapiens]	DDB2	427	47.8	9.47	3	3	0.000622147	17	12	0.000836509	14	10	0.000704348	0.000721001	4	4	0.000747493	21	16	0.000950896	12	11	0.000597922	0.000765437	1.06163	2	2	0.000259086				19	15	0.000932787	0.000595936	0.82654	0	155.795	49	20	92	20	protein metabolism;DNA metabolism;other metabolic processes;stress response;other biological processes	nucleus;other cell component
3	3	2	XP_011521005.1	1	FLYWCH-type zinc finger-containing protein 1 isoform X1 [Homo sapiens]	FLYWCH1	894	99	8.37	4	4	0.000396207	28	18	0.000658067	2	2	4.80595e-05	0.000367445	4	4	0.000357024	31	23	0.000670449	6	6	0.000142792	0.000390088	1.06163	4	4	0.000247494				13	12	0.000304833	0.000276164	0.751579	0	207.969	40	25	92	25
3	3	3	NP_008841.2	1	E3 ubiquitin-protein ligase RBBP6 isoform 1 [Homo sapiens]	RBBP6	1792	201.4	9.64	19	14	0.000938892	57	37	0.000668323	53	31	0.000635367	0.000747527	18	13	0.000801511	68	42	0.00073369	71	40	0.000842968	0.000792723	1.06046	31	24	0.000956897	1	1	0.000114319	64	33	0.000748684	0.000606633	0.81152	0	517.833	37	55	382	55	protein metabolism;DNA metabolism;RNA metabolism OR transcription;other metabolic processes;stress response;developmental processes;other biological processes	cytosol;cytoskeleton;nucleus;other cell component
3	3	2	NP_060136.1	1	zinc finger protein 280C [Homo sapiens]	ZNF280C	737	83	9.11	10	8	0.00120152	39	25	0.00111185	26	16	0.000757867	0.00102375	11	9	0.00119097	49	27	0.00128549	27	17	0.000779448	0.0010853	1.06013	16	11	0.00120086				33	20	0.000938649	0.00106976	1.04494	0	298.951	58	30	211	27	other biological processes	nucleus
3	3	3	NP_037423.2	1	cleavage and polyadenylation specificity factor subunit 1 [Homo sapiens]	CPSF1	1443	160.8	6.4	4	4	0.000245467	20	18	0.000291215	92	53	0.00136965	0.000635443	3	3	0.000165894	24	23	0.000321578	104	57	0.00153341	0.000673627	1.06009	3	3	0.000115	1	1	0.000141968	84	49	0.00122031	0.000492425	0.774932	0	577.431	50	65	335	64	RNA metabolism OR transcription;other metabolic processes	nucleus
3	3	3	NP_001104262.1	1	methyl-CpG-binding protein 2 isoform 2 [Homo sapiens]	MECP2	498	53.3	9.88	9	8	0.00160034	41	22	0.00172983	14	10	0.000603929	0.00131137	12	10	0.00192277	38	18	0.00147535	18	11	0.000769014	0.00138904	1.05923	17	14	0.00188826	1	1	0.000411364	18	12	0.000757704	0.00101911	0.777134	0	199.983	43	25	168	25	cell-cell signaling;cell cycle OR cell proliferation;cell organization and biogenesis;other metabolic processes;stress response;transport;developmental processes;signal transduction;other biological processes	cytosol;cytoskeleton;nucleus;other cell component
2	2	1	NP_940869.2	1	lysine-specific demethylase RSBN1L [Homo sapiens]	RSBN1L	846	94.8	8.78				6	5	0.000149015	13	11	0.000330111	0.000239563				9	8	0.00020569	12	9	0.000301788	0.000253739	1.05917							14	9	0.000346908	0.000346908	1.44809	0	138.961	29	17	54	16		nucleus
1	2	2	NP_001009999.1	1	lysine-specific histone demethylase 1A isoform a [Homo sapiens]	KDM1A	876	95.1	6.25				7	7	0.000167897				0.000167897				15	13	0.000331077	1	1	2.42877e-05	0.000177682	1.05828	2	2	0.00012629	1	1	0.000233858				0.000180074	1.07252	0	83.559	25	13	26	13
3	3	3	NP_001934.2	1	desmoglein-2 preproprotein [Homo sapiens]	DSG2	1118	122.2	5.24	1	1	7.9206e-05	24	16	0.000451044	29	17	0.000557241	0.000362497	4	3	0.000285492	28	22	0.000484237	20	14	0.000380609	0.000383446	1.05779	5	4	0.000247383	3	3	0.000549712	24	20	0.000450014	0.000415703	1.14678	0	295.767	46	30	138	30	cell adhesion;cell organization and biogenesis;developmental processes;other biological processes	plasma membrane;other membranes;other cell component
3	2	2	NP_060218.1	1	pre-mRNA-splicing factor CWC25 homolog [Homo sapiens]	CWC25	425	49.6	10.18	1	1	0.000208358	8	7	0.000395504	1	1	5.05473e-05	0.000218137	1	1	0.000187753	6	5	0.000272963				0.000230358	1.05603	2	1	0.000260305				2	2	9.86501e-05	0.000179478	0.822777	0	23.603	16	7	21	7	RNA metabolism OR transcription;other metabolic processes	nucleus
3	3	3	NP_061955.1	1	probable ATP-dependent RNA helicase DDX56 isoform 1 [Homo sapiens]	DDX56	547	61.6	9.26	19	14	0.00307586	52	30	0.0019974	24	19	0.000942564	0.00200527	22	18	0.0032093	69	35	0.00243895	18	14	0.000700126	0.00211613	1.05528	39	23	0.00394384	1	1	0.000374514	28	19	0.00107307	0.00179714	0.896206	0	379.548	71	37	272	37	RNA metabolism OR transcription;other metabolic processes;stress response;other biological processes	cytosol;nucleus
3	3	3	NP_055693.4	1	pumilio homolog 3 [Homo sapiens]	PUM3	648	73.5	9.64	7	6	0.000956584	46	28	0.00149153	76	40	0.00251956	0.00165589	10	9	0.0012314	54	37	0.00161124	73	40	0.00239684	0.00174649	1.05471	11	10	0.000938987	4	4	0.00126456	81	40	0.00262039	0.00160798	0.971066	0	577.688	61	48	362	48	other biological processes	ER/Golgi;nucleus;other cell component
3	3	2	NP_006303.4	1	nuclear receptor corepressor 2 isoform 1 [Homo sapiens]	NCOR2	2514	273.5	7.59	1	1	3.52237e-05	22	20	0.000183868	26	26	0.000222175	0.000147089	1	1	3.17402e-05	20	18	0.000153818	33	29	0.00027928	0.000154946	1.05342	7	6	0.000154019				30	27	0.000250157	0.000202088	1.37392	0	271.125	30	47	140	44	transport;developmental processes;other biological processes	nucleus;other cell component
2	3	2	NP_085131.1	1	integrator complex subunit 5 [Homo sapiens]	INTS5	1019	107.9	7.05				7	7	0.000144336	8	7	0.000168656	0.000156496	3	3	0.000234921	7	6	0.000132821	6	4	0.000125276	0.000164339	1.05012	2	2	0.000108567				11	9	0.000226295	0.000167431	1.06987	0	67.583	19	11	44	11	RNA metabolism OR transcription;other metabolic processes;other biological processes	other membranes;cytosol;nucleus;other cell component
1	2	0	XP_024309282.1	1	importin subunit alpha-5 isoform X1 [Homo sapiens]	KPNA1	538	60.2	5.01				4	3	0.000156217				0.000156217	1	1	0.000148318	5	4	0.000179692				0.000164005	1.04986											0	0	27.584	10	6	10	6	cell-cell signaling;cell cycle OR cell proliferation;transport;signal transduction;other biological processes	cytosol;nucleus;other cell component
3	3	2	XP_047274684.1	1	nucleoporin Nup43 isoform X3 [Homo sapiens]	NUP43	380	42.1	5.63	5	4	0.00116516	20	12	0.00110585	19	7	0.00107413	0.00111505	6	5	0.00125992	20	12	0.00101763	22	8	0.00123177	0.00116977	1.04908	9	7	0.00131009				19	7	0.00104816	0.00117912	1.05746	0	143.598	42	14	120	14	cell cycle OR cell proliferation;transport;other biological processes	cytosol;nucleus;other cell component
3	3	3	NP_036473.2	1	GTP-binding protein 4 [Homo sapiens]	GTPBP4	634	73.9	9.5	36	18	0.00502821	61	36	0.00202158	81	39	0.00274462	0.0032648	36	22	0.00453094	91	42	0.0027752	88	41	0.00295314	0.00341976	1.04746	45	25	0.00392613	2	2	0.000646244	104	43	0.00343875	0.00267038	0.817929	0	573.063	70	55	544	55	RNA metabolism OR transcription;other metabolic processes;other biological processes	other membranes;cytosol;nucleus;other cell component
3	3	3	NP_037418.3	1	putative RNA-binding protein 15B [Homo sapiens]	RBM15B	890	97.1	9.85	18	11	0.00179095	56	32	0.00132205	44	28	0.00106206	0.00139169	25	18	0.00224143	53	32	0.0011514	41	25	0.000980133	0.00145766	1.0474	16	12	0.000994424	1	1	0.000230179	38	26	0.000895056	0.000706553	0.507696	0	434.657	59	41	292	39	cell organization and biogenesis;RNA metabolism OR transcription;other metabolic processes;transport;other biological processes	nucleus;other cell component
2	2	1	NP_056249.1	1	integrator complex subunit 7 isoform 1 [Homo sapiens]	INTS7	962	106.8	8.02				5	5	0.000109206	5	5	0.000111656	0.000110431				6	6	0.000120592	5	5	0.000110582	0.000115587	1.04669							8	6	0.00017433	0.00017433	1.57863	0	72.209	18	12	29	12	RNA metabolism OR transcription;other metabolic processes;stress response;signal transduction;other biological processes	nucleus;other cell component
3	3	2	NP_060695.2	1	WD40 repeat-containing protein SMU1 [Homo sapiens]	SMU1	513	57.5	7.18	3	3	0.00051785	20	14	0.000819148	29	13	0.00121442	0.000850471	4	4	0.000622182	19	13	0.000716107	32	16	0.00132716	0.000888483	1.0447	8	6	0.00086261				31	15	0.00126678	0.00106469	1.25189	0	174.922	46	18	146	18	RNA metabolism OR transcription;other metabolic processes;other biological processes	nucleus;other cell component
3	3	3	NP_006444.2	1	transducin beta-like protein 3 [Homo sapiens]	TBL3	808	89	6.9	11	9	0.00120554	46	29	0.00119618	82	39	0.00218017	0.00152729	15	10	0.00148134	52	33	0.00124432	78	38	0.00205388	0.00159318	1.04314	20	15	0.00136918	3	3	0.000760616	99	44	0.00256851	0.0015661	1.02541	0	572.01	70	50	406	50	RNA metabolism OR transcription;other metabolic processes;other biological processes	nucleus;other cell component
1	2	1	NP_054831.2	1	zinc finger transcription factor Trps1 isoform 1 [Homo sapiens]	TRPS1	1294	142.9	7.47							7	7	0.000116212	0.000116212				3	3	4.48259e-05	12	12	0.000197305	0.000121065	1.04176							1	1	1.62003e-05	1.62003e-05	0.139403	0	60.237	15	14	23	14
3	3	3	XP_005263532.2	1	exosome component 10 isoform X1 [Homo sapiens]	EXOSC10	890	101.3	8.46	2	1	0.000198994	17	16	0.000401336	27	21	0.000651719	0.00041735	1	1	8.96572e-05	24	19	0.00052139	29	26	0.000693264	0.000434771	1.04174	3	3	0.000186455	1	1	0.000230179	32	26	0.000753731	0.000390122	0.934759	0	260.98	54	39	136	39
2	2	1	NP_036336.2	1	general transcription factor 3C polypeptide 4 [Homo sapiens]	GTF3C4	822	91.9	6.65				7	7	0.000178927	25	18	0.000653364	0.000416145				6	6	0.000141131	28	19	0.000724732	0.000432931	1.04034							17	15	0.000433545	0.000433545	1.04181	0	216.464	45	26	83	26	cell organization and biogenesis;RNA metabolism OR transcription;other metabolic processes	mitochondrion;nucleus;other cell component
3	3	2	NP_065194.3	1	gamma-tubulin complex component 6 [Homo sapiens]	TUBGCP6	1819	200.4	6.32	2	2	9.73637e-05	5	5	5.77547e-05	1	1	1.18101e-05	5.56428e-05	1	1	4.38675e-05	10	9	0.000106294	2	2	2.33931e-05	5.78515e-05	1.03969	3	3	9.12284e-05				1	1	1.15245e-05	5.13765e-05	0.923326	0	68.475	12	12	25	12	cell cycle OR cell proliferation;cell organization and biogenesis	cytosol;cytoskeleton
3	3	2	NP_056480.1	1	aladin isoform 1 [Homo sapiens]	AAAS	546	59.5	7.5	3	3	0.000486551	15	14	0.000577229	22	18	0.000865599	0.000643127	4	4	0.000584578	17	13	0.000602002	21	16	0.00081831	0.000668296	1.03914	3	3	0.000303928				20	14	0.000767881	0.000535904	0.83328	0	188.956	64	21	105	21	cell cycle OR cell proliferation;cell organization and biogenesis;transport;other biological processes	other membranes;cytosol;cytoskeleton;nucleus
3	3	2	NP_055640.2	1	nucleolar pre-ribosomal-associated protein 1 [Homo sapiens]	URB1	2271	254.2	6.47	1	1	3.89927e-05	23	19	0.000212795	42	33	0.0003973	0.000216363	7	6	0.000245955	37	30	0.000315011	12	11	0.000112423	0.000224463	1.03744	9	8	0.000219213				24	22	0.000221539	0.000220376	1.01855	0	363.881	29	49	155	49	RNA metabolism OR transcription;other metabolic processes	nucleus
3	3	3	NP_612403.2	1	heterogeneous nuclear ribonucleoprotein L-like isoform 1 [Homo sapiens]	HNRNPLL	542	60	7.72	2	1	0.000326761	8	6	0.000310128	18	15	0.000713444	0.000450111	2	1	0.000294446	9	7	0.000321059	20	13	0.000785094	0.000466866	1.03722	2	2	0.000204114	2	1	0.000755939	19	12	0.000734871	0.000564974	1.25519	0	186.501	53	20	82	19	RNA metabolism OR transcription;other metabolic processes;other biological processes	nucleus;other cell component
2	2	2	NP_060755.1	1	U3 small nucleolar ribonucleoprotein protein IMP3 [Homo sapiens]	IMP3	184	21.8	9.5	2	2	0.000962525	7	6	0.000799337				0.000880931	3	3	0.001301	5	5	0.000525404				0.000913204	1.03664	3	3	0.000901872				2	2	0.00022786	0.000564866	0.641215	0	42.826	51	7	22	7	RNA metabolism OR transcription;other metabolic processes;other biological processes	translational apparatus;nucleus;other cell component
2	2	1	XP_047288438.1	1	zinc finger protein 710 isoform X1 [Homo sapiens]	ZNF710	702	78	7.64	1	1	0.000126143	3	3	8.97912e-05				0.000107967	1	1	0.000113668	4	3	0.00011017				0.000111919	1.0366							1	1	2.9862e-05	2.9862e-05	0.276585	0	33.819	13	4	10	4
3	3	2	NP_001157683.2	1	leucine-rich repeat and calponin homology domain-containing protein 1 isoform 1 [Homo sapiens]	LRCH1	763	84.6	5.68	1	1	0.000116058	18	12	0.000495676	10	8	0.000281554	0.000297763	1	1	0.00010458	17	11	0.00043079	14	10	0.000390386	0.000308586	1.03635	1	1	7.24965e-05				2	2	5.49493e-05	6.37229e-05	0.214006	0	134.736	31	17	64	15
2	2	1	XP_054185925.1	1	general transcription factor IIH subunit 2 isoform X1 [Homo sapiens]	GTF2H2	395	44.4	6.76				6	6	0.000319157	9	7	0.000489477	0.000404317				5	5	0.000244745	11	9	0.000592498	0.000418621	1.03538							3	3	0.000159214	0.000159214	0.393785	0	75.862	59	16	34	2	DNA metabolism;RNA metabolism OR transcription;other metabolic processes;stress response;transport;other biological processes	nucleus
2	2	0	XP_047292826.1	1	axin-2 isoform X1 [Homo sapiens]	AXIN2	843	93.5	7.78				6	6	0.000149546	3	3	7.64506e-05	0.000112998				8	7	0.000183486	2	2	5.0477e-05	0.000116982	1.03525											0	0	51.5	18	9	19	9	cell-cell signaling;cell cycle OR cell proliferation;cell organization and biogenesis;protein metabolism;DNA metabolism;other metabolic processes;developmental processes;signal transduction;other biological processes	plasma membrane;other membranes;cytosol;cytoskeleton;nucleus;other cell component
3	3	2	XP_016875121.1	1	integrator complex subunit 13 isoform X2 [Homo sapiens]	INTS13	706	80.2	6.7	4	4	0.000501713	25	18	0.000744021	22	16	0.00066943	0.000638388	5	5	0.00056512	22	18	0.000602503	27	19	0.000813673	0.000660432	1.03453	7	7	0.000548447				31	22	0.000920478	0.000734463	1.1505	0	187.777	45	29	143	29	cell cycle OR cell proliferation;cell organization and biogenesis;RNA metabolism OR transcription;other metabolic processes;other biological processes	nucleus;other cell component
2	2	1	NP_001374479.1	1	serine/threonine-protein kinase MRCK alpha isoform F [Homo sapiens]	CDC42BPA	1845	209.7	6.49				3	3	3.41645e-05	15	14	0.000174655	0.00010441				3	3	3.14388e-05	16	16	0.000184508	0.000107973	1.03413							10	10	0.000113621	0.000113621	1.08822	0	102.701	14	20	47	16	cell organization and biogenesis;other metabolic processes	other cell component
3	3	3	XP_016878357.1	1	transcriptional repressor CTCF isoform X1 [Homo sapiens]	CTCF	727	82.7	6.96	4	3	0.00048722	55	21	0.00158956	53	23	0.00156613	0.00121431	9	7	0.000987832	56	24	0.00148934	44	21	0.00128768	0.00125495	1.03347	10	8	0.000760864	1	1	0.000281787	48	22	0.00138409	0.000808913	0.666153	0	480.497	51	32	280	32	cell cycle OR cell proliferation;cell organization and biogenesis;DNA metabolism;other metabolic processes;other biological processes	nucleus;other cell component
2	2	1	NP_004658.3	1	E3 ubiquitin-protein ligase HERC2 [Homo sapiens]	HERC2	4834	526.9	6.28				1	1	4.34653e-06	10	10	4.44406e-05	2.43936e-05				6	6	2.39986e-05	6	6	2.6408e-05	2.52033e-05	1.03319							3	3	1.30098e-05	1.30098e-05	0.533329	0	88.585	6	18	26	18	protein metabolism;DNA metabolism;other metabolic processes;stress response;transport;other biological processes	plasma membrane;other membranes;cytosol;cytoskeleton;nucleus;other cell component
3	3	3	NP_004517.2	1	DNA replication licensing factor MCM2 [Homo sapiens]	MCM2	904	101.8	5.52	15	12	0.00146934	52	37	0.00120861	50	30	0.0011882	0.00128871	15	13	0.00132403	53	35	0.00113357	65	36	0.0015298	0.00132914	1.03137	34	22	0.00208043	2	2	0.000453229	93	41	0.00215661	0.00156342	1.21316	0	582.363	60	50	379	50	cell cycle OR cell proliferation;cell organization and biogenesis;DNA metabolism;other metabolic processes;stress response;other biological processes	nucleus;other cell component
3	3	2	XP_011533301.1	1	sister chromatid cohesion protein PDS5 homolog B isoform X2 [Homo sapiens]	PDS5B	1446	164.4	8.43	1	1	6.12395e-05	6	5	8.71832e-05	59	35	0.000876538	0.000341653	1	1	5.51832e-05	10	9	0.000133713	59	38	0.00086811	0.000352335	1.03127	2	2	7.65074e-05				64	41	0.00092783	0.000502169	1.46982	0	436.712	42	52	202	46
3	3	3	XP_016883301.1	1	protein GNAS isoform X1 [Homo sapiens]	GNAS	1038	111	5.03	1	1	8.53105e-05	11	8	0.000222661	4	3	8.27846e-05	0.000130252	1	1	7.68737e-05	12	10	0.000223525	5	4	0.000102486	0.000134295	1.03104	3	3	0.000159869	1	1	0.00019736	4	3	8.07829e-05	0.000146004	1.12093	0	52.537	12	11	42	10	signal transduction	other membranes
3	3	3	NP_079197.3	1	protein POF1B isoform 1 [Homo sapiens]	POF1B	589	68	6.32	24	19	0.00360824	73	32	0.0026041	69	32	0.00251664	0.00290966	27	19	0.00365783	78	33	0.00256048	77	30	0.00278142	0.00299991	1.03102	61	25	0.0057287	7	7	0.00243466	115	36	0.00409298	0.00408545	1.4041	0	505.094	62	39	531	39	cell organization and biogenesis;other biological processes	cytoskeleton;other cell component
3	3	3	NP_006058.1	1	ER membrane protein complex subunit 8 isoform 1 [Homo sapiens]	EMC8	210	23.8	6.4	1	1	0.000421678	4	2	0.000400212	3	2	0.000306894	0.000376261	1	1	0.000379976	3	3	0.000276213	5	3	0.000506573	0.000387587	1.0301	1	1	0.000263404	1	1	0.000975521	3	2	0.000299474	0.000512799	1.36288	0	44.82	25	3	22	3	cell organization and biogenesis;other biological processes	other membranes;ER/Golgi;other cell component
2	2	1	NP_689407.1	1	casein kinase I isoform epsilon [Homo sapiens]	CSNK1E	416	47.3	9.66				5	5	0.000252538	5	5	0.000258204	0.000255371				8	7	0.000371825	3	2	0.000153433	0.000262629	1.02842							1	1	5.03922e-05	5.03922e-05	0.197329	0	41.083	16	8	22	1	cell-cell signaling;protein metabolism;DNA metabolism;other metabolic processes;stress response;transport;signal transduction;other biological processes	cytosol;nucleus;other cell component
2	3	2	XP_047291109.1	1	retinoic acid-induced protein 1 isoform X1 [Homo sapiens]	RAI1	1906	203.2	8.79				15	14	0.000165355	34	29	0.000383215	0.000274285	3	3	0.000125595	27	20	0.000273894	40	28	0.000446507	0.000281999	1.02812	4	4	0.000116086				43	29	0.000472936	0.000294511	1.07374	0	365.043	42	46	166	45	developmental processes;other biological processes	nucleus;other cell component
3	2	2	XP_005274808.1	1	lys-63-specific deubiquitinase BRCC36 isoform X1 [Homo sapiens]	BRCC3	317	36.1	5.92	1	1	0.000279345	8	7	0.00053025	5	5	0.000338842	0.000382812				3	3	0.00018298	9	7	0.000604052	0.000393516	1.02796	1	1	0.000174495				5	5	0.000330649	0.000252572	0.65978	0	59.006	32	10	32	10
3	3	2	NP_002564.1	1	platelet-activating factor acetylhydrolase IB subunit alpha1 [Homo sapiens]	PAFAH1B3	231	25.7	6.84	1	1	0.000383343	3	2	0.000272872	2	2	0.000185997	0.000280737	1	1	0.000345432	4	3	0.000334803	2	2	0.000184208	0.000288148	1.0264	1	1	0.000239458				3	3	0.000272249	0.000255853	0.911363	0	13.946	16	4	17	4	other metabolic processes;developmental processes;other biological processes	cytosol;other cell component
2	2	3	NP_001719.2	1	basigin isoform 1 precursor [Homo sapiens]	BSG	385	42.2	5.66				4	4	0.000218298	6	4	0.000334794	0.000276546				8	6	0.000401764	3	3	0.000165787	0.000283776	1.02614	2	2	0.00028735	1	1	0.000532102	1	1	5.44497e-05	0.000291301	1.05335	0	45.232	19	6	25	6	developmental processes;signal transduction;other biological processes	plasma membrane;other membranes;ER/Golgi;other cytoplasmic organelle;other cell component
3	2	2	XP_047281270.1	1	WW domain-containing adapter protein with coiled-coil isoform X10 [Homo sapiens]	WAC	626	68	9.92	1	1	0.000141457	3	3	0.000100692	4	4	0.000137269	0.000126473				4	3	0.000123546	4	3	0.000135949	0.000129747	1.02589	1	1	8.83624e-05				3	3	0.000100462	9.44124e-05	0.746503	0	48.986	17	6	20	6
3	3	3	NP_006764.3	1	ATP-dependent RNA helicase DDX18 [Homo sapiens]	DDX18	670	75.4	9.5	18	12	0.00237902	84	31	0.00263423	25	13	0.00080159	0.00193828	21	10	0.00250103	88	36	0.00253951	29	18	0.000920904	0.00198715	1.02521	36	15	0.00297214	3	3	0.000917281	36	21	0.00112638	0.00167193	0.862586	0	487.706	62	40	340	40	RNA metabolism OR transcription;other metabolic processes	nucleus;other cell component
2	2	1	NP_005849.1	1	A-kinase anchor protein 8 [Homo sapiens]	AKAP8	692	76.1	5.15				4	3	0.000121452	15	10	0.000465663	0.000293558				5	3	0.000139703	15	9	0.000461186	0.000300444	1.02346							14	10	0.00042411	0.00042411	1.44473	0	137.532	31	12	53	12	cell cycle OR cell proliferation;cell organization and biogenesis;stress response;transport;signal transduction;other biological processes	nucleus;other cell component
3	3	2	NP_006022.3	1	pericentrin isoform 1 [Homo sapiens]	PCNT	3336	377.8	5.55	5	5	0.000132722	38	37	0.000239336	170	112	0.00109474	0.000488932	4	4	9.56773e-05	55	52	0.000318771	170	114	0.00108421	0.000499553	1.02172	5	5	8.29059e-05				97	78	0.00060954	0.000346223	0.708122	0	1213.74	57	152	544	152	cell cycle OR cell proliferation;cell organization and biogenesis;signal transduction;other biological processes	cytosol;cytoskeleton
2	1	2	NP_036418.1	1	mortality factor 4-like protein 2 [Homo sapiens]	MORF4L2	288	32.3	9.72	1	1	0.000307473	3	3	0.000218866				0.00026317				4	4	0.00026854				0.00026854	1.02041	1	1	0.000192065				2	1	0.000145577	0.000168821	0.641493	0	23.76	19	5	11	5	cell organization and biogenesis;DNA metabolism;other metabolic processes;stress response;other biological processes	plasma membrane;other membranes;nucleus;other cell component
2	3	2	NP_055230.2	1	zinc finger and BTB domain-containing protein 11 [Homo sapiens]	ZBTB11	1053	119.3	8.66				4	4	7.98144e-05	7	5	0.000142809	0.000111312	1	1	7.57786e-05	10	9	0.000183617	4	4	8.08207e-05	0.000113405	1.01881	4	4	0.000210123				7	7	0.000139356	0.00017474	1.56982	0	97.466	18	12	37	12	other biological processes	nucleus
2	2	1	NP_001362749.1	1	ER membrane protein complex subunit 1 isoform 5 precursor [Homo sapiens]	EMC1	996	112	7.66				2	2	4.21911e-05	32	25	0.000690204	0.000366198				1	1	1.94125e-05	34	23	0.000726291	0.000372852	1.01817							30	20	0.00063142	0.00063142	1.72426	0	224.168	37	27	99	27		other membranes;ER/Golgi
3	3	3	NP_001311233.1	1	dolichyl-diphosphooligosaccharide--protein glycosyltransferase subunit 2 isoform 7 precursor [Homo sapiens]	RPN2	647	71.1	5.97	4	3	0.000547464	18	12	0.000584545	26	16	0.000863289	0.000665099	5	4	0.000616653	22	13	0.000657446	23	12	0.000756336	0.000676811	1.01761	13	8	0.00111143	1	1	0.00031663	30	15	0.000972016	0.000800024	1.20286	0	371.346	39	21	142	2
2	2	3	NP_003357.2	1	cytochrome b-c1 complex subunit 2, mitochondrial precursor [Homo sapiens]	UQCRC2	453	48.4	8.63				2	2	9.27644e-05	27	16	0.00128042	0.000686592				3	3	0.000128046	27	16	0.00126811	0.000698077	1.01673	4	4	0.000488431	3	2	0.00135668	30	15	0.00138829	0.0010778	1.56978	0	248.985	43	17	96	17	protein metabolism;other metabolic processes	other membranes;mitochondrion;nucleus
2	2	1	NP_001107563.1	1	cell division cycle protein 27 homolog isoform 1 [Homo sapiens]	CDC27	830	92.6	7.12				4	4	0.000101259	10	10	0.000258827	0.000180043				8	6	0.00018636	7	5	0.000179437	0.000182898	1.01586							10	9	0.000252568	0.000252568	1.40282	0	104.041	30	17	39	1
2	2	2	XP_016866593.2	1	AT-rich interactive domain-containing protein 1B isoform X5 [Homo sapiens]	ARID1B	2399	252.1	6.73				6	5	5.25498e-05	11	9	9.8503e-05	7.55264e-05				8	7	6.44765e-05	10	8	8.86872e-05	7.65818e-05	1.01397	1	1	2.30575e-05				7	6	6.1168e-05	4.21127e-05	0.55759	0	108.592	12	16	43	13
2	2	2	NP_006801.1	1	protein disulfide-isomerase A5 precursor [Homo sapiens]	PDIA5	519	59.6	7.91				9	9	0.000364355	7	6	0.000289746	0.000327051				9	9	0.000335287	8	8	0.000327954	0.000331621	1.01397	1	1	0.00010658				4	4	0.000161566	0.000134073	0.409945	0	59.097	33	12	38	12	protein metabolism;other metabolic processes	other membranes;ER/Golgi
3	3	3	XP_024307014.1	1	tyrosine-protein kinase Yes isoform X1 [Homo sapiens]	YES1	543	60.8	6.74	2	1	0.00032616	9	8	0.000348251	2	2	7.91256e-05	0.000251179	2	1	0.000293904	11	9	0.000391683	2	2	7.83648e-05	0.00025465	1.01382	5	3	0.000509345	1	1	0.000377273	1	1	3.86062e-05	0.000308408	1.22784	0	44.671	28	12	35	10	protein metabolism;other metabolic processes;stress response;transport;signal transduction;other biological processes	plasma membrane;other membranes;cytosol;cytoskeleton;ER/Golgi
3	2	2	NP_996920.1	1	transcription factor 12 isoform a [Homo sapiens]	TCF12	706	75.8	6.9	1	1	0.000125428	6	5	0.000178565	8	7	0.000243429	0.000182474				8	7	0.000219092	5	5	0.00015068	0.000184886	1.01322	2	2	0.000156699				10	7	0.000296928	0.000226814	1.24299	0	88.733	34	12	40	10
3	3	2	XP_005264629.1	1	F-box only protein 11 isoform X1 [Homo sapiens]	FBXO11	954	106.8	7.02	1	1	9.28221e-05	29	21	0.000638704	5	5	0.000112592	0.000281373	3	3	0.000250927	21	18	0.000425611	8	7	0.000178415	0.000284984	1.01284	5	5	0.00028991				11	9	0.000241713	0.000265812	0.944697	0	224.337	34	23	83	23
1	1	2	NP_001374966.1	1	replication initiator 1 isoform 4 [Homo sapiens]	REPIN1	626	70.2	10.1				1	1	3.35641e-05				3.35641e-05							1	1	3.39873e-05	3.39873e-05	1.01261	1	1	8.83624e-05				2	2	6.69749e-05	7.76686e-05	2.31404	0	11.352	4	2	5	2
1	1	1	NP_003236.3	1	protein-glutamine gamma-glutamyltransferase E [Homo sapiens]	TGM3	693	76.6	5.86				1	1	3.03191e-05				3.03191e-05							1	1	3.07014e-05	3.07014e-05	1.01261							2	2	6.04997e-05	6.04997e-05	1.99543	0	11.293	11	4	4	4	protein metabolism;other metabolic processes;other biological processes	plasma membrane;other membranes;other cell component
1	1	1	XP_005256884.1	1	zinc finger protein 594 isoform X1 [Homo sapiens]	ZNF594	807	93.8	8.7				1	1	2.60361e-05				2.60361e-05							1	1	2.63644e-05	2.63644e-05	1.01261							1	1	2.59766e-05	2.59766e-05	0.997716	0	4.679	3	2	3	2	other biological processes	nucleus
1	1	1	NP_115910.1	1	partitioning defective 6 homolog beta [Homo sapiens]	PARD6B	372	41.2	5.58				1	1	5.64816e-05				5.64816e-05							1	1	5.71937e-05	5.71937e-05	1.01261							1	1	5.63526e-05	5.63526e-05	0.997716	0	8.894	6	2	3	1	cell cycle OR cell proliferation;cell organization and biogenesis;developmental processes;other biological processes	plasma membrane;other membranes;cytosol;nucleus;other cell component
1	1	1	XP_047276617.1	1	zinc finger protein 398 isoform X1 [Homo sapiens]	ZNF398	647	72	6.77				1	1	3.24747e-05				3.24747e-05							1	1	3.28842e-05	3.28842e-05	1.01261							1	1	3.24005e-05	3.24005e-05	0.997716	0.002	3.869	2	2	3	1	other biological processes
1	1	1	NP_001019850.1	1	protein KPLCE [Homo sapiens]	XP32	250	26.2	7.97				2	2	0.000168089				0.000168089							2	2	0.000170208	0.000170208	1.01261							2	2	0.000167705	0.000167705	0.997716	0	6.44	8	2	6	2	other biological processes
3	3	3	NP_057591.2	1	cyclin-dependent kinase 12 isoform 1 [Homo sapiens]	CDK12	1490	164.1	9.44	3	2	0.000178293	17	13	0.000239724	22	17	0.000317193	0.00024507	4	3	0.000214214	10	9	0.000129764	28	18	0.000399818	0.000247932	1.01168	6	5	0.000222744	1	1	0.000137489	10	10	0.000140692	0.000166975	0.681337	0	190.948	27	25	101	20	protein metabolism;RNA metabolism OR transcription;other metabolic processes;other biological processes	nucleus;other cell component
2	2	1	XP_005267876.1	1	serine/threonine-protein phosphatase 2A 56 kDa regulatory subunit gamma isoform isoform X1 [Homo sapiens]	PPP2R5C	584	67.6	7.97	1	1	0.000151631	5	5	0.00017989				0.00016576	1	1	0.000136635	6	5	0.000198646				0.000167641	1.01134	2	2	0.000189434							0.000189434	1.14282	0	31.05	16	7	15	5
2	2	2	NP_003963.1	1	TATA-binding protein-associated factor 172 [Homo sapiens]	BTAF1	1849	206.8	6.52				8	8	9.09081e-05	26	19	0.000302081	0.000196495				16	14	0.000167311	20	17	0.000230136	0.000198723	1.01134	2	2	5.98322e-05				32	25	0.000362802	0.000211317	1.07543	0	214.727	26	35	104	35	cell organization and biogenesis;other biological processes	nucleus;other cell component
2	2	2	NP_061944.2	1	inhibitor of growth protein 3 isoform 1 [Homo sapiens]	ING3	418	46.7	6.27				11	8	0.000552925	6	5	0.000308363	0.000430644				10	9	0.000462557	8	5	0.000407197	0.000434877	1.00983	1	1	0.000132332				2	2	0.000100302	0.000116317	0.270101	0	106.367	36	11	38	11	cell organization and biogenesis;other biological processes	nucleus;other cell component
3	3	3	NP_055592.2	1	unhealthy ribosome biogenesis protein 2 homolog [Homo sapiens]	URB2	1524	170.4	7.31	2	2	0.00011621	15	14	0.000206803	21	18	0.00029602	0.000206344	4	4	0.000209435	25	23	0.000317173	7	7	9.77246e-05	0.000208111	1.00856	4	4	0.000145183	1	1	0.000134422	14	12	0.000192575	0.000157393	0.762771	0	178.826	23	33	93	33	other biological processes	nucleus;other cell component
2	3	2	XP_047296138.1	1	PHD finger protein 20 isoform X1 [Homo sapiens]	PHF20	1012	115.3	6.99				9	7	0.000186858	3	3	6.36836e-05	0.000125271	1	1	7.88487e-05	8	6	0.000152845	7	7	0.000147166	0.000126287	1.00811	1	1	5.46589e-05				9	8	0.000186431	0.000120545	0.962276	0	97.296	20	14	38	14	cell organization and biogenesis;other biological processes	other membranes;cytosol;nucleus;other cell component
2	1	1	NP_490595.1	1	cyclin-T2 isoform b [Homo sapiens]	CCNT2	730	81	8.92				3	3	8.63472e-05	1	1	2.94282e-05	5.78877e-05							2	2	5.82905e-05	5.82905e-05	1.00696							3	3	8.61499e-05	8.61499e-05	1.48823	0	24.643	9	5	9	5	cell cycle OR cell proliferation;RNA metabolism OR transcription;other metabolic processes;other biological processes	plasma membrane;other membranes;cytosol;nucleus;other cell component
2	2	2	XP_011531457.1	1	putative ATP-dependent RNA helicase DHX57 isoform X1 [Homo sapiens]	DHX57	1386	155.5	7.71				8	8	0.000121276	15	14	0.000232496	0.000176886				9	9	0.000125551	15	12	0.00023026	0.000177906	1.00576	3	3	0.000119729				9	9	0.000136124	0.000127927	0.723215	0	111.741	20	24	59	22
2	3	2	NP_001397705.1	1	echinoderm microtubule-associated protein-like 4 isoform c [Homo sapiens]	EML4	992	110.1	6.49				5	5	0.000105903	7	7	0.000151591	0.000128747	1	1	8.04384e-05	7	7	0.000136436	8	8	0.000171581	0.000129485	1.00573	1	1	5.57609e-05				11	10	0.000232454	0.000144108	1.11931	0	63.708	21	17	40	17		cytosol;cytoskeleton
2	3	2	NP_001018494.1	1	pumilio homolog 1 isoform 1 [Homo sapiens]	PUM1	1188	126.6	6.84				6	5	0.000106117	35	25	0.000632905	0.000369511	3	3	0.000201502	11	10	0.000179027	41	26	0.000734274	0.000371601	1.00566	5	5	0.000232807				30	22	0.000529373	0.00038109	1.03133	0	258.867	27	28	131	1	RNA metabolism OR transcription;other metabolic processes;other biological processes	cytosol;nucleus;other cell component
3	3	2	NP_001191333.1	1	ankyrin-3 isoform 4 [Homo sapiens]	ANK3	1868	204	6.93	2	2	9.48098e-05	27	21	0.000303694	33	31	0.000379511	0.000259338	2	2	8.54335e-05	31	28	0.000320868	33	30	0.000375862	0.000260721	1.00533	29	24	0.000858742				79	54	0.000886557	0.00087265	3.36491	0	502.848	40	63	236	63
3	3	2	NP_005724.1	1	kinesin-like protein KIF20A [Homo sapiens]	KIF20A	890	100.2	6.92	2	2	0.000198994	19	17	0.000448553	4	4	9.6551e-05	0.000248033	1	1	8.96572e-05	27	24	0.000586564	3	3	7.1717e-05	0.000249313	1.00516	3	3	0.000186455				2	2	4.71082e-05	0.000116781	0.470831	0	183.212	47	27	61	27	cell cycle OR cell proliferation;cell organization and biogenesis;transport;other biological processes	cytoskeleton;ER/Golgi;nucleus;other cell component
2	2	2	NP_775738.3	1	malonyl-CoA-acyl carrier protein transacylase, mitochondrial isoform a precursor [Homo sapiens]	MCAT	390	42.9	8.72				11	8	0.000592622	6	5	0.000330502	0.000461562				11	9	0.000545343	7	7	0.000381878	0.00046361	1.00444	3	2	0.000425499				6	5	0.00032251	0.000374004	0.810302	0	94.107	45	10	44	10	other metabolic processes	mitochondrion
2	3	2	NP_066285.1	1	COUP transcription factor 2 isoform a [Homo sapiens]	NR2F2	414	45.5	8.28				11	6	0.000558267	2	2	0.000103781	0.000331024	2	2	0.000385483	12	8	0.000560431	1	1	5.13914e-05	0.000332435	1.00426	1	1	0.000133611				1	1	5.06356e-05	9.21232e-05	0.278298	0	95.609	34	10	30	9	RNA metabolism OR transcription;other metabolic processes;developmental processes;signal transduction;other biological processes	cytosol;nucleus
2	3	1	NP_059980.2	1	transmembrane emp24 domain-containing protein 9 precursor [Homo sapiens]	TMED9	235	27.3	8.02				1	1	8.94091e-05	4	4	0.000365661	0.000227535	1	1	0.000339553	2	1	0.000164552	2	2	0.000181073	0.000228393	1.00377							3	2	0.000267615	0.000267615	1.17615	0	22.823	14	4	13	4	cell organization and biogenesis;transport;other biological processes	other membranes;ER/Golgi;other cell component
2	2	2	NP_110517.2	1	beta-catenin-like protein 1 isoform 1 [Homo sapiens]	CTNNBL1	563	65.1	5.05				8	6	0.00029856	5	4	0.000190787	0.000244673				11	9	0.000377769	3	3	0.000113371	0.00024557	1.00366	4	4	0.000393001				2	2	7.44695e-05	0.000233735	0.955294	0	62.908	21	10	33	10	RNA metabolism OR transcription;other metabolic processes;developmental processes;other biological processes	cytosol;cytoskeleton;nucleus;other cell component
2	2	1	NP_003926.1	1	DNA topoisomerase 3-beta-1 isoform 1 [Homo sapiens]	TOP3B	862	96.6	8.12				8	8	0.000194999	12	11	0.000299062	0.00024703				10	10	0.000224303	11	10	0.000271504	0.000247903	1.00353							12	10	0.00029183	0.00029183	1.18135	0	135.508	38	22	53	21	cell cycle OR cell proliferation;cell organization and biogenesis;DNA metabolism;other metabolic processes	nucleus;other cell component
3	3	3	NP_001382407.1	1	pre-mRNA-processing factor 40 homolog A isoform 14 [Homo sapiens]	PRPF40A	915	104.3	7.58	16	11	0.00154846	55	28	0.00126296	63	35	0.00147913	0.00143018	18	10	0.00156974	48	28	0.00101429	74	36	0.00172069	0.0014349	1.0033	25	17	0.00151133	5	5	0.00111945	69	33	0.00158083	0.00140387	0.981602	0	415.788	41	47	373	1	RNA metabolism OR transcription;other metabolic processes	nucleus
2	3	1	NP_862820.1	1	origin recognition complex subunit 3 isoform 1 [Homo sapiens]	ORC3	712	82.3	7.61				4	4	0.00011804	4	4	0.000120689	0.000119364	1	1	0.000112071	8	8	0.000217246	1	1	2.98821e-05	0.000119733	1.00309							3	3	8.83279e-05	8.83279e-05	0.739985	0	73.398	22	10	21	10
3	3	2	NP_001246.2	1	cell division cycle protein 20 homolog [Homo sapiens]	CDC20	499	54.7	9.23	7	4	0.00124222	18	14	0.000757917	16	10	0.000688821	0.000896318	7	5	0.00111937	22	11	0.00085244	17	10	0.000724835	0.000898881	1.00286	4	4	0.000443406				11	8	0.000462114	0.00045276	0.505133	0	204.166	48	15	102	15	cell cycle OR cell proliferation;cell organization and biogenesis;protein metabolism;other metabolic processes;developmental processes;signal transduction;other biological processes	cytosol;cytoskeleton;nucleus;other cell component
3	2	2	NP_001243093.1	1	calcium load-activated calcium channel isoform b [Homo sapiens]	TMCO1	205	23.3	10.62	1	1	0.000431962	1	1	0.000102493	5	3	0.000523966	0.000352807				2	1	0.000188633	5	3	0.000518928	0.000353781	1.00276	1	1	0.000269829				3	2	0.000306778	0.000288303	0.817169	0	20.925	15	3	18	3
2	2	2	NP_036275.1	1	tuftelin-interacting protein 11 isoform 1 [Homo sapiens]	TFIP11	837	96.8	5.67				8	7	0.000200823	6	6	0.000153997	0.00017741				11	10	0.000254102	4	4	0.000101678	0.00017789	1.0027	3	3	0.000198261				3	3	7.51367e-05	0.000136699	0.770524	0	55.217	25	15	35	15	cell organization and biogenesis;DNA metabolism;RNA metabolism OR transcription;other metabolic processes;stress response;other biological processes	extracellular matrix;nucleus;other cell component
1	2	1	NP_112483.1	1	ribosomal biogenesis protein LAS1L isoform 1 [Homo sapiens]	LAS1L	734	83	4.73				7	7	0.000200379				0.000200379	2	2	0.000217425	7	7	0.000184393				0.000200909	1.00264	3	3	0.000226082							0.000226082	1.12828	0	60.267	25	10	19	10	RNA metabolism OR transcription;other metabolic processes	cytosol;nucleus;other cell component
2	1	1	NP_620138.2	1	zinc finger protein 653 [Homo sapiens]	ZNF653	615	67.2	6.98				1	1	3.41645e-05	1	1	3.49311e-05	3.45478e-05							1	1	3.45952e-05	3.45952e-05	1.00137							1	1	3.40864e-05	3.40864e-05	0.986646	0	15.535	5	1	4	1	other biological processes	non-structural extracellular;nucleus
2	1	1	NP_060676.2	1	vacuolar protein sorting-associated protein 35 [Homo sapiens]	VPS35	796	91.6	5.49				1	1	2.63959e-05	1	1	2.69882e-05	2.66921e-05							1	1	2.67287e-05	2.67287e-05	1.00137							2	2	5.26712e-05	5.26712e-05	1.97329	0	9.164	3	2	5	2	cell-cell signaling;cell organization and biogenesis;transport;signal transduction;other biological processes	other membranes;cytosol;mitochondrion;other cytoplasmic organelle;other cell component
2	1	1	NP_065984.3	1	zinc finger protein 317 isoform 1 [Homo sapiens]	ZNF317	595	67.9	8.98				1	1	3.53128e-05	1	1	3.61052e-05	3.5709e-05							1	1	3.57581e-05	3.57581e-05	1.00137							1	1	3.52322e-05	3.52322e-05	0.986646	0	11.865	9	4	4	4	other biological processes
2	1	1	XP_047282309.1	1	protocadherin Fat 3 isoform X1 [Homo sapiens]	FAT3	4612	507.7	4.87				1	1	4.55576e-06	1	1	4.65798e-06	4.60687e-06							1	1	4.61319e-06	4.61319e-06	1.00137							1	1	4.54535e-06	4.54535e-06	0.986646	0	4.306	1	2	4	1
2	1	1	NP_001254747.1	1	oligosaccharyltransferase complex subunit OSTC isoform 3 [Homo sapiens]	OSTC	171	19.2	9.19				1	1	0.000122872	1	1	0.000125629	0.000124251							1	1	0.000124421	0.000124421	1.00137							1	1	0.000122592	0.000122592	0.986646	0	6.223	7	1	4	1		other membranes;ER/Golgi
2	1	1	NP_061849.2	1	sodium-coupled neutral amino acid symporter 2 isoform 1 [Homo sapiens]	SLC38A2	506	56	8				1	1	4.1524e-05	1	1	4.24557e-05	4.19899e-05							1	1	4.20475e-05	4.20475e-05	1.00137							1	1	4.14292e-05	4.14292e-05	0.986646	0	6.153	4	1	4	1	stress response;transport;developmental processes;other biological processes	plasma membrane;other membranes;other cell component
2	1	0	XP_054185119.1	1	meiosis regulator and mRNA stability factor 1 isoform X1 [Homo sapiens]	MARF1	1743	192.8	7.87				2	2	2.41092e-05	2	2	2.46501e-05	2.43797e-05							2	2	2.44131e-05	2.44131e-05	1.00137											0	0	23.987	4	4	6	4
3	3	2	XP_047287681.1	1	spectrin beta chain, erythrocytic isoform X1 [Homo sapiens]	SPTB	2328	267.7	5.39	1	1	3.80379e-05	7	7	6.31778e-05	52	25	0.000479852	0.000193689	1	1	3.42762e-05	12	7	9.96643e-05	49	27	0.000447821	0.00019392	1.00119	2	2	4.75213e-05				34	17	0.000306163	0.000176842	0.91302	0	235.988	14	32	158	14
2	3	0	XP_054184611.1	1	centrosomal protein of 170 kDa isoform X1 [Homo sapiens]	CEP170	1656	183.2	7.2				7	7	8.88152e-05	3	3	3.89178e-05	6.38665e-05	1	1	4.81853e-05	9	9	0.000105081	3	3	3.85436e-05	6.39366e-05	1.0011											0	0	60.855	15	14	23	14
3	3	1	NP_001278796.1	1	actin remodeling regulator NHS isoform 3 [Homo sapiens]	NHS	1651	179	6.86	3	2	0.000160907	36	30	0.000458147	31	24	0.000403368	0.000340807	3	3	0.000144994	43	34	0.000503574	29	22	0.000373716	0.000340761	0.999864							5	5	6.34862e-05	6.34862e-05	0.186282	0	349.766	44	44	150	44	developmental processes;other biological processes	plasma membrane;other membranes;ER/Golgi;nucleus;other cell component
2	3	2	NP_006450.2	1	erlin-1 isoform a [Homo sapiens]	ERLIN1	348	39.1	7.87				9	6	0.000543392	8	8	0.000493853	0.000518622	3	3	0.000687887	9	7	0.00050004	6	5	0.000366828	0.000518252	0.999286	1	1	0.000158951				7	6	0.000421673	0.000290312	0.559775	0	86.594	43	12	43	9	protein metabolism;other metabolic processes;stress response;signal transduction;other biological processes	other membranes;ER/Golgi;other cell component
3	3	3	NP_003904.3	1	serine/threonine-protein kinase PRP4 homolog [Homo sapiens]	PRPF4B	1007	116.9	10.26	19	12	0.0016708	47	29	0.000980659	55	32	0.00117333	0.00127493	18	12	0.00142632	52	35	0.000998425	66	38	0.00139446	0.00127307	0.998541	23	17	0.0012634	1	1	0.000203435	68	33	0.00141559	0.000960806	0.753615	0	481.383	36	46	349	46	protein metabolism;RNA metabolism OR transcription;other metabolic processes	nucleus;other cell component
3	3	3	NP_056235.5	1	DDB1- and CUL4-associated factor 13 isoform 1 [Homo sapiens]	DCAF13	445	51.4	9.19	21	12	0.00417887	52	27	0.00245523	28	17	0.00135171	0.00266194	22	13	0.00394492	63	27	0.0027373	27	17	0.00129091	0.00265771	0.998409	33	14	0.004102	8	6	0.00368286	37	19	0.001743	0.00317596	1.1931	0	315.796	67	31	291	31	cell cycle OR cell proliferation;cell organization and biogenesis;protein metabolism;RNA metabolism OR transcription;other metabolic processes;other biological processes	cytosol;cytoskeleton;nucleus;other cell component
2	3	3	NP_055816.2	1	msx2-interacting protein [Homo sapiens]	SPEN	3664	402	7.64				13	13	7.45483e-05	49	43	0.000287295	0.000180921	2	2	4.35562e-05	13	10	6.86008e-05	74	59	0.000429702	0.00018062	0.998332	3	3	4.52905e-05	1	1	5.59114e-05	85	63	0.000486318	0.00019584	1.08246	0	562.271	34	87	240	87	signal transduction;other biological processes	nucleus;other cell component
3	3	2	NP_001272974.1	1	RNA-binding protein 7 isoform a [Homo sapiens]	RBM7	267	30.6	9.57	3	3	0.00099497	10	7	0.000786934	8	5	0.000643674	0.000808526	3	3	0.000896572	10	6	0.000724153	10	7	0.000796856	0.00080586	0.996703	7	5	0.0014502				7	5	0.000549596	0.000999899	1.23669	0	111.732	50	8	58	8		nucleus
3	3	3	NP_009096.2	1	splicing factor 3A subunit 2 [Homo sapiens]	SF3A2	464	49.2	9.64	11	8	0.0020993	43	13	0.00194715	34	11	0.00157416	0.00187354	14	11	0.0024076	39	12	0.00162513	34	14	0.00155902	0.00186392	0.994866	14	10	0.00166898	3	3	0.00132452	48	15	0.0021686	0.0017207	0.918424	0	370.23	38	18	240	18	cell organization and biogenesis;RNA metabolism OR transcription;other metabolic processes;other biological processes	nucleus
3	3	3	NP_004688.2	1	U4/U6 small nuclear ribonucleoprotein Prp4 isoform 1 [Homo sapiens]	PRPF4	522	58.4	7.42	4	4	0.000678562	22	17	0.000885527	39	25	0.00160502	0.00105637	4	4	0.000611455	19	16	0.00070376	45	27	0.00183414	0.00104979	0.993767	10	7	0.00105967	2	2	0.000784902	39	25	0.00156621	0.00113693	1.07626	0	271.065	62	35	184	35	RNA metabolism OR transcription;other metabolic processes	nucleus
2	1	1	NP_000535.3	1	antigen peptide transporter 2 isoform 1 [Homo sapiens]	TAP2	703	77.6	7.85				1	1	2.98878e-05	7	4	0.000213909	0.000121899							4	3	0.000121059	0.000121059	0.993109							4	4	0.000119278	0.000119278	0.978504	0	33.138	11	5	16	5	transport;other biological processes	other membranes;ER/Golgi
3	3	3	NP_001163935.1	1	cyclin-dependent kinase 17 isoform 2 [Homo sapiens]	CDK17	523	59.5	8.81	2	1	0.000338632	2	1	8.03485e-05	1	1	4.10757e-05	0.000153352	2	1	0.000305143	3	3	0.000110908	1	1	4.06808e-05	0.000152244	0.992772	2	1	0.000211529	1	1	0.0003917	1	1	4.00825e-05	0.000214437	1.39833	0	7.789	7	3	15	2	other metabolic processes
2	2	2	NP_116165.1	1	probable JmjC domain-containing histone demethylation protein 2C isoform a [Homo sapiens]	JMJD1C	2540	284.3	7.87				20	18	0.000165442	12	11	0.000101493	0.000133467				15	15	0.000114182	18	17	0.000150775	0.000132479	0.992593	3	3	6.53325e-05				12	12	9.90385e-05	8.21855e-05	0.615772	0	159.396	20	32	80	32	cell organization and biogenesis;stress response;other biological processes	nucleus;other cell component
3	3	3	NP_006775.1	1	WD repeat-containing protein 3 [Homo sapiens]	WDR3	943	106	6.64	3	3	0.000281715	29	27	0.000646154	68	39	0.00154912	0.000825662	4	4	0.000338473	35	29	0.000717626	62	36	0.00139885	0.000818316	0.991103	7	7	0.000410609	2	2	0.000434484	79	45	0.00175619	0.000867095	1.05018	0	595.178	61	58	289	58	RNA metabolism OR transcription;other metabolic processes;other biological processes	other membranes;nucleus;other cell component
1	1	1	NP_001281267.1	1	dual specificity protein kinase CLK2 isoform 1 [Homo sapiens]	CLK2	499	60.1	9.66							1	1	4.30513e-05	4.30513e-05							1	1	4.26374e-05	4.26374e-05	0.990385							2	2	8.40206e-05	8.40206e-05	1.95164	0	6.64	4	2	4	2	protein metabolism;other metabolic processes;other biological processes	nucleus
1	1	1	XP_047286678.1	1	rho guanine nucleotide exchange factor 7 isoform X1 [Homo sapiens]	ARHGEF7	874	98.4	6.76							1	1	2.45796e-05	2.45796e-05							1	1	2.43433e-05	2.43433e-05	0.990385							2	2	4.79706e-05	4.79706e-05	1.95164	0	13.428	5	3	4	3
1	1	1	NP_005096.1	1	RNA-binding protein 8A [Homo sapiens]	RBM8A	174	19.9	5.72							1	1	0.000123463	0.000123463							1	1	0.000122276	0.000122276	0.990385							1	1	0.000120478	0.000120478	0.97582	0	13.687	11	1	3	1	RNA metabolism OR transcription;other metabolic processes;transport;other biological processes	cytosol;nucleus;other cell component
1	1	1	XP_011509593.1	1	peroxynitrite isomerase THAP4 isoform X2 [Homo sapiens]	THAP4	628	68.1	9.13							1	1	3.4208e-05	3.4208e-05							1	1	3.38791e-05	3.38791e-05	0.990385							1	1	3.33808e-05	3.33808e-05	0.97582	0	6.345	3	1	3	1
1	1	1	NP_112214.3	1	NUAK family SNF1-like kinase 2 [Homo sapiens]	NUAK2	628	69.6	8.87							1	1	3.4208e-05	3.4208e-05							1	1	3.38791e-05	3.38791e-05	0.990385							1	1	3.33808e-05	3.33808e-05	0.97582	0.006	3.189	3	1	3	1	cell organization and biogenesis;protein metabolism;other metabolic processes;stress response;signal transduction;other biological processes	other cell component
1	1	1	XP_011523281.1	1	nuclear protein localization protein 4 homolog isoform X1 [Homo sapiens]	NPLOC4	617	69.4	6.68							4	4	0.000139271	0.000139271							4	4	0.000137932	0.000137932	0.990385							1	1	3.39759e-05	3.39759e-05	0.243955	0	44.875	11	6	9	6
1	1	1	NP_002853.2	1	glycogen phosphorylase, brain form [Homo sapiens]	PYGB	843	96.6	6.86							1	1	2.54835e-05	2.54835e-05							1	1	2.52385e-05	2.52385e-05	0.990385							3	3	7.4602e-05	7.4602e-05	2.92746	0	20.113	4	4	5	4	other metabolic processes	non-structural extracellular;other cytoplasmic organelle;other cell component
1	1	1	XP_047293502.1	1	phospholipid-transporting ATPase IC isoform X1 [Homo sapiens]	ATP8B1	1251	143.6	7.15							1	1	1.71723e-05	1.71723e-05							1	1	1.70072e-05	1.70072e-05	0.990385							3	3	5.02713e-05	5.02713e-05	2.92746	0	16.212	4	3	5	3	cell organization and biogenesis;other metabolic processes;transport;developmental processes;other biological processes	plasma membrane;other membranes;cytosol;ER/Golgi;nucleus;other cell component
1	1	1	XP_047284450.1	1	epidermal growth factor receptor kinase substrate 8 isoform X1 [Homo sapiens]	EPS8	842	93.9	7.52							1	1	2.55138e-05	2.55138e-05							1	1	2.52685e-05	2.52685e-05	0.990385							3	3	7.46906e-05	7.46906e-05	2.92746	0	15.574	11	4	5	4
1	1	1	NP_008849.2	1	lathosterol oxidase [Homo sapiens]	SC5D	299	35.3	8.07							1	1	7.18482e-05	7.18482e-05							1	1	7.11574e-05	7.11574e-05	0.990385							2	1	0.000140222	0.000140222	1.95164	0.009	2.855	3	1	4	1	other metabolic processes	other membranes;ER/Golgi
1	1	1	NP_001362790.1	1	bromodomain-containing protein 9 isoform 4 [Homo sapiens]	BRD9	647	72.3	6.33							4	4	0.000132814	0.000132814							4	3	0.000131537	0.000131537	0.990385							6	6	0.000194403	0.000194403	1.46373	0	35.923	16	7	14	7
1	1	1	NP_056265.2	1	protection of telomeres protein 1 isoform 1 [Homo sapiens]	POT1	634	71.4	6.73							5	5	0.000169421	0.000169421							5	5	0.000167792	0.000167792	0.990385							6	6	0.000198389	0.000198389	1.17098	0	40.484	15	8	16	8	cell organization and biogenesis;DNA metabolism;other metabolic processes;other biological processes	nucleus;other cell component
1	1	1	NP_003631.2	1	elongator complex protein 1 isoform 1 [Homo sapiens]	ELP1	1332	150.2	5.94							1	1	1.61281e-05	1.61281e-05							1	1	1.5973e-05	1.5973e-05	0.990385							1	1	1.57381e-05	1.57381e-05	0.97582	0	9.413	2	2	3	2	RNA metabolism OR transcription;other metabolic processes;other biological processes	cytosol;nucleus;other cell component
1	1	1	NP_068590.1	1	protein salvador homolog 1 [Homo sapiens]	SAV1	383	44.6	9.09							1	1	5.60904e-05	5.60904e-05							1	1	5.5551e-05	5.5551e-05	0.990385							1	1	5.47341e-05	5.47341e-05	0.97582	0	12.907	6	1	3	1	cell cycle OR cell proliferation;developmental processes;signal transduction;other biological processes	cytosol;nucleus;other cell component
1	1	1	NP_056399.1	1	polymerase delta-interacting protein 2 isoform 1 [Homo sapiens]	POLDIP2	368	42	8.63							2	2	0.000116753	0.000116753							2	2	0.000115631	0.000115631	0.990385							2	1	0.00011393	0.00011393	0.97582	0	12.656	10	3	6	3	cell cycle OR cell proliferation;cell organization and biogenesis;DNA metabolism;other metabolic processes;stress response;other biological processes	cytoskeleton;mitochondrion;nucleus;other cell component
1	1	1	NP_004261.1	1	mediator of RNA polymerase II transcription subunit 7 [Homo sapiens]	MED7	233	27.2	5.78							1	1	9.22e-05	9.22e-05							1	1	9.13135e-05	9.13135e-05	0.990385							1	1	8.99706e-05	8.99706e-05	0.97582	0	11.243	9	1	3	1	cell organization and biogenesis;protein metabolism;RNA metabolism OR transcription;other metabolic processes;other biological processes	nucleus;other cell component
1	1	1	NP_055744.2	1	FAST kinase domain-containing protein 2, mitochondrial [Homo sapiens]	FASTKD2	710	81.4	8.05							1	1	3.02572e-05	3.02572e-05							1	1	2.99663e-05	2.99663e-05	0.990385							1	1	2.95256e-05	2.95256e-05	0.97582	0	10.559	3	1	3	1	cell organization and biogenesis;protein metabolism;RNA metabolism OR transcription;other metabolic processes;other biological processes	mitochondrion;other cell component
1	1	1	XP_016872652.1	1	oxysterol-binding protein-related protein 5 isoform X1 [Homo sapiens]	OSBPL5	879	98.6	7.47							1	1	2.44398e-05	2.44398e-05							1	1	2.42048e-05	2.42048e-05	0.990385							1	1	2.38489e-05	2.38489e-05	0.97582	0	8.505	3	2	3	2	cell organization and biogenesis;other metabolic processes;transport	other membranes;cytosol;ER/Golgi;other cell component
1	1	1	XP_011514891.1	1	E3 ubiquitin-protein ligase TRIM56 isoform X1 [Homo sapiens]	TRIM56	755	81.4	7.74							1	1	2.84538e-05	2.84538e-05							1	1	2.81802e-05	2.81802e-05	0.990385							1	1	2.77658e-05	2.77658e-05	0.97582	0	8.231	3	2	3	2	protein metabolism;other metabolic processes;stress response;other biological processes	cytosol;other cell component
1	1	1	NP_001304732.1	1	ion channel TACAN isoform 2 [Homo sapiens]	TMEM120A	369	42.9	8.43							2	2	0.000116437	0.000116437							2	2	0.000115317	0.000115317	0.990385							2	2	0.000113621	0.000113621	0.97582	0	7.847	6	2	6	2		other membranes;nucleus
1	1	1	XP_011543297.1	1	inner centromere protein isoform X1 [Homo sapiens]	INCENP	933	107	9.48							1	1	2.30253e-05	2.30253e-05							1	1	2.28039e-05	2.28039e-05	0.990385							1	1	2.24685e-05	2.24685e-05	0.97582	0	5.323	2	1	3	1
1	1	1	NP_945327.3	1	negative elongation factor C/D [Homo sapiens]	NELFCD	581	65.4	5.1							1	1	3.69752e-05	3.69752e-05							1	1	3.66197e-05	3.66197e-05	0.990385							1	1	3.60812e-05	3.60812e-05	0.97582	0	4.811	2	1	3	1
1	1	1	NP_001025226.1	1	rho GTPase-activating protein 5 isoform a [Homo sapiens]	ARHGAP5	1502	172.4	6.62							1	1	1.43027e-05	1.43027e-05							1	1	1.41651e-05	1.41651e-05	0.990385							1	1	1.39568e-05	1.39568e-05	0.97582	0	4.322	2	2	3	2	cell adhesion;cell organization and biogenesis;signal transduction;other biological processes	plasma membrane;other membranes;cytosol;ER/Golgi;other cell component
1	1	1	XP_011541659.1	1	3-hydroxy-3-methylglutaryl-Coenzyme A reductase isoform X1 [Homo sapiens]	HMGCR	908	99.7	6.77							1	1	2.36593e-05	2.36593e-05							1	1	2.34318e-05	2.34318e-05	0.990385							1	1	2.30872e-05	2.30872e-05	0.97582	0.003	3.74	2	1	3	1
1	1	1	NP_001129145.1	1	atlastin-2 isoform 2 [Homo sapiens]	ATL2	583	66.2	5.48							2	2	7.36968e-05	7.36968e-05							2	2	7.29882e-05	7.29882e-05	0.990385							2	1	7.19148e-05	7.19148e-05	0.97582	0	12.253	9	3	6	3	cell organization and biogenesis	other membranes;ER/Golgi
1	1	1	XP_011517524.1	1	guanine deaminase isoform X1 [Homo sapiens]	GDA	509	57.1	6.25							1	1	4.22055e-05	4.22055e-05							1	1	4.17997e-05	4.17997e-05	0.990385							1	1	4.1185e-05	4.1185e-05	0.97582	0	9.878	5	2	3	2
1	1	1	NP_061330.2	1	brain-specific angiogenesis inhibitor 1-associated protein 2-like protein 1 [Homo sapiens]	BAIAP2L1	511	56.8	8.68							2	2	8.40806e-05	8.40806e-05							2	2	8.32722e-05	8.32722e-05	0.990385							2	2	8.20476e-05	8.20476e-05	0.97582	0	9.363	5	2	6	2	cell organization and biogenesis;other biological processes	plasma membrane;other membranes;cytosol;cytoskeleton;nucleus
1	1	1	NP_060129.2	1	glutaminyl-peptide cyclotransferase-like protein isoform 1 [Homo sapiens]	QPCTL	382	42.9	9.82							2	2	0.000112474	0.000112474							2	2	0.000111393	0.000111393	0.990385							2	2	0.000109755	0.000109755	0.97582	0	8.967	8	3	6	3	protein metabolism;other metabolic processes	other membranes;ER/Golgi
1	1	1	NP_001029344.4	1	mitochondrial nicotinamide adenine dinucleotide transporter SLC25A52 [Homo sapiens]	SLC25A52	297	33.7	9.66							1	1	7.2332e-05	7.2332e-05							1	1	7.16365e-05	7.16365e-05	0.990385							1	1	7.0583e-05	7.0583e-05	0.97582	0	6.064	5	1	3	1	transport	other membranes;mitochondrion
1	1	1	NP_055112.2	1	persulfide dioxygenase ETHE1, mitochondrial isoform 1 [Homo sapiens]	ETHE1	254	27.9	6.83							1	1	8.45772e-05	8.45772e-05							1	1	8.3764e-05	8.3764e-05	0.990385							1	1	8.25321e-05	8.25321e-05	0.97582	0	6.034	6	1	3	1	other metabolic processes	mitochondrion;nucleus;other cell component
1	1	1	XP_011540493.1	1	protein wntless homolog isoform X1 [Homo sapiens]	WLS	545	62.7	7.62							1	1	3.94176e-05	3.94176e-05							1	1	3.90386e-05	3.90386e-05	0.990385							1	1	3.84645e-05	3.84645e-05	0.97582	0	5.447	2	1	3	1
1	1	1	NP_001295561.1	1	DNA polymerase delta catalytic subunit isoform 2 [Homo sapiens]	POLD1	1133	126.3	7.21							1	1	1.89608e-05	1.89608e-05							1	1	1.87785e-05	1.87785e-05	0.990385							1	1	1.85023e-05	1.85023e-05	0.97582	0.001	3.953	2	2	3	1	DNA metabolism;other metabolic processes;stress response	cytosol;nucleus;other cell component
1	1	1	XP_047272801.1	1	poly(A) RNA polymerase GLD2 isoform X1 [Homo sapiens]	PAPD4	509	58.7	9.25							1	1	4.22055e-05	4.22055e-05							1	1	4.17997e-05	4.17997e-05	0.990385							1	1	4.1185e-05	4.1185e-05	0.97582	0.009	2.953	2	1	3	1
1	1	1	NP_000092.2	1	cytochrome b-245 light chain [Homo sapiens]	CYBA	195	21	9.54							1	1	0.000110167	0.000110167							1	1	0.000109108	0.000109108	0.990385							1	1	0.000107503	0.000107503	0.97582	0.009	2.827	16	1	3	1	cell organization and biogenesis;other metabolic processes;stress response;transport;other biological processes	plasma membrane;other membranes;ER/Golgi;other cytoplasmic organelle;other cell component
1	1	1	NP_861448.2	1	protein O-mannosyl-transferase TMTC3 isoform 1 [Homo sapiens]	TMTC3	914	103.8	8.84							2	2	4.70079e-05	4.70079e-05							2	2	4.65559e-05	4.65559e-05	0.990385							1	1	2.29356e-05	2.29356e-05	0.48791	0	20.994	6	3	5	3
1	1	1	XP_047275631.1	1	tyrosine-protein kinase JAK1 isoform X1 [Homo sapiens]	JAK1	1154	133.2	7.55							1	1	1.86158e-05	1.86158e-05							1	1	1.84368e-05	1.84368e-05	0.990385							6	6	0.000108994	0.000108994	5.85492	0	29.828	8	7	8	7	protein metabolism;other metabolic processes;stress response;signal transduction;other biological processes	plasma membrane;other membranes;cytosol;cytoskeleton;nucleus;other cytoplasmic organelle;other cell component
1	1	1	XP_006723859.1	1	laminin subunit alpha-5 isoform X1 [Homo sapiens]	LAMA5	3700	399.9	7.02							1	1	5.80611e-06	5.80611e-06							1	1	5.75028e-06	5.75028e-06	0.990385							4	4	2.26629e-05	2.26629e-05	3.90328	0	18.958	3	6	6	6
1	1	1	XP_016871679.2	1	insulin-degrading enzyme isoform X2 [Homo sapiens]	IDE	1061	122	7.24							1	1	2.02475e-05	2.02475e-05							1	1	2.00528e-05	2.00528e-05	0.990385							4	4	7.90317e-05	7.90317e-05	3.90328	0	14.245	5	4	6	4
1	1	1	XP_047279917.1	1	volume-regulated anion channel subunit LRRC8D isoform X1 [Homo sapiens]	LRRC8D	858	98.1	7.72							1	1	2.5038e-05	2.5038e-05							1	1	2.47973e-05	2.47973e-05	0.990385							3	3	7.32977e-05	7.32977e-05	2.92746	0	10.862	5	3	5	3	cell organization and biogenesis;stress response;transport;signal transduction;other biological processes	plasma membrane;other membranes;ER/Golgi;other cell component
1	1	1	NP_001025178.1	1	AP-1 complex subunit gamma-1 isoform a [Homo sapiens]	AP1G1	825	91.7	6.8							1	1	2.60395e-05	2.60395e-05							1	1	2.57891e-05	2.57891e-05	0.990385							2	2	5.08198e-05	5.08198e-05	1.95164	0	5.325	2	2	4	1	transport;other biological processes	other membranes;cytosol;ER/Golgi;other cytoplasmic organelle;other cell component
1	1	1	XP_054188075.1	1	serine hydroxymethyltransferase, cytosolic isoform X1 [Homo sapiens]	SHMT1	483	53	7.71							1	1	4.44774e-05	4.44774e-05							1	1	4.40498e-05	4.40498e-05	0.990385							2	1	8.68039e-05	8.68039e-05	1.95164	0	8.479	7	2	4	1	cell organization and biogenesis;other metabolic processes;other biological processes	cytosol;nucleus;other cell component
1	1	1	NP_001254500.1	1	TBC1 domain family member 2A isoform 1 [Homo sapiens]	TBC1D2	928	105.3	6.58							1	1	2.31494e-05	2.31494e-05							1	1	2.29268e-05	2.29268e-05	0.990385							2	1	4.51792e-05	4.51792e-05	1.95164	0	6.939	3	2	4	2	other biological processes	plasma membrane;other membranes;cytosol;nucleus;other cell component
1	1	2	NP_848696.1	1	minor histocompatibility antigen H13 isoform 3 [Homo sapiens]	HM13	426	46.8	7.23							1	1	5.04286e-05	5.04286e-05							1	1	4.99438e-05	4.99438e-05	0.990385	1	1	0.000129847				1	1	4.92093e-05	8.95282e-05	1.77534	0	11.467	7	3	4	3	protein metabolism;other metabolic processes;stress response;transport;developmental processes	other membranes;ER/Golgi
1	1	1	NP_002282.2	1	laminin subunit beta-1 precursor [Homo sapiens]	LAMB1	1786	197.9	4.94							2	2	2.40567e-05	2.40567e-05							2	2	2.38254e-05	2.38254e-05	0.990385							3	3	3.52125e-05	3.52125e-05	1.46373	0	16.262	3	4	7	4	cell adhesion;cell organization and biogenesis;developmental processes;other biological processes	non-structural extracellular;extracellular matrix;ER/Golgi;other cell component
1	1	1	NP_055975.1	1	mitochondrial-processing peptidase subunit alpha isoform 1 precursor [Homo sapiens]	PMPCA	525	58.2	6.92							5	5	0.000204596	0.000204596							5	5	0.000202629	0.000202629	0.990385							7	6	0.000279509	0.000279509	1.36615	0	32.325	19	7	17	7	protein metabolism;other metabolic processes	other membranes;mitochondrion
1	1	1	NP_005695.3	1	receptor-type tyrosine-protein phosphatase U isoform 3 precursor [Homo sapiens]	PTPRU	1446	162.3	6.92							1	1	1.48566e-05	1.48566e-05							1	1	1.47137e-05	1.47137e-05	0.990385							1	1	1.44973e-05	1.44973e-05	0.97582	0	11.56	2	2	3	2	cell adhesion;protein metabolism;other metabolic processes;signal transduction;other biological processes	plasma membrane;other membranes;other cell component
1	1	1	XP_011516309.1	1	excitatory amino acid transporter 3 isoform X1 [Homo sapiens]	SLC1A1	547	59.5	5.69							1	1	3.92735e-05	3.92735e-05							1	1	3.88959e-05	3.88959e-05	0.990385							1	1	3.83239e-05	3.83239e-05	0.97582	0	8.663	3	1	3	1
1	1	1	XP_005248091.1	1	transmembrane protein 128 isoform X1 [Homo sapiens]	TMEM128	165	18.8	6.76							1	1	0.000130198	0.000130198							1	1	0.000128946	0.000128946	0.990385							1	1	0.000127049	0.000127049	0.97582	0	6.188	17	1	3	1		other membranes
1	1	1	XP_005264900.1	1	oxysterol-binding protein-related protein 10 isoform X1 [Homo sapiens]	OSBPL10	769	84.3	8.46							1	1	2.79358e-05	2.79358e-05							1	1	2.76672e-05	2.76672e-05	0.990385							1	1	2.72603e-05	2.72603e-05	0.97582	0	5.008	1	1	3	1
1	1	1	XP_047304162.1	1	dynamin-like 120 kDa protein, mitochondrial isoform X1 [Homo sapiens]	OPA1	1047	121.1	7.44							1	1	2.05182e-05	2.05182e-05							1	1	2.0321e-05	2.0321e-05	0.990385							1	1	2.00221e-05	2.00221e-05	0.97582	0	4.782	3	2	3	2
1	1	1	NP_001193830.1	1	tax1-binding protein 1 isoform 2 [Homo sapiens]	TAX1BP1	747	86.2	5.43							12	12	0.000345102	0.000345102							12	12	0.000341784	0.000341784	0.990385							10	9	0.000280631	0.000280631	0.813183	0	98.382	38	19	34	1
1	1	2	NP_065393.1	1	reticulon-4 isoform A [Homo sapiens]	RTN4	1192	129.9	4.5							3	2	5.4067e-05	5.4067e-05							3	1	5.35471e-05	5.35471e-05	0.990385	1	1	4.64051e-05				2	2	3.51731e-05	4.07891e-05	0.754418	0	38.492	4	2	9	2	cell adhesion;cell organization and biogenesis;stress response;developmental processes;other biological processes	plasma membrane;other membranes;ER/Golgi;nucleus;other cell component
1	1	1	NP_079285.2	1	centrosomal protein of 135 kDa [Homo sapiens]	CEP135	1140	133.4	6.21							7	7	0.000131911	0.000131911							7	7	0.000130642	0.000130642	0.990385							4	4	7.35549e-05	7.35549e-05	0.557611	0	34.018	11	10	18	10	cell cycle OR cell proliferation;cell organization and biogenesis;other biological processes	cytosol;cytoskeleton
1	1	1	NP_001269079.1	1	vacuolar protein sorting-associated protein 29 isoform 3 [Homo sapiens]	VPS29	214	24	8.18							2	2	0.000200772	0.000200772							2	2	0.000198842	0.000198842	0.990385							1	1	9.79587e-05	9.79587e-05	0.48791	0	15.638	21	3	5	3	transport	other membranes;cytosol;other cytoplasmic organelle;other cell component
1	1	1	NP_001394375.1	1	adenomatous polyposis coli protein isoform n [Homo sapiens]	APC	2871	313.7	8.1							5	5	3.74131e-05	3.74131e-05							5	5	3.70534e-05	3.70534e-05	0.990385							2	2	1.46034e-05	1.46034e-05	0.390328	0	39.456	3	7	12	7
1	1	0	XP_054187850.1	1	inhibitor of Bruton tyrosine kinase isoform X1 [Homo sapiens]	IBTK	1394	155.2	7.81							6	5	9.24646e-05	9.24646e-05							6	6	9.15755e-05	9.15755e-05	0.990385											0	0	45.135	10	8	12	8
1	1	1	XP_047290123.1	1	zinc finger homeobox protein 3 isoform X1 [Homo sapiens]	ZFHX3	3703	404.2	6.2							7	7	4.06098e-05	4.06098e-05							7	7	4.02194e-05	4.02194e-05	0.990385							10	10	5.66113e-05	5.66113e-05	1.39403	0	64.101	7	16	24	16	other biological processes	nucleus;other cell component
2	3	3	NP_001135451.1	1	TP53-binding protein 1 isoform 2 [Homo sapiens]	TP53BP1	1975	213.9	4.7				18	17	0.000191494	64	44	0.000696145	0.00044382	9	6	0.000363622	15	15	0.000146847	75	48	0.000807951	0.000439474	0.990208	1	1	2.80075e-05	1	1	0.000103726	87	52	0.00092344	0.000351725	0.792495	0	701.856	51	66	270	2
2	3	2	NP_055491.1	1	pumilio homolog 1 isoform 2 [Homo sapiens]	PUM1	1186	126.4	6.84				7	6	0.000124012	34	24	0.000615859	0.000369935	3	3	0.000201842	11	10	0.000179329	40	26	0.000717573	0.000366248	0.990032	5	5	0.000233199				28	21	0.000494914	0.000364057	0.984109	0	246.226	27	28	128	1	RNA metabolism OR transcription;other metabolic processes;other biological processes	cytosol;nucleus;other cell component
2	2	1	XP_005250037.1	1	zinc finger protein 777 isoform X1 [Homo sapiens]	ZNF777	875	98.1	6.73				4	3	9.60509e-05	1	1	2.45515e-05	6.03012e-05				1	1	2.2097e-05	4	4	9.72619e-05	5.96795e-05	0.989689							2	2	4.79158e-05	4.79158e-05	0.794607	0	23.864	12	8	12	7
1	2	1	NP_060193.2	1	torsin-4A [Homo sapiens]	TOR4A	423	46.9	9.94				2	2	9.93435e-05				9.93435e-05				1	1	4.57089e-05	3	2	0.000150894	9.83015e-05	0.989511							1	1	4.95583e-05	4.95583e-05	0.498858	0	11.531	14	3	7	3		non-structural extracellular;other membranes;ER/Golgi;nucleus;other cell component
3	3	2	NP_060598.3	1	pre-rRNA-processing protein TSR1 homolog [Homo sapiens]	TSR1	804	91.8	7.42	7	5	0.000770978	30	21	0.000783998	26	16	0.000694711	0.000749896	10	9	0.000992474	27	22	0.000649306	22	16	0.00058218	0.00074132	0.988564	18	12	0.00123839				23	16	0.000599692	0.000919042	1.22556	0	247.484	45	29	163	29	RNA metabolism OR transcription;other metabolic processes	cytosol;nucleus;other cell component
2	2	1	NP_001308427.1	1	septin-10 isoform 4 [Homo sapiens]	SEPT10	544	62.9	6.83				3	3	0.00011587	10	9	0.000394901	0.000255386				1	1	3.55421e-05	12	11	0.000469325	0.000252433	0.98844							2	2	7.70704e-05	7.70704e-05	0.301781	0	78.547	29	13	28	11
2	2	2	XP_054187244.1	1	flotillin-1 isoform X1 [Homo sapiens]	FLOT1	427	47.3	7.49				15	13	0.000738096	1	1	5.03105e-05	0.000394203				15	14	0.000679211	2	2	9.96536e-05	0.000389432	0.987897	7	6	0.000906801				2	2	9.81881e-05	0.000502494	1.27471	0	99.586	52	20	42	20	cell organization and biogenesis;stress response;transport;developmental processes;signal transduction;other biological processes	plasma membrane;other membranes;cytoskeleton;other cytoplasmic organelle;other cell component
2	3	1	NP_064547.2	1	ATP-dependent RNA helicase DHX33 isoform 1 [Homo sapiens]	DHX33	707	78.8	8.91				6	6	0.000178312	6	6	0.000182313	0.000180313	1	1	0.000112864	11	10	0.000300826	4	4	0.000120374	0.000178021	0.98729							5	4	0.000148254	0.000148254	0.822205	0	73.836	24	14	33	14	protein metabolism;other metabolic processes;other biological processes	cytosol;nucleus;other cell component
2	2	1	NP_001340434.1	1	integrator complex subunit 10 isoform a [Homo sapiens]	INTS10	737	85.1	7.33				3	3	8.5527e-05	4	3	0.000116595	0.000101061				1	1	2.62346e-05	6	5	0.000173211	9.97226e-05	0.986757							2	2	5.68878e-05	5.68878e-05	0.562906	0	33.515	14	9	16	9
3	3	2	NP_620614.2	1	probable global transcription activator SNF2L2 isoform b [Homo sapiens]	SMARCA2	1572	179.2	7.27	3	2	0.000168993	27	22	0.000360878	64	45	0.00087461	0.00046816	4	4	0.00020304	29	24	0.000356687	61	43	0.000825597	0.000461775	0.98636	5	5	0.000175938				60	40	0.00080012	0.000488029	1.04244	0	421.731	36	54	253	1
3	3	2	NP_004487.2	1	hepatocyte nuclear factor 3-alpha [Homo sapiens]	FOXA1	472	49.1	8.82	1	1	0.000187611	5	3	0.000222576	10	7	0.00045514	0.000288442	1	1	0.000169057	9	5	0.000368674	7	4	0.000315535	0.000284422	0.986062	1	1	0.000117192				7	5	0.000310894	0.000214043	0.742067	0	97.396	25	7	41	6	cell-cell signaling;cell organization and biogenesis;RNA metabolism OR transcription;other metabolic processes;developmental processes;signal transduction;other biological processes	nucleus;other cell component
2	2	1	XP_054186734.1	1	histone-lysine N-methyltransferase EHMT2 isoform X1 [Homo sapiens]	EHMT2	1395	151.2	6.32				2	2	3.01235e-05	36	24	0.00055439	0.000292257				3	3	4.15804e-05	35	24	0.000533808	0.000287694	0.984388							36	23	0.000540985	0.000540985	1.85106	0	297.386	31	33	112	33
2	3	2	NP_112196.3	1	TRMT1-like protein isoform 1 [Homo sapiens]	TRMT1L	733	81.7	7.88				13	11	0.00037264	35	26	0.00102577	0.000699206	3	3	0.000326582	24	19	0.000633066	38	26	0.00110299	0.000687545	0.983323	4	4	0.000301855				42	30	0.00120116	0.000751509	1.0748	0	349.894	73	39	159	39	RNA metabolism OR transcription;other metabolic processes;other biological processes	nucleus
2	2	2	NP_001091868.1	1	coatomer subunit alpha isoform 1 [Homo sapiens]	COPA	1233	139.2	7.59				7	6	0.000119285	48	38	0.000836306	0.000477795				6	6	9.4087e-05	49	40	0.00084552	0.000469804	0.983274	2	2	8.9724e-05				37	26	0.000629065	0.000359394	0.752193	0	352.249	48	50	149	50
3	3	3	XP_047291238.1	1	ATP-dependent RNA helicase DDX42 isoform X1 [Homo sapiens]	DDX42	938	102.9	7.02	18	16	0.0016993	55	38	0.001232	73	43	0.00167189	0.00153439	20	14	0.00170138	50	36	0.00103064	79	45	0.00179191	0.00150798	0.982784	37	22	0.00218193	2	2	0.0004368	72	42	0.00160911	0.00140928	0.918461	0	612.83	66	55	406	55	other biological processes	cytosol;nucleus;other cell component
2	2	1	XP_006724344.3	1	eukaryotic translation initiation factor 4E transporter isoform X1 [Homo sapiens]	EIF4ENIF1	1027	112.5	8.82				2	2	4.09175e-05	3	2	6.27535e-05	5.18355e-05				1	1	1.88266e-05	4	4	8.28668e-05	5.08467e-05	0.980924							1	1	2.0412e-05	2.0412e-05	0.393785	0	36.966	8	5	11	5
3	3	2	XP_011533177.1	1	homeobox protein CDX-2 isoform X1 [Homo sapiens]	CDX2	321	34.2	9.63	5	4	0.00137932	26	9	0.00170184	17	7	0.00113771	0.00140629	3	2	0.000745747	31	9	0.00186723	23	8	0.00152445	0.00137914	0.980698	15	7	0.00258481				24	8	0.00156734	0.00207607	1.47628	0	171.042	29	10	144	9
2	2	2	XP_011538278.1	1	transmembrane 9 superfamily member 3 isoform X1 [Homo sapiens]	TM9SF3	607	70.2	7.53				1	1	3.46147e-05	6	5	0.000212349	0.000123482				1	1	3.18532e-05	6	4	0.000210307	0.00012108	0.980551	1	1	9.11282e-05				5	5	0.000172678	0.000131903	1.0682	0	31.909	16	7	20	7
3	3	3	NP_001352528.1	1	pre-mRNA-processing factor 40 homolog A isoform 7 [Homo sapiens]	PRPF40A	954	108.4	7.83	17	12	0.00157798	54	28	0.00118931	65	37	0.0014637	0.00141033	18	11	0.00150556	51	30	0.00103363	72	36	0.00160574	0.00138164	0.97966	27	18	0.00156551	5	5	0.00107369	65	33	0.00142831	0.00135584	0.961362	0	402.106	41	49	374	0
1	2	1	XP_047287795.1	1	cyclin-K isoform X1 [Homo sapiens]	CCNK	580	64.2	8.41							4	4	0.000148156	0.000148156				1	1	3.3336e-05	7	3	0.00025678	0.000145058	0.97909							6	4	0.00021686	0.00021686	1.46373	0	45.298	11	4	18	4	cell cycle OR cell proliferation;RNA metabolism OR transcription;other metabolic processes;stress response;other biological processes	nucleus;other cell component
2	2	1	XP_016859290.1	1	glutamine--fructose-6-phosphate aminotransferase [isomerizing] 1 isoform X1 [Homo sapiens]	GFPT1	724	81.5	7.66				1	1	2.90209e-05	5	5	0.000148361	8.86907e-05				1	1	2.67056e-05	5	5	0.000146934	8.68198e-05	0.978905							9	9	0.000260592	0.000260592	2.93821	0	50.181	22	11	21	11
3	3	2	NP_037367.3	1	ribonuclease 3 isoform 1 [Homo sapiens]	DROSHA	1374	159.2	7.87	1	1	6.44486e-05	17	16	0.000259963	6	6	9.38105e-05	0.000139407	2	2	0.00011615	12	11	0.000168864	8	8	0.000123878	0.000136297	0.977689	1	1	4.02583e-05				5	5	7.62851e-05	5.82717e-05	0.417996	0	95.017	21	20	52	20	RNA metabolism OR transcription;other metabolic processes;stress response;other biological processes	cytosol;nucleus;other cell component
3	3	3	XP_011509738.1	1	pre-mRNA 3' end processing protein WDR33 isoform X1 [Homo sapiens]	WDR33	1336	145.8	9.17	27	18	0.00178961	100	49	0.00157269	101	54	0.00162406	0.00166212	30	21	0.0017918	105	50	0.00151958	98	49	0.00156067	0.00162402	0.977077	27	20	0.00111789	2	2	0.000306676	91	49	0.00142788	0.000950815	0.57205	0	861.734	60	69	581	68	DNA metabolism;RNA metabolism OR transcription;other metabolic processes;stress response;other biological processes	nucleus;other cell component
3	3	2	NP_079341.2	1	ribosome production factor 1 [Homo sapiens]	RPF1	349	40.1	10.01	19	13	0.0048209	47	22	0.00282958	13	10	0.000800212	0.0028169	18	10	0.0041155	56	26	0.00310245	17	10	0.00103637	0.00275144	0.976761	20	12	0.00316991				23	11	0.00138153	0.00227572	0.80788	0	249.717	68	29	213	29	RNA metabolism OR transcription;other metabolic processes	nucleus;other cell component
3	3	2	NP_001171868.1	1	band 4.1-like protein 5 isoform 3 [Homo sapiens]	EPB41L5	505	57.8	9.1	3	3	0.000526053	22	18	0.000915337	17	13	0.000723177	0.000721522	4	4	0.000632039	20	17	0.000765738	17	14	0.000716223	0.000704667	0.976639	4	3	0.000438137				15	14	0.000622668	0.000530403	0.735116	0	160.697	51	22	102	20		cytoskeleton
2	2	2	NP_004364.2	1	cytochrome c oxidase subunit 6A1, mitochondrial [Homo sapiens]	COX6A1	109	12.1	9.32				1	1	0.000192763	4	1	0.000788352	0.000490558				1	1	0.000177384	4	1	0.000780772	0.000479078	0.976599	1	1	0.000507476				6	1	0.00115393	0.000830705	1.69339	0	17.905	27	1	17	1	other metabolic processes	other membranes;mitochondrion
1	2	1	XP_054187569.1	1	histone acetyltransferase KAT6B isoform X1 [Homo sapiens]	KAT6B	2073	231.2	5.96							3	3	3.10892e-05	3.10892e-05				1	1	9.32701e-06	5	5	5.1317e-05	3.0322e-05	0.975325							7	6	7.07873e-05	7.07873e-05	2.27691	0	39.421	7	10	16	8	cell organization and biogenesis;other biological processes	nucleus;other cell component
1	2	1	XP_047287649.1	1	protein PALS1 isoform X1 [Homo sapiens]	MPP5	675	77.2	6.14							3	3	9.54782e-05	9.54782e-05				1	1	2.86443e-05	5	5	0.0001576	9.31223e-05	0.975325							6	4	0.000186339	0.000186339	1.95164	0	37.763	18	7	15	7	cell organization and biogenesis;other metabolic processes;developmental processes;other biological processes	plasma membrane;other membranes;ER/Golgi;other cell component
1	2	1	NP_899199.2	1	asparagine synthetase [glutamine-hydrolyzing] isoform a [Homo sapiens]	ASNS	561	64.3	6.86							3	3	0.00011488	0.00011488				1	1	3.4465e-05	5	5	0.000189626	0.000112046	0.975325							7	7	0.000261572	0.000261572	2.27691	0	40.409	20	8	16	8	other metabolic processes;stress response;other biological processes	cytosol
1	2	1	NP_003609.2	1	mitogen-activated protein kinase kinase kinase kinase 3 isoform 1 [Homo sapiens]	MAP4K3	894	101.3	7.56							3	2	7.20893e-05	7.20893e-05				1	1	2.16274e-05	5	4	0.000118994	7.03105e-05	0.975325							1	1	2.34487e-05	2.34487e-05	0.325273	0	21.207	9	5	10	5	protein metabolism;other metabolic processes;stress response;signal transduction;other biological processes	other cell component
3	3	3	XP_047295199.1	1	transcription activator BRG1 isoform X1 [Homo sapiens]	SMARCA4	1679	188	8.19	8	7	0.000421929	33	26	0.000412965	73	47	0.000934026	0.00058964	9	9	0.000427727	40	32	0.000460629	66	44	0.000836343	0.000574899	0.975001	11	10	0.000362396	1	1	0.000122013	72	43	0.000898956	0.000461122	0.782039	0	493.254	35	60	313	1	cell organization and biogenesis;RNA metabolism OR transcription;other metabolic processes;developmental processes;other biological processes	nucleus
3	3	2	XP_024309307.1	1	NK-tumor recognition protein isoform X1 [Homo sapiens]	NKTR	1463	165.7	9.99	1	1	6.05279e-05	26	21	0.000373404	19	16	0.000278995	0.000237642	3	3	0.000163626	16	14	0.000211455	22	15	0.000319941	0.000231674	0.974885	2	2	7.56184e-05				16	14	0.000229262	0.00015244	0.64147	0	178.508	28	29	105	29
3	3	2	NP_001359503.1	1	ataxin-2 isoform 4 [Homo sapiens]	ATXN2	1155	124.5	9.14	2	2	0.000153337	16	13	0.000291063	26	19	0.000483591	0.000309331	2	2	0.000138173	16	13	0.000267843	27	17	0.000497362	0.000301126	0.973476	3	3	0.000143675				18	12	0.000326698	0.000235187	0.760308	0	210.027	31	24	110	24		cytosol
2	3	2	XP_047276934.1	1	trinucleotide repeat-containing gene 18 protein isoform X1 [Homo sapiens]	TNRC18	2979	315.5	8.76				8	6	5.64247e-05	17	16	0.000122593	8.95088e-05	2	2	5.35716e-05	10	9	6.49039e-05	20	18	0.00014284	8.71052e-05	0.973147	4	4	7.4273e-05				21	17	0.000147776	0.000111025	1.24038	0	178.535	20	35	82	35
3	2	1	NP_001304051.1	1	protein argonaute-1 isoform 1x [Homo sapiens]	AGO1	891	101.1	9.22	1	1	9.93853e-05	3	3	7.07446e-05	11	8	0.000265217	0.000145116				2	2	4.34004e-05	10	10	0.000238788	0.000141094	0.972289							7	7	0.000164694	0.000164694	1.13491	0	73.478	22	14	34	8	other biological processes	cytosol;other cell component
2	2	2	XP_054189633.1	1	CCR4-NOT transcription complex subunit 3 isoform X1 [Homo sapiens]	CNOT3	771	83.8	6.23				5	5	0.000136259	9	8	0.00025077	0.000193514				4	4	0.000100311	10	8	0.000275954	0.000188132	0.972188	1	1	7.17443e-05				6	6	0.000163137	0.000117441	0.606884	0	64.285	14	10	35	10
3	3	1	XP_054187957.1	1	INO80 complex subunit D isoform X1 [Homo sapiens]	INO80D	1056	116.3	8.21	1	1	8.38564e-05	13	11	0.00025866	7	7	0.000142404	0.00016164	1	1	7.55633e-05	15	13	0.000274643	6	6	0.000120887	0.000157031	0.971487							9	8	0.000178663	0.000178663	1.10532	0	139.661	28	16	52	16
2	2	1	NP_004609.1	1	DNA topoisomerase 3-alpha isoform 1 [Homo sapiens]	TOP3A	1001	112.3	8.34				2	2	4.19803e-05	5	5	0.000107306	7.4643e-05				2	2	3.86311e-05	5	5	0.000106274	7.24526e-05	0.970654							8	7	0.000167538	0.000167538	2.24452	0	45.768	13	11	22	10	cell cycle OR cell proliferation;cell organization and biogenesis;DNA metabolism;other metabolic processes;stress response	mitochondrion;nucleus;other cell component
3	3	3	NP_005712.1	1	actin-related protein 3 isoform 1 [Homo sapiens]	ACTR3	418	47.3	5.88	3	2	0.000635543	20	14	0.00100532	13	11	0.000668119	0.00076966	5	5	0.000954484	19	13	0.000878858	8	8	0.000407197	0.000746847	0.970359	8	6	0.00105866	1	1	0.000490094	4	4	0.000200604	0.000583119	0.757631	0	145.83	62	21	81	20	cell cycle OR cell proliferation;cell organization and biogenesis;stress response;other biological processes	cytosol;cytoskeleton;nucleus;other cell component
2	2	2	NP_055134.2	1	inner nuclear membrane protein Man1 isoform 1 [Homo sapiens]	LEMD3	911	99.9	7.55				9	9	0.000207574	38	24	0.000896091	0.000551833				13	11	0.000275909	34	25	0.000794057	0.000534983	0.969466	3	3	0.000182156				27	18	0.000621301	0.000401729	0.72799	0	273.75	42	28	124	28	cell organization and biogenesis;other biological processes	other membranes;nucleus
3	3	3	XP_047300898.1	1	pre-mRNA-processing factor 40 homolog A isoform X3 [Homo sapiens]	PRPF40A	976	110.4	7.83	15	10	0.00136095	52	27	0.00111945	62	35	0.00136467	0.00128169	15	8	0.00122636	47	27	0.000931086	72	37	0.00156954	0.00124233	0.96929	24	16	0.0013602	5	5	0.00104948	66	34	0.00141759	0.00127576	0.995373	0	364.322	38	47	358	3
3	3	2	NP_003061.3	1	probable global transcription activator SNF2L2 isoform a [Homo sapiens]	SMARCA2	1590	181.2	7.2	3	2	0.00016708	28	23	0.000370008	66	47	0.000891731	0.000476273	4	4	0.000200742	29	24	0.000352649	62	44	0.000829632	0.000461008	0.967949	5	5	0.000173946				61	41	0.000804247	0.000489096	1.02693	0	427.119	36	55	258	2	cell organization and biogenesis;developmental processes;other biological processes	cytoskeleton;nucleus;other cell component
1	2	1	NP_001397812.1	1	ran-binding protein 10 isoform 5 [Homo sapiens]	RANBP10	650	70.4	6.87							2	2	6.61003e-05	6.61003e-05				1	1	2.9746e-05	3	3	9.81971e-05	6.39716e-05	0.967795							5	4	0.000161255	0.000161255	2.43955	0	22.88	10	5	11	4
1	2	1	XP_006724531.1	1	dystrophin isoform X1 [Homo sapiens]	DMD	3703	428.3	5.83							4	4	2.32056e-05	2.32056e-05				2	2	1.04428e-05	6	5	3.44737e-05	2.24583e-05	0.967795							6	6	3.39668e-05	3.39668e-05	1.46373	0	44.378	3	10	18	8
1	2	1	NP_001365903.1	1	F-box/WD repeat-containing protein 11 isoform D [Homo sapiens]	FBXW11	563	64.5	6.79							2	2	7.63148e-05	7.63148e-05				1	1	3.43426e-05	3	3	0.000113371	7.3857e-05	0.967795							3	3	0.000111704	0.000111704	1.46373	0	12.393	7	3	9	3	cell cycle OR cell proliferation;cell organization and biogenesis;protein metabolism;other metabolic processes;transport;developmental processes;other biological processes	cytosol;cytoskeleton;nucleus;other cell component
1	2	0	XP_016859259.1	1	polypeptide N-acetylgalactosaminyltransferase 3 isoform X1 [Homo sapiens]	GALNT3	633	72.6	7.99							2	2	6.78755e-05	6.78755e-05				1	1	3.05448e-05	3	2	0.000100834	6.56896e-05	0.967795											0	0	16.306	7	3	6	3	protein metabolism;other metabolic processes;signal transduction;other biological processes	other membranes;ER/Golgi;other cell component
1	2	1	NP_002731.4	1	protein kinase C iota type [Homo sapiens]	PRKCI	596	68.2	5.85							2	2	7.20893e-05	7.20893e-05				1	1	3.24411e-05	3	3	0.000107094	6.97676e-05	0.967795							2	2	7.03461e-05	7.03461e-05	0.97582	0	32.564	15	5	8	5	cell organization and biogenesis;protein metabolism;other metabolic processes;transport;developmental processes;signal transduction;other biological processes	plasma membrane;other membranes;cytosol;cytoskeleton;ER/Golgi;nucleus;other cytoplasmic organelle;other cell component
1	2	1	NP_001338506.1	1	outer dense fiber protein 2 isoform 12 [Homo sapiens]	ODF2	964	110.7	8.34							2	2	4.45697e-05	4.45697e-05				1	1	2.00569e-05	3	3	6.62118e-05	4.31344e-05	0.967795							1	1	2.1746e-05	2.1746e-05	0.48791	0	21.392	8	6	7	6
2	2	1	XP_011508213.1	1	sterol O-acyltransferase 1 isoform X1 [Homo sapiens]	SOAT1	550	64.7	8.94				1	1	3.82021e-05	2	2	7.81186e-05	5.81603e-05				1	1	3.51543e-05	2	2	7.73674e-05	5.62609e-05	0.967341							4	3	0.000152459	0.000152459	2.62136	0	27.095	10	3	10	3	cell organization and biogenesis;other metabolic processes;transport;other biological processes	other membranes;ER/Golgi
2	2	1	XP_047295786.1	1	endothelial protein C receptor isoform X1 [Homo sapiens]	PROCR	275	30.7	8.48				1	1	7.64042e-05	2	2	0.000156237	0.000116321				1	1	7.03087e-05	2	2	0.000154735	0.000112522	0.967341							2	2	0.000152459	0.000152459	1.31068	0	11.048	9	2	8	2
2	2	1	NP_001098549.2	1	probable fibrosin-1 [Homo sapiens]	FBRS	980	103.7	9.51				1	1	2.14399e-05	2	2	4.38421e-05	3.2641e-05				1	1	1.97295e-05	2	2	4.34205e-05	3.1575e-05	0.967341							1	1	2.1391e-05	2.1391e-05	0.655341	0	13.17	8	6	7	6
3	2	2	NP_060979.2	1	leucine-rich repeat-containing protein 59 [Homo sapiens]	LRRC59	307	34.9	9.57	3	3	0.000865332	14	11	0.000958163	5	5	0.00034988	0.000724458	2	2	0.000519836	14	10	0.000881721				0.000700779	0.967314	2	2	0.000360357				2	2	0.000136568	0.000248463	0.342963	0	101.864	39	11	42	11	signal transduction	other membranes;mitochondrion;ER/Golgi;nucleus;other cell component
3	3	2	NP_004584.1	1	transformer-2 protein homolog beta isoform 1 [Homo sapiens]	TRA2B	288	33.6	11.25	4	3	0.00122989	12	9	0.000875464	21	10	0.00156644	0.00122393	3	2	0.000831197	13	9	0.000872755	25	10	0.00184688	0.00118361	0.967055	2	2	0.000384131				21	10	0.00152856	0.000956347	0.781372	0	120.377	33	14	101	12	RNA metabolism OR transcription;other metabolic processes;developmental processes;other biological processes	other membranes;nucleus;other cell component
1	2	1	NP_003443.2	1	zinc finger protein 189 isoform 1 [Homo sapiens]	ZNF189	626	72.9	8.5				3	3	0.000100692				0.000100692				3	3	9.26592e-05	3	3	0.000101962	9.73105e-05	0.966414							4	4	0.00013395	0.00013395	1.33029	0	23.974	14	7	13	7	other biological processes	nucleus
1	2	2	XP_047273185.1	1	alpha-1,3-mannosyl-glycoprotein 2-beta-N-acetylglucosaminyltransferase isoform X1 [Homo sapiens]	MGAT1	445	50.8	9.16				1	1	4.72161e-05				4.72161e-05				1	1	4.34492e-05	1	1	4.78113e-05	4.56303e-05	0.966414	1	1	0.000124303				2	2	9.42164e-05	0.00010926	2.31404	0	11.949	8	3	6	3	protein metabolism;other metabolic processes;developmental processes;other biological processes	other membranes;ER/Golgi;other cell component
1	2	2	NP_005872.2	1	[3-methyl-2-oxobutanoate dehydrogenase [lipoamide]] kinase, mitochondrial isoform a precursor [Homo sapiens]	BCKDK	412	46.3	8.82				1	1	5.09979e-05				5.09979e-05				1	1	4.69293e-05	1	1	5.16409e-05	4.92851e-05	0.966414	1	1	0.000134259				1	1	5.08814e-05	9.25704e-05	1.81518	0	12.097	10	3	5	3	other metabolic processes;other biological processes	mitochondrion
1	2	1	XP_011524861.1	1	zinc finger protein 836 isoform X1 [Homo sapiens]	ZNF836	936	107.6	9.22				1	1	2.24478e-05				2.24478e-05				1	1	2.06569e-05	1	1	2.27308e-05	2.16939e-05	0.966414							1	1	2.23965e-05	2.23965e-05	0.997716	0	12.726	3	2	4	1	other biological processes	nucleus
1	2	1	NP_060378.1	1	zinc finger protein 446 isoform 1 [Homo sapiens]	ZNF446	450	48.9	6.09				1	1	4.66914e-05				4.66914e-05				1	1	4.29664e-05	1	1	4.72801e-05	4.51233e-05	0.966414							1	1	4.65848e-05	4.65848e-05	0.997716	0	7.138	5	2	4	2	other biological processes	nucleus;other cell component
1	2	1	NP_110382.3	1	thioredoxin-related transmembrane protein 1 precursor [Homo sapiens]	TMX1	280	31.8	4.98				1	1	7.50398e-05				7.50398e-05				1	1	6.90532e-05	1	1	7.59859e-05	7.25195e-05	0.966414							1	1	7.48684e-05	7.48684e-05	0.997716	0	5.253	4	1	4	1	stress response	other membranes;ER/Golgi;other cell component
2	2	1	XP_011540801.1	1	zinc finger and BTB domain-containing protein 40 isoform X1 [Homo sapiens]	ZBTB40	1239	138	6.57				2	2	3.39163e-05	7	7	0.000121371	7.76435e-05				3	2	4.68157e-05	6	5	0.000103032	7.49237e-05	0.964971							3	3	5.07582e-05	5.07582e-05	0.653735	0	50.189	14	11	21	11	stress response;other biological processes	nucleus
2	3	2	XP_047300444.1	1	NADH dehydrogenase [ubiquinone] 1 beta subcomplex subunit 3 isoform X1 [Homo sapiens]	NDUFB3	98	11.4	9.2				4	4	0.000857598	6	5	0.00131526	0.00108643	1	1	0.000814234	3	3	0.000591884	8	7	0.00173682	0.00104765	0.964302	3	2	0.00169331				12	8	0.00256692	0.00213011	1.96066	0	38.605	56	9	37	9	cell organization and biogenesis;other metabolic processes;transport	other membranes;mitochondrion
3	3	2	NP_003578.2	1	pre-mRNA-splicing factor ATP-dependent RNA helicase DHX16 isoform 1 [Homo sapiens]	DHX16	1041	119.2	6.8	3	1	0.000255194	13	7	0.000262387	8	1	0.000165092	0.000227558	4	2	0.000306609	9	6	0.00016716	9	1	0.000183943	0.000219237	0.963436	5	2	0.000265681				8	1	0.0001611	0.000213391	0.937743	0	32.461	11	9	59	8	RNA metabolism OR transcription;other metabolic processes;stress response	nucleus;other cell component
3	3	3	NP_690601.1	1	actin-related protein 2/3 complex subunit 2 [Homo sapiens]	ARPC2	300	34.3	7.36	3	3	0.000885523	12	9	0.000840446	15	12	0.00107413	0.000933366	1	1	0.000265983	19	16	0.00122454	17	11	0.00120564	0.000898723	0.962883	2	1	0.000368766	1	1	0.000682864	11	9	0.000768649	0.00060676	0.650077	0	162.743	76	22	81	22	cell organization and biogenesis;other biological processes	plasma membrane;other membranes;cytosol;cytoskeleton;nucleus;other cytoplasmic organelle;other cell component
2	2	1	NP_001035275.1	1	zinc finger protein 765 isoform 1 [Homo sapiens]	ZNF765	523	61.6	8.6				5	5	0.000200871	1	1	4.10757e-05	0.000120974				3	3	0.000110908	3	3	0.000122042	0.000116475	0.962813							1	1	4.00825e-05	4.00825e-05	0.331333	0	28.058	14	6	13	2	other biological processes	nucleus
2	3	2	NP_690852.1	1	leucine-rich repeat and WD repeat-containing protein 1 isoform 1 [Homo sapiens]	LRWD1	647	70.8	7.21				6	6	0.000194848	3	3	9.96102e-05	0.000147229	1	1	0.000123331	9	9	0.000268955	1	1	3.28842e-05	0.000141723	0.962603	2	2	0.000170989				2	2	6.48011e-05	0.000117895	0.800757	0	54.947	20	9	24	9	cell organization and biogenesis;DNA metabolism;other metabolic processes;other biological processes	cytoskeleton;nucleus;other cell component
3	3	3	NP_001352525.1	1	pre-mRNA-processing factor 40 homolog A isoform 4 [Homo sapiens]	PRPF40A	976	110.7	7.96	18	13	0.00163314	56	31	0.00120556	68	39	0.00149674	0.00144514	19	12	0.00155338	53	33	0.00104995	72	36	0.00156954	0.00139096	0.962505	27	18	0.00153023	5	5	0.00104948	69	34	0.00148203	0.00135391	0.93687	0	431.227	42	51	387	0
2	2	2	NP_067026.3	1	signal recognition particle receptor subunit beta [Homo sapiens]	SRPRB	271	29.7	9.04				2	2	0.000155064	6	5	0.00047563	0.000315347				3	3	0.000214039	5	5	0.000392547	0.000303293	0.961777	1	1	0.000204114				5	4	0.000386774	0.000295444	0.936886	0	59.306	41	8	22	8	cell organization and biogenesis;other biological processes	other membranes;cytoskeleton;ER/Golgi;other cell component
3	3	3	NP_056473.3	1	nucleolar complex protein 2 homolog [Homo sapiens]	NOC2L	749	84.9	5.62	5	5	0.000591137	31	19	0.00086962	56	24	0.00160618	0.00102231	12	7	0.00127842	35	19	0.000903499	27	16	0.00076696	0.000982961	0.961509	18	11	0.00132933	5	5	0.00136755	43	19	0.00120349	0.00130012	1.27175	0	209.223	23	27	232	27	cell organization and biogenesis;RNA metabolism OR transcription;other metabolic processes;other biological processes	cytosol;nucleus;other cell component
2	2	1	XP_011522987.1	1	ARF GTPase-activating protein GIT1 isoform X2 [Homo sapiens]	GIT1	768	85.1	6.83				3	3	8.20748e-05	4	4	0.000111889	9.69817e-05				3	3	7.55269e-05	4	4	0.000110813	9.31698e-05	0.960695							3	3	8.18873e-05	8.18873e-05	0.844359	0	38.949	17	8	17	8
2	3	1	XP_047299760.1	1	pumilio homolog 2 isoform X1 [Homo sapiens]	PUM2	1066	114.1	7.08				2	2	3.94205e-05	14	13	0.000282136	0.000160778	1	1	7.48545e-05	6	6	0.000108827	14	13	0.000279423	0.000154368	0.960131							13	11	0.000255648	0.000255648	1.59007	0	119.962	26	20	50	2	cell organization and biogenesis;RNA metabolism OR transcription;other metabolic processes;developmental processes;other biological processes	other membranes;cytosol;nucleus;other cell component
2	2	1	NP_001182555.1	1	protein AF-10 isoform c [Homo sapiens]	MLLT10	1068	113.3	8.21				4	3	7.86934e-05	8	8	0.000160918	0.000119806				5	4	9.05191e-05	7	6	0.00013945	0.000114984	0.959756							7	6	0.000137399	0.000137399	1.14685	0	79.706	17	10	31	10	other biological processes	nucleus;other cell component
3	3	3	NP_001311230.1	1	dolichyl-diphosphooligosaccharide--protein glycosyltransferase subunit 2 isoform 4 precursor [Homo sapiens]	RPN2	663	73	6.27	3	2	0.000400689	15	10	0.000475365	24	16	0.000777651	0.000551235	3	3	0.000361063	20	11	0.000583254	20	11	0.000641811	0.00052871	0.959136	11	7	0.000917743	1	1	0.000308988	27	14	0.000853703	0.000693478	1.25804	0	313.02	37	20	124	1
2	2	1	NP_001307585.1	1	PCI domain-containing protein 2 isoform 2 [Homo sapiens]	PCID2	453	52.1	8.47				1	1	4.63822e-05	4	4	0.000189692	0.000118037				2	2	8.53637e-05	3	2	0.000140901	0.000113132	0.958448							3	1	0.000138829	0.000138829	1.17615	0	34.582	14	6	13	6	other metabolic processes;transport	other cell component
3	3	2	NP_001185619.1	1	PPAN-P2RY11 protein isoform 2 [Homo sapiens]	PPAN-P2RY11	520	58.2	9.7	10	7	0.00170293	25	15	0.00101015	15	13	0.000619691	0.00111092	10	6	0.00153452	27	19	0.00100393	16	11	0.000654648	0.00106436	0.958089	13	10	0.00138287				16	14	0.00064502	0.00101395	0.912705	0	219.634	53	23	132	23	RNA metabolism OR transcription;other metabolic processes	nucleus
3	3	2	NP_001640.1	1	protein Shroom2 isoform 1 [Homo sapiens]	SHROOM2	1616	176.3	7.09	4	4	0.000219189	40	30	0.000520078	29	26	0.000385517	0.000374928	3	3	0.000148134	38	33	0.000454657	36	29	0.000473971	0.000358921	0.957306	4	3	0.000136918				12	11	0.000155667	0.000146292	0.390188	0	353.687	46	52	166	52	cell organization and biogenesis;transport;developmental processes;other biological processes	plasma membrane;other membranes;cytoskeleton;other cell component
2	3	2	NP_005793.2	1	E3 ubiquitin-protein ligase Topors isoform 1 [Homo sapiens]	TOPORS	1045	119.1	9.51				6	5	0.000120638	4	4	8.22301e-05	0.000101434	1	1	7.63588e-05	5	5	9.25114e-05	6	5	0.000122159	9.70098e-05	0.956382	1	1	5.29329e-05				5	5	0.000100302	7.66175e-05	0.755343	0	47.176	15	12	28	12	cell organization and biogenesis;protein metabolism;RNA metabolism OR transcription;other metabolic processes;stress response;developmental processes;signal transduction;other biological processes	cytoskeleton;nucleus;other cell component
2	2	1	NP_001349806.1	1	SWI/SNF-related matrix-associated actin-dependent regulator of chromatin subfamily B member 1 isoform d [Homo sapiens]	SMARCB1	403	46	6.33				1	1	5.21368e-05	1	1	5.33067e-05	5.27218e-05				1	1	4.79774e-05	1	1	5.27942e-05	5.03858e-05	0.955692							2	1	0.000104035	0.000104035	1.97329	0	4.371	3	1	6	1
2	2	1	NP_037452.1	1	host cell factor 2 [Homo sapiens]	HCFC2	792	86.7	8.48				1	1	2.65292e-05	1	1	2.71245e-05	2.68269e-05				1	1	2.44127e-05	1	1	2.68637e-05	2.56382e-05	0.955692							2	1	5.29373e-05	5.29373e-05	1.97329	0	13.546	5	3	6	3	cell organization and biogenesis;other biological processes	plasma membrane;other membranes;cytosol;nucleus;other cell component
2	2	1	XP_054188064.1	1	protein flightless-1 homolog isoform X1 [Homo sapiens]	FLII	1296	147.5	6.1				2	2	3.24246e-05	2	2	3.31522e-05	3.27884e-05				2	2	2.98378e-05	2	2	3.28334e-05	3.13356e-05	0.955692	1	1	4.26812e-05							4.26812e-05	1.30172	0	15.501	5	4	9	4
2	2	1	XP_047277855.1	1	zinc finger protein 691 isoform X1 [Homo sapiens]	ZNF691	315	35.8	7.8				2	2	0.000133404	2	2	0.000136397	0.000134901				2	2	0.000122761	2	2	0.000135086	0.000128924	0.955692							2	2	0.000133099	0.000133099	0.986646	0	11.985	12	3	10	3	other biological processes	nucleus
2	2	1	XP_006721625.1	1	zinc finger protein 624 isoform X1 [Homo sapiens]	ZNF624	865	99.9	8.88				1	1	2.42903e-05	1	1	2.48354e-05	2.45629e-05				1	1	2.23525e-05	1	1	2.45966e-05	2.34745e-05	0.955692							1	1	2.42349e-05	2.42349e-05	0.986646	0	7.386	3	2	5	1	other biological processes	nucleus
2	2	1	NP_006799.1	1	protein transport protein Sec61 subunit beta [Homo sapiens]	SEC61B	96	10	11.56				2	2	0.000437732	2	2	0.000447554	0.000442643				2	2	0.00040281	2	2	0.000443251	0.000423031	0.955692							2	2	0.000436732	0.000436732	0.986646	0	7.674	22	2	10	2	protein metabolism;other metabolic processes;stress response;transport	other membranes;cytosol;ER/Golgi
2	2	1	NP_000704.1	1	flavin reductase (NADPH) [Homo sapiens]	BLVRB	206	22.1	7.65				1	1	0.000101996	1	1	0.000104284	0.00010314				1	1	9.38587e-05	1	1	0.000103282	9.85702e-05	0.955692							1	1	0.000101763	0.000101763	0.986646	0	4.746	5	1	5	1	other metabolic processes	plasma membrane;other membranes;cytosol;nucleus;other cell component
2	2	1	NP_055021.1	1	transmembrane protein 258 [Homo sapiens]	TMEM258	79	9.1	5.83				1	1	0.000265964	1	1	0.000271932	0.000268948				1	1	0.000244745	1	1	0.000269317	0.000257031	0.955692							1	1	0.000265356	0.000265356	0.986646	0	4.04	10	1	5	1	protein metabolism;other metabolic processes;stress response;transport;other biological processes	other membranes;ER/Golgi;other cell component
2	1	2	NP_001397944.1	1	zinc finger protein 263 isoform 2 [Homo sapiens]	ZNF263	683	77.3	6.99	2	1	0.000259304	7	7	0.000215341				0.000237323				8	7	0.00022647				0.00022647	0.954271	1	1	8.09881e-05				4	3	0.000122771	0.00010188	0.429287	0	51.745	25	9	22	9	other biological processes	nucleus
[truncated: 1,332 more rows]
[truncated: 9 more columns]
