# Supplementary material for: PICH impacts the spindle assembly checkpoint via its DNA translocase and SUMO-interaction activities
Source: Life Sci Alliance. 2025 Feb 7;8(4):e202403140. doi: 10.26508/lsa.202403140 (PMC11806350; doi:10.26508/lsa.202403140)
Supplement: Supplementary file 3 [file LSA-2024-03140_SdataF4.2.xlsx]

## Sheet: Short protein List
	Selected protein list include the identified proteins at least twice in any condition (control, del-PICH, or PICH K128A) : Green: Chromoosmal strecturel protein , Pupple: Centroemre/kinetochore proteins, Red: Chromatin binding/remodeling proteins, BLue: Histone modification proteins
						Light blue: Nuclear pore complex, Black: other proteins of potneital interest. (Known SUMOylated proteins included).
	Column ends with:
	Peptides	Peptide Count
	PSMs	Peptide Spectral Count
	NSAF	Distributed Normalized Spectral Abundance Factor
	Single spectra hits not reported
										Control Single IPs										Del-PICH Single IPs										Del-PICH:Control	PICHK128A Single IPs										PICHK128A:Control	From all 9-samples analyzed
Control Detected # out of 3	del-PICH Detected # out of 3	PICHK128A Detected # out of 3	Locus	# Protein Groups	Description	Name	Length	MW	pI	# PSMs Control 1	# Peptides Control1	NSAF-Control1	# PSMs Control 2	# Peptides Control2	NSAF-c2	# PSMs Control 3	# Peptides Control3	NSAF-c3	Control NSAF AVG	# PSMs del-PICH 1	# Peptides del-PICH 1	NSAF-Del-PICH-1	# PSMs del-PICH 2	# Peptides del-PICH 2	NSAF-Del-PICH-2	# PSMs del-PICH 3	# Peptides del-PICH 3	NSAF-Del-PICH-3	Del-PICH NSAF AVG	NSAF ratio:Del-PICH:Control	# PSMs PICHK128A 1	# Peptides PICHK128A 1	NSAF-PICHK128A-1	# PSMs PICHK128A 2	# Peptides PICHK128A 2	NSAF-PICHK128A-2	# PSMs PICHK128A 3	# Peptides PICHK128A 3	NSAF-PICHK128A-3	PICHK128A NSAF AVG	NSAF ratio: K128/Control	Exp. q-value: Combined	Sum PEP Score	Coverage [%]	# Peptides	# PSMs	# Unique Peptides	Biological Process	Cellular Component
3	3	3	NP_001058.2	1	DNA topoisomerase 2-alpha [Homo sapiens]	TOP2A	1531	174.3	8.72	58	41	0.00335469	180	91	0.00247028	60	49	0.000841905	0.00222229	60	42	0.00312717	260	119	0.00328352	64	52	0.000889397	0.00243336	1.09498	107	56	0.0038659	34	27	0.00454946	87	60	0.00119124	0.0032022	1.44094	0	1165.53	61	126	910	104	cell cycle OR cell proliferation;cell organization and biogenesis;DNA metabolism;other metabolic processes;stress response;developmental processes;other biological processes	nucleus;other cell component
3	3	2	XP_011523944.1	1	structural maintenance of chromosomes flexible hinge domain-containing protein 1 isoform X1 [Homo sapiens]	SMCHD1	2067	233.6	7.53	3	3	0.000128523	15	13	0.000152476	113	76	0.00117442	0.000485141	2	2	7.72084e-05	14	14	0.000130957	97	63	0.000998441	0.000402202	0.829042	2	2	5.35219e-05				126	73	0.00127787	0.000665696	1.37217	0	714.298	47	87	372	87
3	3	3	XP_016864032.1	1	condensin complex subunit 3 isoform X1 [Homo sapiens]	NCAPG	1017	114.5	5.59	1	1	8.70721e-05	15	15	0.000309899	14	13	0.000295729	0.0002309	7	7	0.000549227	21	19	0.000399245	14	13	0.000292886	0.000413786	1.79206	3	3	0.000163171	1	1	0.000201435	20	17	0.000412255	0.000258953	1.1215	0	174.323	29	26	96	26
3	3	3	NP_055680.3	1	condensin complex subunit 1 [Homo sapiens]	NCAPD2	1401	157.1	6.61	4	4	0.000252826	53	39	0.000794854	44	34	0.000674686	0.000574122	10	8	0.000569557	78	53	0.00107646	53	40	0.000804875	0.000816964	1.42298	24	19	0.000947578	4	3	0.000584895	59	41	0.000882817	0.000805096	1.40231	0	564.831	53	59	329	59	cell cycle OR cell proliferation;cell organization and biogenesis;other biological processes	cytosol;nucleus;other cell component
1	2	1	NP_056156.2	1	condensin complex subunit 2 isoform 1 [Homo sapiens]	NCAPH	741	82.5	5.06							8	8	0.000231931	0.000231931				1	1	2.6093e-05	6	6	0.000172276	9.91843e-05	0.427646							8	8	0.000226323	0.000226323	0.97582	0	70.484	25	14	23	14	cell cycle OR cell proliferation;cell organization and biogenesis;other biological processes	cytosol;nucleus;other cell component
3	3	3	XP_047276495.1	1	condensin-2 complex subunit G2 isoform X2 [Homo sapiens]	NCAPG2	1143	130.9	6.87	2	2	0.000154947	25	19	0.000459561	37	21	0.000695412	0.00043664	5	3	0.000349059	52	38	0.000879627	20	16	0.000372284	0.000533657	1.22219	16	10	0.000774311	2	2	0.000358459	22	17	0.00040349	0.000512087	1.17279	0	337.748	44	44	181	44	cell cycle OR cell proliferation;cell organization and biogenesis;RNA metabolism OR transcription;other metabolic processes;developmental processes;other biological processes	nucleus;other cell component
2	3	2	XP_016869697.1	1	structural maintenance of chromosomes protein 2 isoform X1 [Homo sapiens]	SMC2	1197	135.6	8.43	7	6	0.00051785	62	44	0.0010883				0.000803073	8	7	0.000533299	60	48	0.000969167	1	1	1.77745e-05	0.000506747	0.63101	21	19	0.000970436	3	3	0.000513432				0.000741934	0.923868	0	334.229	52	55	162	55	cell cycle OR cell proliferation;cell organization and biogenesis;other biological processes	cytosol;nucleus;other cell component
3	3	3	NP_056076.1	1	condensin-2 complex subunit D3 isoform 1 [Homo sapiens]	NCAPD3	1498	168.8	7.5	2	2	0.000118227	26	20	0.000364679	25	20	0.000358521	0.000280476	4	4	0.00021307	33	25	0.000425935	23	19	0.000326668	0.000321891	1.14766	13	12	0.000480035	2	2	0.00027351	31	24	0.000433817	0.000395788	1.41113	0	327.666	31	37	159	37	cell cycle OR cell proliferation;cell organization and biogenesis;other biological processes	nucleus;other cell component
3	3	3	NP_613258.2	1	core histone macro-H2A.1 isoform 3 [Homo sapiens]	H2AFY	372	39.6	9.79	22	11	0.00523696	90	26	0.00508334	2	2	0.000115498	0.0034786	32	15	0.00686408	125	30	0.00649694	4	4	0.000228775	0.00452993	1.30223	37	16	0.00550175	10	7	0.00550697	5	4	0.000281763	0.00376349	1.0819	0	444.037	72	30	327	28	cell organization and biogenesis;DNA metabolism;RNA metabolism OR transcription;other metabolic processes;stress response;other biological processes	nucleus;other cell component
3	3	3	NP_061119.1	1	core histone macro-H2A.2 [Homo sapiens]	H2AFY2	372	40	9.69	4	2	0.000952175	12	5	0.000677779	1	1	5.77489e-05	0.000562568	4	2	0.00085801	17	6	0.000883583	1	1	5.71937e-05	0.000599596	1.06582	7	3	0.00104087	1	1	0.000550697	1	1	5.63526e-05	0.000549307	0.976428	0	59.622	28	7	48	5	cell organization and biogenesis;developmental processes;other biological processes	nucleus;other cell component
3	3	3	XP_047280398.1	1	histone H4 isoform X1 [Homo sapiens]	X1	103	11.4	11.36	39	14	0.0335295	67	16	0.0136674	25	11	0.00521422	0.0174704	30	11	0.0232412	68	17	0.0127648	34	11	0.00702316	0.0143431	0.820992	42	12	0.0225556	33	11	0.0656345	35	13	0.0071234	0.0317712	1.81857	0	196.175	62	19	373	19	cell organization and biogenesis;other biological processes	non-structural extracellular;nucleus;other cell component
3	3	3	NP_055464.1	1	scaffold attachment factor B2 [Homo sapiens]	SAFB2	953	107.4	6.16	44	26	0.00408846	102	42	0.00224883	98	42	0.00220912	0.00284881	36	21	0.00301429	86	44	0.00174481	100	42	0.00223253	0.00233054	0.818077	45	25	0.00261193	3	3	0.000644888	118	43	0.00259565	0.00195082	0.684786	0	723.788	48	57	632	35	developmental processes;other biological processes	nucleus;other cell component
3	3	3	NP_001188267.1	1	scaffold attachment factor B1 isoform 1 [Homo sapiens]	SAFB	917	102.8	5.49	47	25	0.00453867	113	45	0.00258916	112	45	0.00262383	0.00325055	37	20	0.00321964	94	43	0.00198198	116	44	0.00269141	0.00263101	0.809404	51	31	0.0030764	5	5	0.00111701	129	46	0.00294901	0.00238081	0.732432	0	756.152	39	54	704	32
3	3	2	XP_011520324.2	1	SAFB-like transcription modulator isoform X1 [Homo sapiens]	SLTM	1041	117.8	7.88	5	4	0.000425323	33	20	0.000666059	36	22	0.000742914	0.000611432	4	4	0.000306609	33	21	0.000612921	33	20	0.000674457	0.000531329	0.868991	6	4	0.000318818				33	21	0.000664538	0.000491678	0.804141	0	208.777	28	29	183	3
3	2	1	NP_001358848.1	1	histone H3.X [Homo sapiens]	X2	147	16.5	11.39	2	1	0.00120479	7	3	0.00100053	1	1	0.00014614	0.000783821				6	2	0.000789179	2	1	0.00028947	0.000539324	0.688071							4	2	0.000570426	0.000570426	0.72775	0	5.358	9	3	22	2		nucleus;other cell component
3	3	3	XP_011510613.1	1	structural maintenance of chromosomes protein 4 isoform X1 [Homo sapiens]	SMC4	1288	147.1	6.79	12	11	0.000825022	79	57	0.00128873	34	29	0.000567087	0.000893612	14	12	0.000867336	116	70	0.00174134	35	27	0.000578153	0.00106228	1.18874	30	24	0.00128839	5	5	0.000795261	49	38	0.000797511	0.000960387	1.07473	0	661.528	57	79	374	79	cell cycle OR cell proliferation;cell organization and biogenesis;other biological processes	cytosol;nucleus;other cell component
3	3	2	XP_047297742.1	1	cohesin subunit SA-2 isoform X2 [Homo sapiens]	STAG2	1231	141.2	5.43	1	1	7.19353e-05	8	7	0.000136547	24	21	0.000418832	0.000209105	3	3	0.000194464	15	13	0.0002356	16	14	0.000276537	0.000235533	1.12639	1	1	4.49349e-05				23	16	0.000391675	0.000218305	1.044	0	215.348	28	31	91	26	cell cycle OR cell proliferation;cell organization and biogenesis;other biological processes	cytosol;cytoskeleton;nucleus;other cell component
2	3	2	NP_004327.1	1	mitotic checkpoint serine/threonine-protein kinase BUB1 isoform 1 [Homo sapiens]	BUB1	1085	122.3	6.47				5	5	9.68256e-05	8	7	0.000158397	0.000127611	1	1	7.35437e-05	8	8	0.000142561	14	14	0.00027453	0.000163545	1.28159	1	1	5.09814e-05				20	19	0.000386418	0.000218699	1.71379	0	156.641	31	24	57	24	cell cycle OR cell proliferation;cell organization and biogenesis;other metabolic processes;signal transduction;other biological processes	cytosol;nucleus;other cell component
2	2	1	NP_001803.2	1	centromere protein C isoform 1 [Homo sapiens]	CENPC	943	106.8	9.39				8	7	0.000178249	19	16	0.000432841	0.000305545				21	17	0.000430575	11	10	0.000248183	0.000339379	1.11073							20	17	0.000444606	0.000444606	1.45512	0	143.798	29	27	79	27	cell cycle OR cell proliferation;cell organization and biogenesis;other biological processes	cytosol;nucleus;other cell component
2	3	1	NP_733468.3	1	kinetochore scaffold 1 isoform 1 [Homo sapiens]	KNL1	2342	265.2	5.47				8	7	7.17716e-05	32	28	0.000293528	0.00018265	1	1	3.40713e-05	22	19	0.000181626	35	29	0.00031796	0.000177886	0.973915							48	41	0.000429646	0.000429646	2.35229	0	338.143	33	49	146	49	cell cycle OR cell proliferation;cell organization and biogenesis;other biological processes	cytosol;nucleus;other cell component
2	2	2	NP_004715.1	1	centromere/kinetochore protein zw10 homolog [Homo sapiens]	ZW10	779	88.8	6.27				5	5	0.00013486	2	2	5.51543e-05	9.5007e-05				14	12	0.000347482	5	5	0.00013656	0.000242021	2.5474	5	3	0.000355038				3	3	8.0731e-05	0.000217884	2.29335	0	89.94	28	14	34	14	cell cycle OR cell proliferation;cell organization and biogenesis;transport;signal transduction;other biological processes	other membranes;cytosol;cytoskeleton;ER/Golgi;nucleus;other cell component
2	3	1	NP_001202.5	1	mitotic checkpoint serine/threonine-protein kinase BUB1 beta [Homo sapiens]	BUB1B	1050	119.5	5.27	1	1	8.43355e-05	1	1	2.00106e-05				5.21731e-05	1	1	7.59951e-05	9	8	0.000165728	1	1	2.02629e-05	8.73285e-05	1.67382							6	6	0.000119789	0.000119789	2.296	0	49.008	18	12	19	12	cell cycle OR cell proliferation;cell organization and biogenesis;other metabolic processes;signal transduction;other biological processes	cytosol;cytoskeleton;nucleus;other cell component
2	2	2	NP_001801.1	1	major centromere autoantigen B [Homo sapiens]	CENPB	599	65.1	4.55				3	3	0.000105231	2	2	7.17282e-05	8.84797e-05				5	5	0.000161393	3	3	0.000106558	0.000133975	1.51419				1	1	0.000342002	7	6	0.000244978	0.00029349	3.31704	0	42.098	20	8	21	8		nucleus;other cell component
1	2	2	NP_859067.2	1	centromere protein V [Homo sapiens]	CENPV	272	29.7	9.73				2	2	0.000154494				0.000154494	1	1	0.000293364	5	3	0.000355421				0.000324392	2.09971	2	2	0.000406727				1	1	7.70704e-05	0.000241899	1.56575	0	40.403	25	4	11	4	cell organization and biogenesis;other biological processes	other membranes;cytosol;cytoskeleton;nucleus;other cell component
1	2	0	NP_077298.1	1	centromere protein O isoform 1 [Homo sapiens]	CENPO	300	33.8	7.71				4	3	0.000280149				0.000280149	1	1	0.000265983	3	3	0.000193349				0.000229666	0.8198											0	0	18.508	19	3	8	3	cell cycle OR cell proliferation;cell organization and biogenesis	cytosol;nucleus;other cell component
2	3	3	XP_006719769.1	1	kinetochore-associated protein 1 isoform X1 [Homo sapiens]	KNTC1	2209	250.6	5.97				5	5	4.7558e-05	8	8	7.78003e-05	6.26792e-05	1	1	3.61226e-05	17	16	0.000148797	5	5	4.81576e-05	7.76925e-05	1.23953	2	2	5.00813e-05	1	1	9.27385e-05	4	4	3.79595e-05	6.02598e-05	0.961401	0	95.33	13	20	43	20	cell cycle OR cell proliferation;cell organization and biogenesis;signal transduction;other biological processes	plasma membrane;other membranes;cytosol;cytoskeleton;nucleus;other cell component
2	2	1	XP_054189169.1	1	centromere protein N isoform X1 [Homo sapiens]	CENPN	339	39.5	9.13				6	5	0.000371879	1	1	6.33705e-05	0.000217625	1	1	0.000235383	9	9	0.000513316				0.000374349	1.72016	2	2	0.000326341							0.000326341	1.49956	0	54.281	44	10	19	10	cell cycle OR cell proliferation;cell organization and biogenesis	cytosol;nucleus;other cell component
1	2	1	XP_047290642.1	1	centromere protein T isoform X1 [Homo sapiens]	CENPT	561	60.4	6.58							3	3	0.00011488	0.00011488				1	1	3.4465e-05	2	2	7.58504e-05	5.51577e-05	0.480132							1	1	3.73675e-05	3.73675e-05	0.325273	0	12.038	7	3	7	3	cell cycle OR cell proliferation;cell organization and biogenesis;other biological processes	cytosol;nucleus;other cell component
3	3	2	XP_047286233.1	1	chromosome alignment-maintaining phosphoprotein 1 isoform X1 [Homo sapiens]	CHAMP1	812	89	8.44	4	3	0.000436218	19	15	0.00049164	35	22	0.000925974	0.000617944	4	4	0.000393078	33	22	0.000785777	37	25	0.000969475	0.00071611	1.15886	5	5	0.000340609				43	25	0.00111012	0.000725363	1.17383	0	248.21	40	30	180	30	cell cycle OR cell proliferation;cell organization and biogenesis;other biological processes	cytoskeleton;nucleus;other cell component
3	3	3	NP_001914.3	1	DNA damage-binding protein 1 [Homo sapiens]	DDB1	1140	126.9	5.26	1	1	7.76775e-05	22	18	0.000405478	74	41	0.00139448	0.00062588	3	3	0.000209987	34	27	0.000576654	71	40	0.00132509	0.000703909	1.12467	10	9	0.000485218	1	1	0.000179701	83	43	0.00152626	0.000730395	1.16699	0	523.545	48	48	299	48	cell-cell signaling;cell cycle OR cell proliferation;cell organization and biogenesis;protein metabolism;DNA metabolism;other metabolic processes;stress response;signal transduction;other biological processes	nucleus;other cell component
3	3	3	NP_009123.1	1	FACT complex subunit SPT16 [Homo sapiens]	SUPT16H	1047	119.8	5.66	7	7	0.00059204	47	29	0.000943194	50	36	0.00102591	0.000853715	10	9	0.000762129	50	33	0.000923347	66	42	0.00134118	0.00100889	1.18176	11	9	0.000581149	4	4	0.000782653	91	52	0.00182201	0.00106194	1.2439	0	624.112	53	60	336	60	cell organization and biogenesis;DNA metabolism;RNA metabolism OR transcription;other metabolic processes;stress response;other biological processes	nucleus
3	3	3	NP_056372.1	1	chromodomain-helicase-DNA-binding protein 5 [Homo sapiens]	CHD5	1954	222.9	6.15	3	3	0.000135955	12	10	0.000129035	44	22	0.000483743	0.000249578	5	4	0.000204183	18	13	0.00017811	49	20	0.000533534	0.000305276	1.22317	7	6	0.00019816	1	1	0.000104841	50	22	0.000536416	0.000279806	1.12112	0	280.907	13	26	189	2	cell organization and biogenesis;developmental processes;other biological processes	cytosol;nucleus;other cell component
3	3	3	NP_003065.3	1	SWI/SNF complex subunit SMARCC1 [Homo sapiens]	SMARCC1	1105	122.8	5.76	7	7	0.000560965	57	35	0.00108383	89	39	0.00173027	0.00112502	16	14	0.0011554	52	33	0.000909877	90	38	0.00173289	0.00126606	1.12536	11	7	0.000550646	1	1	0.000185393	80	37	0.00151769	0.000751244	0.667759	0	548.843	41	48	403	34	cell organization and biogenesis;developmental processes;signal transduction;other biological processes	nucleus;other cell component
3	3	2	NP_001262.3	1	chromodomain-helicase-DNA-binding protein 2 isoform 1 [Homo sapiens]	CHD2	1828	211.2	8.1	9	8	0.00043598	64	48	0.00073562	54	36	0.000634606	0.000602069	22	18	0.000960332	71	54	0.000750972	64	42	0.000744894	0.000818733	1.35987	23	18	0.000695975				78	46	0.000894489	0.000795232	1.32083	0	559.18	41	72	385	61	cell organization and biogenesis;other metabolic processes;stress response;other biological processes	nucleus;other cell component
3	3	2	XP_016869101.1	1	chromodomain-helicase-DNA-binding protein 7 isoform X1 [Homo sapiens]	CHD7	3027	339	6.23	12	10	0.00035105	103	80	0.000714948	55	46	0.000390335	0.000485444	24	20	0.000632665	111	82	0.00070901	60	47	0.000421725	0.0005878	1.21085	13	12	0.00023756				52	40	0.00036012	0.00029884	0.615601	0	744.806	46	103	430	84
3	3	2	XP_024310112.1	1	chromodomain-helicase-DNA-binding protein 1 isoform X1 [Homo sapiens]	CHD1	1798	207.3	7.23	13	11	0.000640256	71	52	0.000829695	48	38	0.000573507	0.000681152	19	15	0.000843216	69	50	0.000741995	61	42	0.000721824	0.000769012	1.12899	22	17	0.000676822				77	49	0.000897755	0.000787288	1.15582	0	579.895	37	71	380	60	cell organization and biogenesis	nucleus
3	3	2	XP_005256484.1	1	chromodomain-helicase-DNA-binding protein 3 isoform X1 [Homo sapiens]	CHD3	2115	238.5	6.86	2	2	8.37374e-05	32	28	0.000317899	65	44	0.000660222	0.000353953	1	1	3.77281e-05	38	27	0.000347388	75	51	0.00075447	0.000379862	1.0732	6	6	0.000156922				66	39	0.000654169	0.000405545	1.14576	0	534.396	35	63	285	44
3	3	2	XP_005269160.1	1	SWI/SNF complex subunit SMARCC2 isoform X2 [Homo sapiens]	SMARCC2	1213	132.7	5.69	11	8	0.00080303	39	27	0.000675544	62	34	0.00109804	0.000858871	9	8	0.000592048	35	28	0.00055789	68	37	0.00119272	0.000780887	0.909201	12	9	0.00054722				65	37	0.00112333	0.000835277	0.97253	0	396.712	38	44	301	1
3	3	2	NP_003066.2	1	SWI/SNF complex subunit SMARCC2 isoform a [Homo sapiens]	SMARCC2	1214	132.8	5.69	12	9	0.000875311	41	28	0.000709602	66	36	0.00116792	0.00091761	10	9	0.000657289	37	29	0.000589284	71	38	0.00124432	0.000830296	0.904846	13	10	0.000592334				67	38	0.00115694	0.000874639	0.953171	0	412.799	38	45	317	2	cell organization and biogenesis;developmental processes;other biological processes	nucleus;other cell component
3	3	2	NP_001164100.1	1	chromodomain-helicase-DNA-binding protein 8 isoform 1 [Homo sapiens]	CHD8	2581	290.3	6.47	3	2	0.000102928	27	21	0.000219799	25	22	0.000208084	0.000176937	2	2	6.18325e-05	22	19	0.000164807	21	19	0.00017311	0.00013325	0.753093	10	9	0.000214316				25	21	0.000203053	0.000208684	1.17943	0	218.385	20	41	135	24	cell-cell signaling;cell organization and biogenesis;RNA metabolism OR transcription;other metabolic processes;developmental processes;signal transduction;other biological processes	nucleus;other cell component
3	3	2	XP_047290648.1	1	chromodomain-helicase-DNA-binding protein 9 isoform X1 [Homo sapiens]	CHD9	2898	325.9	7.01	7	5	0.000213894	25	19	0.000181256	14	12	0.000103781	0.00016631	2	2	5.50689e-05	21	17	0.000140108	8	7	5.87331e-05	8.46366e-05	0.508908	6	5	0.000114523				12	10	8.68039e-05	0.000100664	0.605277	0	119.478	11	27	95	10
2	2	2	XP_016883588.1	1	chromodomain-helicase-DNA-binding protein 6 isoform X1 [Homo sapiens]	CHD6	2716	305.1	6.2				10	8	7.73606e-05	8	6	6.32772e-05	7.03189e-05				10	8	7.11888e-05	7	6	5.48352e-05	6.3012e-05	0.896089	3	2	6.10989e-05				9	7	6.94655e-05	6.52822e-05	0.928373	0	51.534	4	11	47	3
1	2	2	NP_001091896.1	1	SWI/SNF-related matrix-associated actin-dependent regulator of chromatin subfamily D member 2 isoform 1 [Homo sapiens]	SMARCD2	531	58.9	9.64				4	4	0.000158276				0.000158276				6	6	0.000218473	1	1	4.00679e-05	0.000129271	0.816741	1	1	0.000104171				1	1	3.94786e-05	7.18249e-05	0.453795	0	45.532	30	9	13	7	cell organization and biogenesis;other biological processes	nucleus;other cell component
2	3	1	XP_016873669.2	1	FACT complex subunit SSRP1 isoform X1 [Homo sapiens]	SSRP1	875	97.9	7.12				7	7	0.000168089	2	1	4.91031e-05	0.000108596	2	2	0.000182388	4	4	8.8388e-05	5	5	0.000121577	0.000130785	1.20432							9	8	0.000215621	0.000215621	1.98553	0	55.921	16	12	29	12
3	3	1	XP_054187957.1	1	INO80 complex subunit D isoform X1 [Homo sapiens]	INO80D	1056	116.3	8.21	1	1	8.38564e-05	13	11	0.00025866	7	7	0.000142404	0.00016164	1	1	7.55633e-05	15	13	0.000274643	6	6	0.000120887	0.000157031	0.971487							9	8	0.000178663	0.000178663	1.10532	0	139.661	28	16	52	16
2	2	1	NP_001349806.1	1	SWI/SNF-related matrix-associated actin-dependent regulator of chromatin subfamily B member 1 isoform d [Homo sapiens]	SMARCB1	403	46	6.33				1	1	5.21368e-05	1	1	5.33067e-05	5.27218e-05				1	1	4.79774e-05	1	1	5.27942e-05	5.03858e-05	0.955692							2	1	0.000104035	0.000104035	1.97329	0	4.371	3	1	6	1
3	3	3	NP_003592.3	1	SWI/SNF-related matrix-associated actin-dependent regulator of chromatin subfamily A member 5 [Homo sapiens]	SMARCA5	1052	121.8	8.09	22	16	0.00185185	92	54	0.00183748	4	4	8.16829e-05	0.001257	30	21	0.00227552	113	62	0.00207685	6	5	0.000121346	0.00149124	1.18634	42	27	0.00220839	11	11	0.00214207	6	5	0.000119562	0.00149	1.18536	0	479.666	57	71	326	53	cell organization and biogenesis;DNA metabolism;RNA metabolism OR transcription;other metabolic processes;stress response;other biological processes	nucleus;other cell component
3	3	3	NP_002884.1	1	histone-binding protein RBBP7 isoform 2 [Homo sapiens]	RBBP7	425	47.8	5.05	18	11	0.00375045	49	19	0.00242246	61	17	0.00308339	0.00308543	25	11	0.00469382	51	19	0.00232019	72	19	0.00360441	0.00353947	1.14716	19	10	0.0024729	7	6	0.00337415	65	19	0.00320613	0.00301773	0.978056	0	473.737	83	23	367	15	cell organization and biogenesis;DNA metabolism;other metabolic processes;stress response;developmental processes;other biological processes	cytosol;nucleus;other cell component
3	3	3	NP_005601.1	1	histone-binding protein RBBP4 isoform a [Homo sapiens]	RBBP4	425	47.6	4.89	9	7	0.00187523	38	16	0.00187864	61	18	0.00308339	0.00227908	10	7	0.00187753	31	16	0.00141031	57	18	0.00285349	0.00204711	0.898216	10	6	0.00130153	6	4	0.00289213	65	18	0.00320613	0.0024666	1.08227	0	382.921	78	23	287	15	cell cycle OR cell proliferation;cell organization and biogenesis;DNA metabolism;other metabolic processes;developmental processes;other biological processes	cytosol;nucleus;other cell component
2	2	0	NP_006506.3	1	histone-lysine N-methyltransferase SETMAR isoform 1 [Homo sapiens]	SETMAR	684	78	7.14				3	3	9.21541e-05	1	1	3.14073e-05	6.17807e-05				2	2	5.65347e-05	2	1	6.22107e-05	5.93727e-05	0.961023											0	0	11.725	5	3	8	3	cell cycle OR cell proliferation;cell organization and biogenesis;DNA metabolism;other metabolic processes;stress response;signal transduction;other biological processes	nucleus;other cell component
3	3	3	NP_056170.2	1	polycomb protein SUZ12 isoform 1 [Homo sapiens]	SUZ12	739	83	8.81	4	4	0.000479309	44	27	0.001251	65	33	0.00188954	0.00120662	11	9	0.00118775	80	44	0.00209309	74	37	0.00213048	0.00180377	1.4949	15	12	0.00112276	1	1	0.000277212	76	35	0.00215589	0.00118529	0.982323	0	710.681	71	48	370	48	cell cycle OR cell proliferation;cell organization and biogenesis;developmental processes;other biological processes	nucleus;other cell component
3	3	3	NP_001271455.1	1	aurora kinase B isoform 3 [Homo sapiens]	AURKB	345	39.4	9.36	9	7	0.00231006	25	18	0.00152255	39	22	0.00242847	0.00208703	13	10	0.00300676	43	25	0.00240986	42	25	0.00259013	0.00266892	1.27881	16	10	0.00256533	1	1	0.000593795	42	22	0.00255204	0.00190372	0.912169	0	244.527	73	30	230	28
3	3	2	NP_001411349.1	1	aurora kinase A isoform 2 [Homo sapiens]	AURKA	437	49.3	9.47	2	2	0.000405274	16	11	0.000769287	9	8	0.000442434	0.000538998	4	4	0.000730388	33	21	0.00146007	8	7	0.000389493	0.000859984	1.59552	8	8	0.00101263				7	6	0.000335794	0.000674211	1.25086	0	188.186	56	22	87	20
3	3	2	NP_008998.1	1	histone acetyltransferase KAT7 isoform 1 [Homo sapiens]	KAT7	611	70.6	8.85	1	1	0.00014493	14	14	0.000481434	13	11	0.000457077	0.000361147	4	4	0.000522389	21	17	0.000664538	14	12	0.000487504	0.000558143	1.54547	3	3	0.000271595				18	13	0.000617572	0.000444584	1.23103	0	159.908	39	23	88	23	cell organization and biogenesis;protein metabolism;DNA metabolism;RNA metabolism OR transcription;other metabolic processes;stress response;signal transduction;other biological processes	cytosol;nucleus;other cell component
3	3	2	XP_047281197.1	1	histone-lysine N-methyltransferase ASH1L isoform X1 [Homo sapiens]	ASH1L	2964	332	9.39	3	3	8.96278e-05	33	33	0.00023393	13	12	9.4222e-05	0.00013926	6	6	0.000161528	39	37	0.000254406	20	19	0.000143563	0.000186499	1.33922	5	5	9.33111e-05				26	25	0.000183887	0.000138599	0.995256	0	296.087	25	58	145	58
3	3	2	NP_001139400.1	1	histone deacetylase complex subunit SAP130 isoform a [Homo sapiens]	SAP130	1083	113.9	9.91	4	4	0.000327063	18	14	0.000349216	13	11	0.000257871	0.000311383	3	3	0.000221038	15	12	0.000267796	19	12	0.000373264	0.000287366	0.92287	7	6	0.000357529				17	12	0.000329061	0.000343295	1.10249	0	171.566	28	19	96	19	other biological processes	nucleus
2	3	2	XP_011541131.1	1	histone-lysine N-methyltransferase 2A isoform X1 [Homo sapiens]	KMT2A	4005	435.7	9.09				16	13	8.39397e-05	24	21	0.000128735	0.000106337	2	2	3.98476e-05	40	25	0.000193107	23	21	0.000122185	0.00011838	1.11325	3	3	4.14343e-05				25	20	0.000130856	8.61452e-05	0.810114	0	302.3	12	32	133	31
2	3	2	XP_016865932.1	1	lysine-specific histone demethylase 2 isoform X1 [Homo sapiens]	KDM1B	832	93.2	8.07				7	7	0.000176776	10	9	0.000258204	0.00021749	1	1	9.59073e-05	6	6	0.000139434	4	4	0.000102289	0.000112543	0.517464	2	2	0.000132968				8	8	0.000201569	0.000167269	0.769085	0	76.351	27	17	38	17
2	2	2	NP_055542.1	1	histone-lysine N-methyltransferase 2B [Homo sapiens]	KMT2B	2715	293.3	8.22				5	5	3.86946e-05	3	3	2.37377e-05	3.12161e-05				13	12	9.25796e-05	4	4	3.13459e-05	6.19627e-05	1.98496	1	1	2.03738e-05				5	5	3.86062e-05	2.949e-05	0.944704	0	76.406	7	14	31	13	cell organization and biogenesis;other metabolic processes;other biological processes	nucleus
2	2	2	XP_047272095.1	1	histone-lysine N-methyltransferase NSD2 isoform X1 [Homo sapiens]	NSD2	1365	152.2	8.69				13	13	0.000200106	37	30	0.000582312	0.000391209				25	21	0.000354119	35	27	0.00054554	0.000449829	1.14984	1	1	4.05237e-05				42	32	0.00064502	0.000342772	0.876186	0	332.639	47	47	153	46	cell organization and biogenesis;DNA metabolism;other metabolic processes;stress response;developmental processes;other biological processes	nucleus;other cell component
2	2	2	NP_116165.1	1	probable JmjC domain-containing histone demethylation protein 2C isoform a [Homo sapiens]	JMJD1C	2540	284.3	7.87				20	18	0.000165442	12	11	0.000101493	0.000133467				15	15	0.000114182	18	17	0.000150775	0.000132479	0.992593	3	3	6.53325e-05				12	12	9.90385e-05	8.21855e-05	0.615772	0	159.396	20	32	80	32	cell organization and biogenesis;stress response;other biological processes	nucleus;other cell component
2	2	2	NP_001420.2	1	histone acetyltransferase p300 isoform 1 [Homo sapiens]	EP300	2414	264	8.5				12	11	0.000104446	10	9	8.89917e-05	9.67191e-05				4	4	3.20379e-05	9	8	7.93225e-05	5.56802e-05	0.57569	2	2	4.58284e-05				13	12	0.000112892	7.93601e-05	0.820522	0	99.484	13	21	50	14	cell cycle OR cell proliferation;cell organization and biogenesis;protein metabolism;RNA metabolism OR transcription;other metabolic processes;stress response;developmental processes;signal transduction;other biological processes	cytosol;nucleus;other cell component
1	2	2	NP_001009999.1	1	lysine-specific histone demethylase 1A isoform a [Homo sapiens]	KDM1A	876	95.1	6.25				7	7	0.000167897				0.000167897				15	13	0.000331077	1	1	2.42877e-05	0.000177682	1.05828	2	2	0.00012629	1	1	0.000233858				0.000180074	1.07252	0	83.559	25	13	26	13
2	2	1	XP_011525717.1	1	histone-lysine N-methyltransferase KMT5C isoform X1 [Homo sapiens]	KMT5C	462	52.1	9.83				1	1	4.54787e-05	1	1	4.64991e-05	4.59889e-05				4	4	0.000167402	1	1	4.60521e-05	0.000106727	2.32071							1	1	4.53748e-05	4.53748e-05	0.986646	0	19.801	12	5	8	5	cell organization and biogenesis;DNA metabolism;other metabolic processes;stress response;other biological processes	nucleus;other cell component
2	2	1	XP_011529080.1	1	histone lysine demethylase PHF8 isoform X1 [Homo sapiens]	PHF8	1085	120.8	8.81				8	3	0.000154921	3	2	5.93989e-05	0.00010716				10	6	0.000178202	4	3	7.8437e-05	0.000128319	1.19746							5	3	9.66044e-05	9.66044e-05	0.901498	0	25.111	10	7	30	5
2	2	1	NP_001406738.1	1	lysine-specific demethylase 6A isoform 8 [Homo sapiens]	KDM6A	1489	163.8	7.62				3	3	4.23327e-05	4	4	5.77102e-05	5.00214e-05				3	3	3.89554e-05	5	4	7.14441e-05	5.51998e-05	1.10352							3	2	4.2236e-05	4.2236e-05	0.844359	0	38.844	9	7	18	2
2	2	1	XP_011529743.1	1	histone demethylase UTY isoform X1 [Homo sapiens]	UTY	1598	177.4	8				5	5	6.5742e-05	3	3	4.03303e-05	5.30362e-05				3	3	3.62983e-05	6	5	7.9885e-05	5.80917e-05	1.09532							4	3	5.24735e-05	5.24735e-05	0.989391	0	51.18	11	10	21	5
2	2	1	XP_054186734.1	1	histone-lysine N-methyltransferase EHMT2 isoform X1 [Homo sapiens]	EHMT2	1395	151.2	6.32				2	2	3.01235e-05	36	24	0.00055439	0.000292257				3	3	4.15804e-05	35	24	0.000533808	0.000287694	0.984388							36	23	0.000540985	0.000540985	1.85106	0	297.386	31	33	112	33
2	2	1	NP_075447.1	1	histone-lysine N-methyltransferase NSD3 isoform long [Homo sapiens]	NSD3	1437	161.5	8.21				9	6	0.000131594	18	17	0.000269093	0.000200343				9	8	0.000121095	14	13	0.000207282	0.000164189	0.819537							11	11	0.00016047	0.00016047	0.800972	0	115.448	24	24	61	23	cell organization and biogenesis;other metabolic processes;other biological processes	nucleus;other cell component
2	2	1	XP_016880886.1	1	nuclear receptor corepressor 1 isoform X1 [Homo sapiens]	NCOR1	2524	279	7.24				1	1	8.32454e-06	11	11	9.36247e-05	5.09746e-05				1	1	7.66041e-06	8	8	6.7436e-05	3.75482e-05	0.736606							7	6	5.81387e-05	5.81387e-05	1.14054	0	77.439	9	17	28	14
2	2	1	NP_001341968.1	1	histone deacetylase 3 isoform 1 [Homo sapiens]	HDAC3	434	49.4	6				2	2	9.68256e-05	6	6	0.000296995	0.00019691				1	1	4.45504e-05	5	5	0.000245116	0.000144833	0.735529							8	7	0.000386418	0.000386418	1.96241	0	39.486	23	8	22	7
1	2	1	XP_054187569.1	1	histone acetyltransferase KAT6B isoform X1 [Homo sapiens]	KAT6B	2073	231.2	5.96							3	3	3.10892e-05	3.10892e-05				1	1	9.32701e-06	5	5	5.1317e-05	3.0322e-05	0.975325							7	6	7.07873e-05	7.07873e-05	2.27691	0	39.421	7	10	16	8	cell organization and biogenesis;other biological processes	nucleus;other cell component
1	2	1	NP_006757.2	1	histone acetyltransferase KAT6A isoform 1 [Homo sapiens]	KAT6A	2004	224.9	5.68							1	1	1.07199e-05	1.07199e-05				1	1	9.64815e-06	1	1	1.06168e-05	1.01325e-05	0.945205							1	1	1.04607e-05	1.04607e-05	0.97582	0	15.292	2	3	4	1	cell organization and biogenesis;protein metabolism;other metabolic processes;stress response;other biological processes	cytosol;nucleus;other cell component
1	2	1	XP_011517323.1	1	histone-lysine N-methyltransferase EHMT1 isoform X1 [Homo sapiens]	EHMT1	1301	142	5.83							24	21	0.000396297	0.000396297				2	1	2.97231e-05	27	20	0.000441547	0.000235635	0.594593							18	17	0.000290036	0.000290036	0.731865	0	185.616	31	27	71	27
3	3	3	NP_001518.3	1	histone deacetylase 2 [Homo sapiens]	HDAC2	488	55.3	5.91	7	4	0.00127022	21	15	0.000904168	48	16	0.00211304	0.00142914	8	7	0.00130811	27	15	0.00106976	54	18	0.00235432	0.0015774	1.10374	14	8	0.0015869	1	1	0.000419794	56	19	0.00240561	0.00147077	1.02913	0	429.135	46	23	236	13	cell organization and biogenesis;stress response;developmental processes;other biological processes	nucleus;other cell component
3	3	3	NP_004955.2	1	histone deacetylase 1 [Homo sapiens]	HDAC1	482	55.1	5.48	9	5	0.00165347	21	13	0.000915423	47	18	0.00209478	0.00155456	7	6	0.00115885	23	13	0.000922619	50	19	0.00220706	0.00142951	0.919561	11	6	0.00126237	1	1	0.000425019	54	21	0.00234857	0.00134532	0.865405	0	334.594	42	23	223	13	cell organization and biogenesis;protein metabolism;other metabolic processes;developmental processes;other biological processes	cytosol;nucleus;other cell component
3	3	3	NP_079199.2	1	nuclear pore membrane glycoprotein 210 precursor [Homo sapiens]	NUP210	1887	205	6.81	1	1	4.69276e-05	21	18	0.000233828	57	32	0.000648918	0.000309891	6	4	0.00025372	21	21	0.000215174	57	35	0.000642679	0.000370524	1.19566	4	4	0.000117255	1	1	0.000108564	47	31	0.000522135	0.000249318	0.804532	0	419.577	33	43	215	43	transport	other membranes;ER/Golgi;nucleus
3	3	3	NP_065134.1	1	nuclear pore complex protein Nup107 isoform 1 [Homo sapiens]	NUP107	925	106.3	5.43	2	2	0.000191464	23	21	0.000522439	56	33	0.00130057	0.000671491	5	4	0.000431324	32	22	0.000668882	52	31	0.00119606	0.000765422	1.13988	8	8	0.000478399	1	1	0.00022147	59	34	0.00133711	0.000678992	1.01117	0	413.966	54	45	238	45	cell organization and biogenesis;other metabolic processes;transport;developmental processes	other membranes;cytosol;nucleus;other cell component
3	3	3	XP_005256320.1	1	nuclear pore complex protein Nup93 isoform X1 [Homo sapiens]	NUP93	819	93.4	5.72	2	2	0.000216245	19	17	0.000487438	48	31	0.00125905	0.000654246	7	7	0.000682008	19	17	0.00044855	37	26	0.000961189	0.000697249	1.06573	9	8	0.000607855	1	1	0.000250134	40	27	0.00102384	0.000627277	0.958779	0	293.538	56	42	182	42	cell organization and biogenesis;other metabolic processes;transport;signal transduction;other biological processes	other membranes;cytosol;cytoskeleton;nucleus
3	3	3	NP_056046.2	1	nuclear pore complex protein Nup160 isoform 1 [Homo sapiens]	NUP160	1402	158.6	5.41	4	4	0.000252646	23	21	0.000344691	47	31	0.000720173	0.00043917	2	2	0.00011383	33	25	0.000455101	29	22	0.000440089	0.00033634	0.765854	9	8	0.000355088	1	1	0.000146119	40	28	0.000598093	0.000366433	0.834378	0	345.827	33	39	188	30	other metabolic processes;transport	nucleus
2	3	3	NP_001352055.1	1	nuclear pore complex protein Nup98-Nup96 isoform 6 precursor [Homo sapiens]	NUP98	1817	197.5	6.4				23	18	0.000265964	98	44	0.00115867	0.000712315	2	2	8.78315e-05	38	26	0.000404362	114	48	0.00133488	0.000609023	0.854992	6	6	0.000182658	1	1	0.000112746	97	46	0.00111911	0.000471505	0.661934	0	562.511	28	53	379	53	cell organization and biogenesis;protein metabolism;transport;other biological processes	other membranes;cytosol;nucleus;other cell component
2	3	3	NP_060700.2	1	nuclear pore complex protein Nup133 [Homo sapiens]	NUP133	1156	128.9	5.1				20	17	0.000363515	56	34	0.00104068	0.000702097	1	1	6.90267e-05	47	35	0.000786107	43	32	0.00079141	0.000548848	0.781726	4	4	0.000191401	1	1	0.000177214	54	34	0.000979248	0.000449287	0.639922	0	498.284	51	50	226	50	cell organization and biogenesis;other metabolic processes;transport;developmental processes;other biological processes	other membranes;cytosol;nucleus;other cell component
3	3	2	NP_076962.2	1	nucleoporin Nup37 [Homo sapiens]	NUP37	326	36.7	5.92	2	1	0.000543266	16	8	0.00103122	23	9	0.00151564	0.00103004	3	3	0.000734309	27	12	0.00160136	20	9	0.00130528	0.00121365	1.17825	5	5	0.000848387				21	9	0.00135039	0.00109939	1.06732	0	143.905	38	13	117	13	cell cycle OR cell proliferation;transport;other biological processes	cytosol;nucleus;other cell component
3	3	2	XP_047274684.1	1	nucleoporin Nup43 isoform X3 [Homo sapiens]	NUP43	380	42.1	5.63	5	4	0.00116516	20	12	0.00110585	19	7	0.00107413	0.00111505	6	5	0.00125992	20	12	0.00101763	22	8	0.00123177	0.00116977	1.04908	9	7	0.00131009				19	7	0.00104816	0.00117912	1.05746	0	143.598	42	14	120	14	cell cycle OR cell proliferation;transport;other biological processes	cytosol;nucleus;other cell component
3	3	2	NP_079120.1	1	nuclear pore complex protein Nup85 isoform 1 [Homo sapiens]	NUP85	656	75	5.55	2	2	0.000269977	16	13	0.000512467	11	11	0.000360227	0.00038089	2	2	0.000243277	24	18	0.000707374	4	4	0.000129732	0.000360128	0.94549	3	3	0.000252964				6	5	0.000191736	0.00022235	0.583765	0	186.03	41	25	68	25	cell organization and biogenesis;other metabolic processes;transport;developmental processes;other biological processes	other membranes;cytosol;cytoskeleton;nucleus;other cell component
3	3	2	NP_055950.2	1	nuclear pore complex protein Nup205 isoform 1 [Homo sapiens]	NUP205	2012	227.8	6.19	1	1	4.40121e-05	29	24	0.000302845	67	44	0.000715375	0.000354077	8	7	0.000317276	37	29	0.000355562	31	23	0.000327812	0.00033355	0.942026	10	10	0.000274925				40	27	0.000416762	0.000345844	0.976746	0	413.567	33	52	223	52	cell organization and biogenesis;transport	other membranes;cytosol;nucleus
3	3	2	NP_705618.1	1	nuclear pore complex protein Nup155 isoform 1 [Homo sapiens]	NUP155	1391	155.1	6.16	2	2	0.000127322	13	12	0.000196366	45	23	0.00069498	0.000339556	2	2	0.00011473	17	11	0.0002363	35	19	0.000535343	0.000295458	0.870129	4	4	0.000159065				35	22	0.00052747	0.000343267	1.01093	0	280.207	29	31	153	31	cell-cell signaling;cell organization and biogenesis;RNA metabolism OR transcription;other metabolic processes;transport;other biological processes	other membranes;cytosol;nucleus
2	3	2	NP_002523.2	1	nuclear pore complex protein Nup88 isoform 2 [Homo sapiens]	NUP88	741	83.5	5.69				7	6	0.000198486	42	24	0.00121764	0.000708062	1	1	0.000107685	7	7	0.000182651	37	23	0.00106237	0.000450901	0.63681	1	1	7.46489e-05				37	26	0.00104674	0.000560696	0.791875	0	254.599	46	28	132	28	other metabolic processes;transport	cytosol;nucleus
2	3	2	NP_056169.1	1	nucleoporin NUP188 [Homo sapiens]	NUP188	1749	195.9	6.73				13	11	0.000156172	41	30	0.000503595	0.000329883	3	3	0.000136869	15	14	0.000165822	10	9	0.000121647	0.000141446	0.428777	3	3	9.48797e-05				25	21	0.000299645	0.000197262	0.597976	0	273.214	26	35	110	35	transport	cytosol;nucleus
3	2	2	NP_001305328.1	1	nuclear pore complex protein Nup160 isoform 2 [Homo sapiens]	NUP160	224	24.9	8.79	1	1	0.000395323	2	2	0.0001876	10	8	0.000959045	0.000513989				4	4	0.000345266	3	3	0.000284947	0.000315106	0.613061	2	1	0.000493883				6	6	0.000561513	0.000527698	1.02667	0	58.11	54	10	28	1
2	2	2	NP_005045.2	1	RANBP2-like and GRIP domain-containing protein 5/6 isoform 1 [Homo sapiens]	RGPD5	1765	198.8	6.42				7	7	8.33303e-05	79	58	0.000961544	0.000522437				8	8	8.76369e-05	88	64	0.00106079	0.000574213	1.0991	2	2	6.26797e-05				85	62	0.00100956	0.000536118	1.02619	0	544.681	52	84	269	36	transport	nucleus;other cell component
2	1	0	NP_005076.3	1	nuclear pore complex protein Nup214 isoform 2 [Homo sapiens]	NUP214	2090	213.5	7.47				5	5	5.02659e-05	1	1	1.02788e-05	3.02723e-05				4	4	3.70046e-05				3.70046e-05	1.22239											0	0	29.79	5	7	10	7	other metabolic processes;transport;other biological processes	cytosol;nucleus
3	3	3	XP_011509878.1	1	E3 SUMO-protein ligase RanBP2 isoform X3 [Homo sapiens]	RANBP2	3199	355.6	6.18	2	2	5.53625e-05	25	23	0.000164201	278	157	0.00186688	0.000695483	2	2	4.98874e-05	32	29	0.000193409	303	170	0.00201521	0.000752834	1.08246	4	4	6.91652e-05	1	1	6.40386e-05	253	147	0.00165792	0.00059704	0.858455	0	1798.93	62	196	900	148
2	2	3	NP_004716.1	1	mitotic checkpoint protein BUB3 isoform a [Homo sapiens]	BUB3	328	37.1	6.84				8	6	0.000512467	23	13	0.0015064	0.00100943				10	7	0.000589478	21	15	0.00136219	0.000975832	0.966712	4	3	0.000674571	3	3	0.00187371	23	15	0.00146998	0.00133942	1.3269	0	152.849	56	19	92	19	cell cycle OR cell proliferation;signal transduction;other biological processes	cytosol;nucleus;other cell component
3	3	2	NP_002706.1	1	serine/threonine-protein phosphatase 2A catalytic subunit alpha isoform isoform 1 [Homo sapiens]	PPP2CA	309	35.6	5.54	1	1	0.000286577	7	6	0.000475981	6	6	0.000417138	0.000393232	2	2	0.000516472	14	9	0.000876014	5	4	0.000344273	0.00057892	1.47221	5	3	0.000895062				8	6	0.000542735	0.000718899	1.82818	0	119.276	50	12	48	12	cell cycle OR cell proliferation;protein metabolism;RNA metabolism OR transcription;other metabolic processes;signal transduction;other biological processes	plasma membrane;other membranes;cytosol;cytoskeleton;mitochondrion;nucleus;other cell component
3	3	2	NP_001354472.1	1	calcium/calmodulin-dependent protein kinase type II subunit gamma isoform 36 [Homo sapiens]	CAMK2G	550	61.4	7.71	2	2	0.000322008	15	10	0.000573031	13	9	0.000507771	0.000467603	5	3	0.000725408	22	15	0.000773395	12	8	0.000464205	0.000654336	1.39934	7	5	0.000704007				14	10	0.000533608	0.000618807	1.32336	0	118.708	35	15	90	4	other metabolic processes	other cell component
2	2	2	NP_001307.2	1	exportin-2 isoform 1 [Homo sapiens]	CSE1L	971	110.3	5.77				3	3	6.4916e-05	7	6	0.000154869	0.000109893				5	4	9.95617e-05	4	4	8.76459e-05	9.36038e-05	0.851774	1	1	5.69669e-05				6	6	0.000129535	9.32512e-05	0.848565	0	58.984	11	8	26	8	transport	cytosol;nucleus;other cell component
3	3	3	NP_001212.2	1	calcium/calmodulin-dependent protein kinase type II subunit delta isoform 3 [Homo sapiens]	CAMK2D	499	56.3	7.25	2	2	0.000354919	23	15	0.00096845	21	16	0.000904078	0.000742482	8	6	0.00127928	24	15	0.000929934	29	18	0.00123648	0.00114856	1.54693	9	6	0.000997663	1	1	0.00041054	24	14	0.00100825	0.000805483	1.08485	0	184.124	56	24	141	19	cell cycle OR cell proliferation;protein metabolism;other metabolic processes;stress response;transport;developmental processes;signal transduction;other biological processes	plasma membrane;other membranes;cytosol;ER/Golgi;nucleus;other cell component
2	3	1	XP_016861125.1	1	DNA topoisomerase 2-binding protein 1 isoform X1 [Homo sapiens]	TOPBP1	1522	170.6	6.96				4	4	5.52198e-05	48	39	0.000677507	0.000366363	2	1	0.000104855	10	10	0.000127036	51	37	0.000712929	0.00031494	0.859639							35	29	0.00048207	0.00048207	1.31582	0	362.952	45	49	150	49	cell cycle OR cell proliferation;DNA metabolism;other metabolic processes;stress response;signal transduction;other biological processes	plasma membrane;other membranes;cytoskeleton;nucleus;other cell component
2	2	1	NP_150241.2	1	protein PML isoform 1 [Homo sapiens]	PML	882	97.5	6.21				2	2	4.76443e-05	3	3	7.30701e-05	6.03572e-05				1	1	2.19216e-05	5	5	0.000120613	7.12671e-05	1.18076							2	2	4.75355e-05	4.75355e-05	0.78757	0	25.56	7	7	13	7	cell cycle OR cell proliferation;cell organization and biogenesis;protein metabolism;other metabolic processes;stress response;transport;developmental processes;signal transduction;other biological processes	other membranes;cytosol;ER/Golgi;nucleus;other cytoplasmic organelle;other cell component
2	2	1	NP_001129595.1	1	SMC5-SMC6 complex localization factor protein 2 isoform 2 [Homo sapiens]	SLF2	1186	133.3	8.95				1	1	1.7716e-05	3	2	5.43405e-05	3.60282e-05				1	1	1.63026e-05	2	2	3.58787e-05	2.60906e-05	0.724172							1	1	1.76755e-05	1.76755e-05	0.490602	0	11.504	3	3	8	3
1	2	1	NP_001263988.1	1	ERCC6-PGBD3 fusion protein isoform 1 [Homo sapiens]	ERCC6	1061	119.4	6.58							2	2	4.0495e-05	4.0495e-05				2	2	3.64465e-05	5	3	0.000100264	6.83553e-05	1.68799							3	3	5.92738e-05	5.92738e-05	1.46373	0	31.234	9	6	12	1	other biological processes	nucleus
1	2	1	NP_001333369.1	1	DNA excision repair protein ERCC-6 isoform 2 [Homo sapiens]	ERCC6	1493	168.3	8.09							2	2	2.87778e-05	2.87778e-05				2	2	2.59007e-05	4	3	5.70021e-05	4.14514e-05	1.4404							2	2	2.80819e-05	2.80819e-05	0.97582	0	21.36	6	7	10	2	cell organization and biogenesis;DNA metabolism;RNA metabolism OR transcription;other metabolic processes;stress response;developmental processes;signal transduction;other biological processes	nucleus;other cell component
3	3	3	NP_003277.1	1	DNA topoisomerase 1 [Homo sapiens]	TOP1	765	90.7	9.31	118	48	0.013659	386	76	0.0106017	197	63	0.00553212	0.00993096	134	50	0.0139771	455	79	0.0114998	220	65	0.0061186	0.0105319	1.06051	179	58	0.012943	43	26	0.011515	275	71	0.00753577	0.0106646	1.07387	0	1250.36	65	85	2007	76	cell cycle OR cell proliferation;cell organization and biogenesis;protein metabolism;DNA metabolism;other metabolic processes;developmental processes;other biological processes	nucleus;other cell component
3	3	3	NP_001609.2	1	poly [ADP-ribose] polymerase 1 [Homo sapiens]	PARP1	1014	113	8.88	28	19	0.00244523	139	63	0.00288023	143	58	0.0030296	0.00278502	48	28	0.00377727	176	67	0.00335596	118	53	0.00247591	0.00320305	1.1501	47	30	0.0025639	14	13	0.00282843	118	53	0.0024395	0.00261061	0.937377	0	1027.57	73	81	831	81	cell organization and biogenesis;protein metabolism;DNA metabolism;RNA metabolism OR transcription;other metabolic processes;stress response;signal transduction;other biological processes	cytosol;mitochondrion;nucleus;other cell component
2	1	1	XP_047300524.1	1	origin recognition complex subunit 2 isoform X1 [Homo sapiens]	ORC2	597	68.4	6.55				5	4	0.000175973	1	1	3.59843e-05	0.000105978				6	5	0.00019432				0.00019432	1.83358							1	1	3.51142e-05	3.51142e-05	0.331333	0	37.56	17	6	13	6
2	1	1	XP_047277630.1	1	origin recognition complex subunit 1 isoform X1 [Homo sapiens]	ORC1	861	97.3	9.22				3	3	7.32096e-05	1	1	2.49508e-05	4.90802e-05				4	4	8.98252e-05				8.98252e-05	1.83017							1	1	2.43474e-05	2.43474e-05	0.496075	0	27.988	9	5	9	5	cell cycle OR cell proliferation;DNA metabolism;other metabolic processes;signal transduction	cytosol;nucleus;other cell component
2	2	1	XP_011509557.1	1	origin recognition complex subunit 4 isoform X1 [Homo sapiens]	ORC4	436	50.3	8				3	2	0.000144572	7	3	0.000344904	0.000244738				7	6	0.000310422	3	2	0.000146395	0.000228409	0.933278							5	4	0.000240403	0.000240403	0.982287	0	57.9	25	8	25	6	cell cycle OR cell proliferation;cell organization and biogenesis;DNA metabolism;other metabolic processes	cytosol;nucleus;other cell component
2	3	1	NP_862820.1	1	origin recognition complex subunit 3 isoform 1 [Homo sapiens]	ORC3	712	82.3	7.61				4	4	0.00011804	4	4	0.000120689	0.000119364	1	1	0.000112071	8	8	0.000217246	1	1	2.98821e-05	0.000119733	1.00309							3	3	8.83279e-05	8.83279e-05	0.739985	0	73.398	22	10	21	10
2	1	2	NP_002544.1	1	origin recognition complex subunit 5 isoform 1 [Homo sapiens]	ORC5	435	50.3	7.74				6	6	0.000289809	1	1	4.93853e-05	0.000169597				6	6	0.000266688				0.000266688	1.57248	5	4	0.000635803				1	1	4.81912e-05	0.000341997	2.01653	0	34.474	24	8	19	8	DNA metabolism;other metabolic processes;other biological processes	cytosol;nucleus;other cell component
1	2	2	NP_001353298.1	1	DNA replication licensing factor MCM3 isoform 3 [Homo sapiens]	MCM3	833	93.7	6.38				9	8	0.000227011				0.000227011	1	1	9.57922e-05	9	6	0.0002089				0.000152346	0.671096	2	2	0.000132809				4	4	0.000100663	0.000116736	0.514231	0	66.132	17	10	25	10	cell cycle OR cell proliferation;cell organization and biogenesis;DNA metabolism;other metabolic processes	nucleus;other cell component
1	1	2	NP_006730.2	1	DNA replication licensing factor MCM5 [Homo sapiens]	MCM5	734	82.2	8.37				8	7	0.000229004				0.000229004				14	12	0.000368785				0.000368785	1.61039	3	3	0.000226082				1	1	2.85602e-05	0.000127321	0.555978	0	58.309	25	13	26	13	cell cycle OR cell proliferation;cell organization and biogenesis;DNA metabolism;other metabolic processes;stress response;other biological processes	nucleus;other cell component
3	3	3	NP_004517.2	1	DNA replication licensing factor MCM2 [Homo sapiens]	MCM2	904	101.8	5.52	15	12	0.00146934	52	37	0.00120861	50	30	0.0011882	0.00128871	15	13	0.00132403	53	35	0.00113357	65	36	0.0015298	0.00132914	1.03137	34	22	0.00208043	2	2	0.000453229	93	41	0.00215661	0.00156342	1.21316	0	582.363	60	50	379	50	cell cycle OR cell proliferation;cell organization and biogenesis;DNA metabolism;other metabolic processes;stress response;other biological processes	nucleus;other cell component
1	2	3	NP_005907.3	1	DNA replication licensing factor MCM7 isoform 1 [Homo sapiens]	MCM7	719	81.3	6.46				13	11	0.000379896				0.000379896	1	1	0.00011098	14	12	0.000376479				0.00024373	0.64157	4	3	0.000307732	1	1	0.000284923	1	1	2.9156e-05	0.00020727	0.545598	0	84.805	30	15	34	15	cell cycle OR cell proliferation;cell organization and biogenesis;DNA metabolism;other metabolic processes;stress response;other biological processes	cytosol;nucleus;other cell component
2	2	1	NP_877423.1	1	DNA replication licensing factor MCM4 [Homo sapiens]	MCM4	863	96.5	6.74				2	2	4.86933e-05	6	6	0.000149358	9.90254e-05				2	2	4.48085e-05	5	5	0.000123268	8.40382e-05	0.848653							19	17	0.000461529	0.000461529	4.66072	0	95.419	33	20	34	20	cell cycle OR cell proliferation;cell organization and biogenesis;DNA metabolism;other metabolic processes;stress response;other biological processes	nucleus;other cell component
2	2	1	NP_005906.2	1	DNA replication licensing factor MCM6 [Homo sapiens]	MCM6	821	92.8	5.41				2	2	5.11843e-05	6	6	0.000156998	0.000104091				5	5	0.000117752	4	4	0.000103659	0.000110706	1.06354							5	4	0.000127668	0.000127668	1.2265	0	38.978	12	8	22	8	cell cycle OR cell proliferation;cell organization and biogenesis;DNA metabolism;other metabolic processes;stress response;other biological processes	nucleus;other cell component
1	2	1	NP_002798.2	1	26S proteasome non-ATPase regulatory subunit 1 isoform 1 [Homo sapiens]	PSMD1	953	105.8	5.39							1	1	2.25421e-05	2.25421e-05				1	1	2.02884e-05	2	2	4.46507e-05	3.24696e-05	1.4404							3	3	6.5991e-05	6.5991e-05	2.92746	0	20.639	12	6	7	6	protein metabolism;other metabolic processes;other biological processes	non-structural extracellular;cytosol;nucleus;other cytoplasmic organelle;other cell component
1	1	1	NP_002807.1	1	26S proteasome non-ATPase regulatory subunit 12 isoform 1 [Homo sapiens]	PSMD12	456	52.9	7.65				1	1	4.60771e-05				4.60771e-05				2	2	8.48021e-05				8.48021e-05	1.84044	1	1	0.000121304							0.000121304	2.63264	0	13.013	8	3	4	3	protein metabolism;other metabolic processes	non-structural extracellular;cytosol;nucleus;other cell component
2	3	2	NP_005796.1	1	26S proteasome non-ATPase regulatory subunit 14 [Homo sapiens]	PSMD14	310	34.6	6.52				2	2	0.000135556	1	1	6.92987e-05	0.000102427	1	1	0.000257403	5	3	0.000311853	6	5	0.000411794	0.000327017	3.19267	3	2	0.000535305				6	4	0.000405738	0.000470522	4.59372	0	47.585	26	6	24	6	protein metabolism;DNA metabolism;other metabolic processes;stress response;other biological processes	non-structural extracellular;cytosol;nucleus;other cell component
1	2	1	NP_002799.3	1	26S proteasome non-ATPase regulatory subunit 2 isoform 1 [Homo sapiens]	PSMD2	908	100.1	5.2							4	3	9.4637e-05	9.4637e-05				3	3	6.38818e-05	2	2	4.68635e-05	5.53727e-05	0.585106							2	2	4.61743e-05	4.61743e-05	0.48791	0	26.667	9	5	11	5	protein metabolism;other metabolic processes;other biological processes	non-structural extracellular;cytosol;nucleus;other cell component
[truncated: 9 more columns]

## Sheet: Selected proteinList
	Selected protein list include the identified proteins at least twice in any condition (control, del-PICH, or PICH K128A) : Then, less relavant proteins, as such membran proteins, mitochondrial proteins, and not obviously related to mitotic chromosomes, are in red text color (below Row #57).
	Column ends with:
	Peptides	Peptide Count
	PSMs	Peptide Spectral Count
	NSAF	Distributed Normalized Spectral Abundance Factor
	Single spectra hits not reported
										Control Single IPs										Del-PICH Single IPs										Del-PICH:Control	PICHK128A Single IPs										PICHK128A:Control	From all 9-samples analyzed
Control Detected # out of 3	del-PICH Detected # out of 3	PICHK128A Detected # out of 3	Locus	# Protein Groups	Description	Name	Length	MW	pI	# PSMs Control 1	# Peptides Control1	NSAF-Control1	# PSMs Control 2	# Peptides Control2	NSAF-c2	# PSMs Control 3	# Peptides Control3	NSAF-c3	Control NSAF AVG	# PSMs del-PICH 1	# Peptides del-PICH 1	NSAF-Del-PICH-1	# PSMs del-PICH 2	# Peptides del-PICH 2	NSAF-Del-PICH-2	# PSMs del-PICH 3	# Peptides del-PICH 3	NSAF-Del-PICH-3	Del-PICH NSAF AVG	NSAF ratio:Del-PICH:Control	# PSMs PICHK128A 1	# Peptides PICHK128A 1	NSAF-PICHK128A-1	# PSMs PICHK128A 2	# Peptides PICHK128A 2	NSAF-PICHK128A-2	# PSMs PICHK128A 3	# Peptides PICHK128A 3	NSAF-PICHK128A-3	PICHK128A NSAF AVG	NSAF ratio: K128/Control	Exp. q-value: Combined	Sum PEP Score	Coverage [%]	# Peptides	# PSMs	# Unique Peptides	Biological Process	Cellular Component
3	3	3	NP_001058.2	1	DNA topoisomerase 2-alpha [Homo sapiens]	TOP2A	1531	174.3	8.72	58	41	0.00335469	180	91	0.00247028	60	49	0.000841905	0.00222229	60	42	0.00312717	260	119	0.00328352	64	52	0.000889397	0.00243336	1.09498	107	56	0.0038659	34	27	0.00454946	87	60	0.00119124	0.0032022	1.44094	0	1165.53	61	126	910	104	cell cycle OR cell proliferation;cell organization and biogenesis;DNA metabolism;other metabolic processes;stress response;developmental processes;other biological processes	nucleus;other cell component
3	3	2	XP_011523944.1	1	structural maintenance of chromosomes flexible hinge domain-containing protein 1 isoform X1 [Homo sapiens]	SMCHD1	2067	233.6	7.53	3	3	0.000128523	15	13	0.000152476	113	76	0.00117442	0.000485141	2	2	7.72084e-05	14	14	0.000130957	97	63	0.000998441	0.000402202	0.829042	2	2	5.35219e-05				126	73	0.00127787	0.000665696	1.37217	0	714.298	47	87	372	87
3	3	3	NP_009123.1	1	FACT complex subunit SPT16 [Homo sapiens]	SUPT16H	1047	119.8	5.66	7	7	0.00059204	47	29	0.000943194	50	36	0.00102591	0.000853715	10	9	0.000762129	50	33	0.000923347	66	42	0.00134118	0.00100889	1.18176	11	9	0.000581149	4	4	0.000782653	91	52	0.00182201	0.00106194	1.2439	0	624.112	53	60	336	60	cell organization and biogenesis;DNA metabolism;RNA metabolism OR transcription;other metabolic processes;stress response;other biological processes	nucleus
3	3	3	NP_055680.3	1	condensin complex subunit 1 [Homo sapiens]	NCAPD2	1401	157.1	6.61	4	4	0.000252826	53	39	0.000794854	44	34	0.000674686	0.000574122	10	8	0.000569557	78	53	0.00107646	53	40	0.000804875	0.000816964	1.42298	24	19	0.000947578	4	3	0.000584895	59	41	0.000882817	0.000805096	1.40231	0	564.831	53	59	329	59	cell cycle OR cell proliferation;cell organization and biogenesis;other biological processes	cytosol;nucleus;other cell component
3	3	3	NP_006816.2	1	cytoskeleton-associated protein 4 [Homo sapiens]	CKAP4	602	66	5.92	19	14	0.00279484	56	37	0.00195453	76	43	0.00271209	0.00248715	34	19	0.00450669	60	36	0.00192706	68	41	0.00240327	0.00294568	1.18436	32	22	0.00294032	5	5	0.00170149	75	41	0.00261169	0.00241783	0.97213	0	558.553	70	53	425	52		plasma membrane;other membranes;cytoskeleton;ER/Golgi;other cytoplasmic organelle;other cell component
3	3	3	NP_001914.3	1	DNA damage-binding protein 1 [Homo sapiens]	DDB1	1140	126.9	5.26	1	1	7.76775e-05	22	18	0.000405478	74	41	0.00139448	0.00062588	3	3	0.000209987	34	27	0.000576654	71	40	0.00132509	0.000703909	1.12467	10	9	0.000485218	1	1	0.000179701	83	43	0.00152626	0.000730395	1.16699	0	523.545	48	48	299	48	cell-cell signaling;cell cycle OR cell proliferation;cell organization and biogenesis;protein metabolism;DNA metabolism;other metabolic processes;stress response;signal transduction;other biological processes	nucleus;other cell component
2	3	3	NP_001367.2	1	cytoplasmic dynein 1 heavy chain 1 [Homo sapiens]	DYNC1H1	4646	532.1	6.4				38	36	0.000171852	28	27	0.000129469	0.00015066	2	2	3.43499e-05	79	71	0.000328768	18	18	8.24298e-05	0.000148516	0.985766	14	13	0.000166683	1	1	4.40937e-05	21	19	9.47538e-05	0.000101843	0.67598	0	498.767	29	92	201	92	cell cycle OR cell proliferation;cell organization and biogenesis;transport;other biological processes	non-structural extracellular;cytosol;cytoskeleton;other cytoplasmic organelle;other cell component
3	3	3	NP_001335256.1	1	E3 ubiquitin-protein ligase TRIP12 isoform h [Homo sapiens]	TRIP12	2067	228.3	8.6	2	2	8.5682e-05	35	28	0.000355777	47	36	0.000488477	0.000309979	8	7	0.000308834	51	37	0.000477058	32	29	0.000329382	0.000371758	1.1993	15	13	0.000401414	1	1	9.91095e-05	46	37	0.000466524	0.000322349	1.03991	0	443.444	38	58	237	2	protein metabolism;DNA metabolism;other metabolic processes;stress response;other biological processes	nucleus
3	3	3	XP_047302316.1	1	E3 ubiquitin-protein ligase TRIP12 isoform X4 [Homo sapiens]	TRIP12	2040	225.4	8.69	2	2	8.6816e-05	30	26	0.000308987	44	35	0.00046335	0.000286385	6	6	0.000234691	48	36	0.000454938	28	27	0.000292024	0.000327218	1.14258	14	12	0.000379612	1	1	0.000100421	42	35	0.000431594	0.000303876	1.06108	0	398.247	37	57	215	1
2	3	1	NP_733468.3	1	kinetochore scaffold 1 isoform 1 [Homo sapiens]	KNL1	2342	265.2	5.47				8	7	7.17716e-05	32	28	0.000293528	0.00018265	1	1	3.40713e-05	22	19	0.000181626	35	29	0.00031796	0.000177886	0.973915							48	41	0.000429646	0.000429646	2.35229	0	338.143	33	49	146	49	cell cycle OR cell proliferation;cell organization and biogenesis;other biological processes	cytosol;nucleus;other cell component
3	3	3	XP_047276495.1	1	condensin-2 complex subunit G2 isoform X2 [Homo sapiens]	NCAPG2	1143	130.9	6.87	2	2	0.000154947	25	19	0.000459561	37	21	0.000695412	0.00043664	5	3	0.000349059	52	38	0.000879627	20	16	0.000372284	0.000533657	1.22219	16	10	0.000774311	2	2	0.000358459	22	17	0.00040349	0.000512087	1.17279	0	337.748	44	44	181	44	cell cycle OR cell proliferation;cell organization and biogenesis;RNA metabolism OR transcription;other metabolic processes;developmental processes;other biological processes	nucleus;other cell component
2	3	2	XP_016869697.1	1	structural maintenance of chromosomes protein 2 isoform X1 [Homo sapiens]	SMC2	1197	135.6	8.43	7	6	0.00051785	62	44	0.0010883				0.000803073	8	7	0.000533299	60	48	0.000969167	1	1	1.77745e-05	0.000506747	0.63101	21	19	0.000970436	3	3	0.000513432				0.000741934	0.923868	0	334.229	52	55	162	55	cell cycle OR cell proliferation;cell organization and biogenesis;other biological processes	cytosol;nucleus;other cell component
3	3	3	NP_056076.1	1	condensin-2 complex subunit D3 isoform 1 [Homo sapiens]	NCAPD3	1498	168.8	7.5	2	2	0.000118227	26	20	0.000364679	25	20	0.000358521	0.000280476	4	4	0.00021307	33	25	0.000425935	23	19	0.000326668	0.000321891	1.14766	13	12	0.000480035	2	2	0.00027351	31	24	0.000433817	0.000395788	1.41113	0	327.666	31	37	159	37	cell cycle OR cell proliferation;cell organization and biogenesis;other biological processes	nucleus;other cell component
3	3	2	NP_001008938.1	1	cytoskeleton-associated protein 5 isoform a [Homo sapiens]	CKAP5	2032	225.4	7.8	3	3	0.000130737	20	20	0.000206803	58	43	0.000613185	0.000316908	6	5	0.000235615	27	26	0.00025691	24	23	0.000251292	0.000247939	0.782369	4	4	0.000108887				20	19	0.00020633	0.000157609	0.497333	0	319.799	30	50	162	50	cell cycle OR cell proliferation;cell organization and biogenesis;transport;other biological processes	plasma membrane;other membranes;cytosol;cytoskeleton;nucleus;other cell component
2	2	2	NP_055768.3	1	exosome complex exonuclease RRP44 isoform a [Homo sapiens]	DIS3	958	108.9	7.14				10	8	0.000219323	27	22	0.00060546	0.000412391				9	9	0.000181643	32	27	0.000710682	0.000446163	1.08189	4	4	0.00023096				34	25	0.000743995	0.000487477	1.18207	0	201.048	44	31	116	31	RNA metabolism OR transcription;other metabolic processes	cytosol;nucleus;other cytoplasmic organelle;other cell component
2	2	1	NP_001244.1	1	cell division cycle 5-like protein [Homo sapiens]	CDC5L	802	92.2	8.18				2	2	5.23969e-05	18	15	0.000482153	0.000267275				3	3	7.2325e-05	16	13	0.00042446	0.000248392	0.929351							25	20	0.000653465	0.000653465	2.44492	0	193.741	44	24	64	24	cell cycle OR cell proliferation;DNA metabolism;RNA metabolism OR transcription;other metabolic processes;stress response;signal transduction;other biological processes	nucleus;other cell component
3	3	3	XP_016864032.1	1	condensin complex subunit 3 isoform X1 [Homo sapiens]	NCAPG	1017	114.5	5.59	1	1	8.70721e-05	15	15	0.000309899	14	13	0.000295729	0.0002309	7	7	0.000549227	21	19	0.000399245	14	13	0.000292886	0.000413786	1.79206	3	3	0.000163171	1	1	0.000201435	20	17	0.000412255	0.000258953	1.1215	0	174.323	29	26	96	26
2	3	2	NP_004327.1	1	mitotic checkpoint serine/threonine-protein kinase BUB1 isoform 1 [Homo sapiens]	BUB1	1085	122.3	6.47				5	5	9.68256e-05	8	7	0.000158397	0.000127611	1	1	7.35437e-05	8	8	0.000142561	14	14	0.00027453	0.000163545	1.28159	1	1	5.09814e-05				20	19	0.000386418	0.000218699	1.71379	0	156.641	31	24	57	24	cell cycle OR cell proliferation;cell organization and biogenesis;other metabolic processes;signal transduction;other biological processes	cytosol;nucleus;other cell component
2	2	1	NP_001803.2	1	centromere protein C isoform 1 [Homo sapiens]	CENPC	943	106.8	9.39				8	7	0.000178249	19	16	0.000432841	0.000305545				21	17	0.000430575	11	10	0.000248183	0.000339379	1.11073							20	17	0.000444606	0.000444606	1.45512	0	143.798	29	27	79	27	cell cycle OR cell proliferation;cell organization and biogenesis;other biological processes	cytosol;nucleus;other cell component
3	3	2	NP_778236.2	1	ATP-dependent RNA helicase DDX51 [Homo sapiens]	DDX51	666	72.4	8.16	2	2	0.000265923	16	14	0.000504772	6	5	0.000193537	0.000321411	2	2	0.000239624	33	21	0.000958035	4	4	0.000127784	0.000441814	1.37461	5	4	0.000415277				9	6	0.000283286	0.000349281	1.08671	0	143.096	49	25	77	25	RNA metabolism OR transcription;other metabolic processes	nucleus
1	3	3	NP_055040.2	1	serine/threonine-protein phosphatase 2A 65 kDa regulatory subunit A alpha isoform isoform 1 [Homo sapiens]	PPP2R1A	589	65.3	5.11				15	11	0.000535089				0.000535089	1	1	0.000135475	24	16	0.000787839	1	1	3.61223e-05	0.000319812	0.597681	4	4	0.000375653	1	1	0.000347809	1	1	3.55911e-05	0.000253017	0.472852	0	140.015	39	17	47	13	cell cycle OR cell proliferation;cell organization and biogenesis;protein metabolism;RNA metabolism OR transcription;other metabolic processes;signal transduction;other biological processes	plasma membrane;other membranes;cytosol;cytoskeleton;mitochondrion;nucleus;other cell component
3	3	2	NP_055728.1	1	activity-dependent neuroprotector homeobox protein 2 [Homo sapiens]	ADNP2	1131	122.8	9.16	2	2	0.000156591	7	7	0.000130042	15	12	0.000284915	0.000190516	1	1	7.05525e-05	13	13	0.00022224	14	11	0.000263364	0.000185386	0.973069	3	3	0.000146724				13	11	0.000240956	0.00019384	1.01744	0	134.135	17	18	68	18	developmental processes;other biological processes	nucleus;other cell component
2	2	2	XP_047286254.1	1	importin-5 isoform X1 [Homo sapiens]	IPO5	1115	125.5	4.92				3	3	5.65322e-05	9	9	0.000173402	0.000114967				13	12	0.000225429	9	8	0.000171735	0.000198582	1.72729	1	1	4.96097e-05				17	16	0.000319618	0.000184614	1.60579	0	133.709	30	23	52	22
2	2	1	XP_024305158.1	1	E3 ubiquitin-protein ligase RNF6 isoform X1 [Homo sapiens]	RNF6	685	78	8.91				7	7	0.000214712	14	13	0.000439061	0.000326886				8	8	0.000225809	17	15	0.000528019	0.000376914	1.15304							17	15	0.000520253	0.000520253	1.59154	0	120.422	40	20	63	20	cell organization and biogenesis;protein metabolism;other metabolic processes;developmental processes;other biological processes	other membranes;nucleus;other cell component
3	3	3	XP_005270360.1	1	cyclin-dependent kinase 1 isoform X1 [Homo sapiens]	CDK1	297	34.1	8.4	7	6	0.00208709	20	12	0.00141489	4	3	0.000289328	0.00126377	3	2	0.000806009	19	13	0.00123691	3	3	0.00021491	0.00075261	0.595528	12	7	0.00223494	2	2	0.00137952	4	4	0.000282332	0.00129893	1.02782	0	110.385	60	17	74	15	cell cycle OR cell proliferation;cell organization and biogenesis;protein metabolism;DNA metabolism;other metabolic processes;stress response;developmental processes;signal transduction;other biological processes	other membranes;cytosol;cytoskeleton;mitochondrion;ER/Golgi;nucleus;other cell component
2	2	2	NP_000513.2	1	homeobox protein Hox-A13 [Homo sapiens]	HOXA13	388	39.7	9.13				5	4	0.000270762	6	6	0.000332205	0.000301484				8	7	0.000398657	7	7	0.000383846	0.000391252	1.29775	1	1	0.000142564				3	3	0.000162086	0.000152325	0.505252	0	91.123	36	11	30	11	cell cycle OR cell proliferation;cell organization and biogenesis;RNA metabolism OR transcription;other metabolic processes;developmental processes;other biological processes	cytoskeleton;nucleus;other cell component
2	2	2	NP_004715.1	1	centromere/kinetochore protein zw10 homolog [Homo sapiens]	ZW10	779	88.8	6.27				5	5	0.00013486	2	2	5.51543e-05	9.5007e-05				14	12	0.000347482	5	5	0.00013656	0.000242021	2.5474	5	3	0.000355038				3	3	8.0731e-05	0.000217884	2.29335	0	89.94	28	14	34	14	cell cycle OR cell proliferation;cell organization and biogenesis;transport;signal transduction;other biological processes	other membranes;cytosol;cytoskeleton;ER/Golgi;nucleus;other cell component
1	2	3	NP_005907.3	1	DNA replication licensing factor MCM7 isoform 1 [Homo sapiens]	MCM7	719	81.3	6.46				13	11	0.000379896				0.000379896	1	1	0.00011098	14	12	0.000376479				0.00024373	0.64157	4	3	0.000307732	1	1	0.000284923	1	1	2.9156e-05	0.00020727	0.545598	0	84.805	30	15	34	15	cell cycle OR cell proliferation;cell organization and biogenesis;DNA metabolism;other metabolic processes;stress response;other biological processes	cytosol;nucleus;other cell component
1	2	1	NP_056156.2	1	condensin complex subunit 2 isoform 1 [Homo sapiens]	NCAPH	741	82.5	5.06							8	8	0.000231931	0.000231931				1	1	2.6093e-05	6	6	0.000172276	9.91843e-05	0.427646							8	8	0.000226323	0.000226323	0.97582	0	70.484	25	14	23	14	cell cycle OR cell proliferation;cell organization and biogenesis;other biological processes	cytosol;nucleus;other cell component
1	2	1	NP_056526.3	1	BRD4-interacting chromatin-remodeling complex-associated protein [Homo sapiens]	BICRA	1560	158.4	6.65							4	4	5.50836e-05	5.50836e-05				3	3	3.71825e-05	13	10	0.0001773	0.000107241	1.94688							11	10	0.000147817	0.000147817	2.6835	0	67.401	14	14	31	14	cell organization and biogenesis;other biological processes	nucleus;other cell component
2	2	2	NP_001307.2	1	exportin-2 isoform 1 [Homo sapiens]	CSE1L	971	110.3	5.77				3	3	6.4916e-05	7	6	0.000154869	0.000109893				5	4	9.95617e-05	4	4	8.76459e-05	9.36038e-05	0.851774	1	1	5.69669e-05				6	6	0.000129535	9.32512e-05	0.848565	0	58.984	11	8	26	8	transport	cytosol;nucleus;other cell component
2	2	2	NP_073713.2	1	C-terminal-binding protein 2 isoform 2 [Homo sapiens]	CTBP2	985	106.1	8.02				2	2	4.26622e-05	9	9	0.000196288	0.000119475				4	4	7.85173e-05	7	6	0.0001512	0.000114859	0.961363	2	2	0.000112314				11	8	0.000234106	0.00017321	1.44976	0	56.924	16	10	35	7
1	2	1	NP_001394511.1	1	breast cancer type 1 susceptibility protein isoform 7 [Homo sapiens]	BRCA1	1885	210.2	5.5							7	7	7.97763e-05	7.97763e-05				1	1	1.02572e-05	7	6	7.90092e-05	4.46332e-05	0.55948							8	7	8.89683e-05	8.89683e-05	1.11522	0	55.573	11	12	23	12
2	3	1	NP_001202.5	1	mitotic checkpoint serine/threonine-protein kinase BUB1 beta [Homo sapiens]	BUB1B	1050	119.5	5.27	1	1	8.43355e-05	1	1	2.00106e-05				5.21731e-05	1	1	7.59951e-05	9	8	0.000165728	1	1	2.02629e-05	8.73285e-05	1.67382							6	6	0.000119789	0.000119789	2.296	0	49.008	18	12	19	12	cell cycle OR cell proliferation;cell organization and biogenesis;other metabolic processes;signal transduction;other biological processes	cytosol;cytoskeleton;nucleus;other cell component
2	2	1	XP_005270993.1	1	E3 ubiquitin-protein ligase TRIM33 isoform X1 [Homo sapiens]	TRIM33	1151	125.3	6.64				4	4	7.30187e-05	4	4	7.46572e-05	7.3838e-05				2	2	3.35967e-05	7	7	0.000129394	8.14953e-05	1.1037							6	5	0.000109278	0.000109278	1.47997	0	42.962	10	9	23	9
2	2	2	NP_001801.1	1	major centromere autoantigen B [Homo sapiens]	CENPB	599	65.1	4.55				3	3	0.000105231	2	2	7.17282e-05	8.84797e-05				5	5	0.000161393	3	3	0.000106558	0.000133975	1.51419				1	1	0.000342002	7	6	0.000244978	0.00029349	3.31704	0	42.098	20	8	21	8		nucleus;other cell component
1	2	1	NP_004692.1	1	G2/mitotic-specific cyclin-B2 [Homo sapiens]	CCNB2	398	45.3	8.9				7	7	0.000369543				0.000369543	1	1	0.00020049	9	9	0.000437221				0.000318855	0.862838	1	1	0.000138982							0.000138982	0.376092	0	41.943	31	9	18	9	cell cycle OR cell proliferation;cell organization and biogenesis;developmental processes;other biological processes	other membranes;cytosol;cytoskeleton;nucleus;other cell component
1	2	2	NP_859067.2	1	centromere protein V [Homo sapiens]	CENPV	272	29.7	9.73				2	2	0.000154494				0.000154494	1	1	0.000293364	5	3	0.000355421				0.000324392	2.09971	2	2	0.000406727				1	1	7.70704e-05	0.000241899	1.56575	0	40.403	25	4	11	4	cell organization and biogenesis;other biological processes	other membranes;cytosol;cytoskeleton;nucleus;other cell component
2	2	1	NP_005564.1	1	lamin-B1 isoform 1 [Homo sapiens]	LMNB1	586	66.4	5.16				4	3	0.000143421	2	2	7.33195e-05	0.00010837				5	5	0.000164973	1	1	3.63072e-05	0.00010064	0.928672							2	2	7.15466e-05	7.15466e-05	0.660206	0	37.352	20	9	14	7	cell organization and biogenesis;transport;other biological processes	other membranes;cytoskeleton;nucleus
1	1	2	NP_001091995.1	1	cytoskeleton-associated protein 2 isoform 2 [Homo sapiens]	CKAP2	683	76.9	9.41				5	5	0.000153815				0.000153815				6	6	0.000169853				0.000169853	1.10426	1	1	8.09881e-05	2	2	0.000599881				0.000340435	2.21327	0	32.666	18	7	14	7	cell cycle OR cell proliferation;other biological processes	cytoskeleton;other cell component
2	2	2	NP_001364115.1	1	C-terminal-binding protein 1 isoform 3 [Homo sapiens]	CTBP1	441	47.6	6.77				1	1	4.76443e-05	7	5	0.000340994	0.000194319				3	3	0.00013153	7	5	0.000337715	0.000234622	1.20741	1	1	0.00012543				8	6	0.000380284	0.000252857	1.30125	0	30.366	20	7	27	4
1	2	0	NP_077298.1	1	centromere protein O isoform 1 [Homo sapiens]	CENPO	300	33.8	7.71				4	3	0.000280149				0.000280149	1	1	0.000265983	3	3	0.000193349				0.000229666	0.8198											0	0	18.508	19	3	8	3	cell cycle OR cell proliferation;cell organization and biogenesis	cytosol;nucleus;other cell component
2	2	0	NP_006506.3	1	histone-lysine N-methyltransferase SETMAR isoform 1 [Homo sapiens]	SETMAR	684	78	7.14				3	3	9.21541e-05	1	1	3.14073e-05	6.17807e-05				2	2	5.65347e-05	2	1	6.22107e-05	5.93727e-05	0.961023											0	0	11.725	5	3	8	3	cell cycle OR cell proliferation;cell organization and biogenesis;DNA metabolism;other metabolic processes;stress response;signal transduction;other biological processes	nucleus;other cell component
2	1	0	XP_047297237.1	1	bromodomain-containing protein 1 isoform X2 [Homo sapiens]	BRD1	1243	139.5	8.75				1	1	1.69036e-05	1	1	1.72829e-05	1.70932e-05				2	2	3.111e-05				3.111e-05	1.82002											0	0	6.845	3	3	4	3
3	3	3	NP_114172.1	1	G2/mitotic-specific cyclin-B1 isoform 1 [Homo sapiens]	CCNB1	433	48.3	7.47	1	1	0.000204509	11	9	0.00053377	2	2	9.92268e-05	0.000279169	5	4	0.000921419	17	11	0.000759106	1	1	4.91364e-05	0.000576554	2.06525	6	5	0.000766487	1	1	0.000473116	1	1	4.84137e-05	0.000429339	1.53792	0	95.902	39	12	45	12	cell cycle OR cell proliferation;cell organization and biogenesis;developmental processes;other biological processes	other membranes;cytosol;cytoskeleton;mitochondrion;nucleus;other cell component
3	3	3	XP_006714741.1	1	transcription factor 7 isoform X1 [Homo sapiens]	TCF7	460	49.8	8.12	2	2	0.00038501	9	5	0.000411088	5	3	0.000233507	0.000343201	6	3	0.0010408	13	7	0.000546421	10	7	0.000462523	0.000683249	1.99081	8	5	0.000961997	1	1	0.000445346	8	5	0.000364577	0.00059064	1.72097	0	48.017	22	10	62	2
3	3	3	NP_057085.2	1	U3 small nucleolar RNA-associated protein 18 homolog [Homo sapiens]	UTP18	556	62	8.76	2	2	0.000318533	12	12	0.000453478	11	10	0.000425016	0.000399009	6	5	0.000861096	21	16	0.000730274	13	11	0.000497462	0.000696277	1.74502	4	4	0.000397949	1	1	0.000368452	17	12	0.00064096	0.00046912	1.17571	0	153.32	49	22	87	22	RNA metabolism OR transcription;other metabolic processes;other biological processes	other membranes;nucleus;other cell component
3	3	3	NP_057353.1	1	lymphoid enhancer-binding factor 1 isoform 1 [Homo sapiens]	LEF1	399	44.2	7.42	4	4	0.000887742	20	10	0.00105319	15	11	0.000807617	0.000916183	9	6	0.00179988	34	16	0.00164758	17	12	0.000906498	0.00145132	1.5841	9	6	0.0012477	2	2	0.00102686	18	12	0.000945706	0.00107342	1.17163	0	176.354	52	20	128	12	cell adhesion;cell-cell signaling;cell cycle OR cell proliferation;DNA metabolism;RNA metabolism OR transcription;other metabolic processes;developmental processes;signal transduction;other biological processes	nucleus;other cell component
3	3	3	NP_001212.2	1	calcium/calmodulin-dependent protein kinase type II subunit delta isoform 3 [Homo sapiens]	CAMK2D	499	56.3	7.25	2	2	0.000354919	23	15	0.00096845	21	16	0.000904078	0.000742482	8	6	0.00127928	24	15	0.000929934	29	18	0.00123648	0.00114856	1.54693	9	6	0.000997663	1	1	0.00041054	24	14	0.00100825	0.000805483	1.08485	0	184.124	56	24	141	19	cell cycle OR cell proliferation;protein metabolism;other metabolic processes;stress response;transport;developmental processes;signal transduction;other biological processes	plasma membrane;other membranes;cytosol;ER/Golgi;nucleus;other cell component
3	3	3	NP_056170.2	1	polycomb protein SUZ12 isoform 1 [Homo sapiens]	SUZ12	739	83	8.81	4	4	0.000479309	44	27	0.001251	65	33	0.00188954	0.00120662	11	9	0.00118775	80	44	0.00209309	74	37	0.00213048	0.00180377	1.4949	15	12	0.00112276	1	1	0.000277212	76	35	0.00215589	0.00118529	0.982323	0	710.681	71	48	370	48	cell cycle OR cell proliferation;cell organization and biogenesis;developmental processes;other biological processes	nucleus;other cell component
3	3	3	XP_047284423.1	1	zinc finger protein 384 isoform X1 [Homo sapiens]	ZNF384	608	66.1	8.72	2	1	0.00029129	16	9	0.000552925	17	8	0.000600665	0.000481627	5	3	0.000656208	24	12	0.000763219	21	10	0.000734863	0.000718097	1.49098	3	2	0.000272935	2	2	0.000673879	18	9	0.00062062	0.000522478	1.08482	0	186.735	31	15	108	14
3	3	3	XP_005248786.1	1	PH-interacting protein isoform X1 [Homo sapiens]	PHIP	1820	206.5	8.85	3	3	0.000145965	45	35	0.000519506	80	50	0.00094429	0.000536587	9	9	0.00039459	81	48	0.000860509	92	54	0.00107549	0.000776864	1.44779	12	12	0.000364713	2	1	0.00022512	107	57	0.00123245	0.000607427	1.13202	0	737.604	48	71	431	2		nucleus
3	3	3	NP_005207.3	1	dolichyl-diphosphooligosaccharide--protein glycosyltransferase 48 kDa subunit precursor [Homo sapiens]	DDOST	439	48.8	5.69	2	2	0.000403427	11	10	0.000526475	5	4	0.000244677	0.000391526	5	4	0.000908826	10	9	0.00044043	7	7	0.000339254	0.000562836	1.43754	3	3	0.000378006	1	1	0.00046665	6	5	0.000286512	0.000377056	0.963041	0	74.088	46	13	50	13		other membranes;ER/Golgi
3	3	3	NP_078938.3	1	RNA cytidine acetyltransferase isoform a [Homo sapiens]	NAT10	1025	115.7	8.27	8	7	0.00069114	58	41	0.00118892	22	18	0.00046109	0.000780384	16	14	0.00124558	81	49	0.00152793	27	22	0.000560442	0.00111132	1.42406	29	22	0.00156501	4	4	0.000799451	31	25	0.000634008	0.000999488	1.28076	0	526.541	62	57	276	57	protein metabolism;RNA metabolism OR transcription;other metabolic processes;other biological processes	nucleus;other cell component
3	3	3	NP_060404.4	1	PH-interacting protein [Homo sapiens]	PHIP	1821	206.6	8.85	3	3	0.000145885	46	36	0.000530759	84	51	0.00099096	0.000555868	9	9	0.000394373	83	50	0.000881271	94	54	0.00109827	0.000791305	1.42355	13	13	0.000394889	3	2	0.000337495	112	58	0.00128933	0.000673905	1.21235	0	746.544	48	71	447	2	cell organization and biogenesis;signal transduction;other biological processes	nucleus
3	3	3	NP_060549.4	1	S1 RNA-binding domain-containing protein 1 [Homo sapiens]	SRBD1	995	111.7	8.72	3	3	0.000266992	18	18	0.000380101	14	14	0.000302268	0.000316454	6	5	0.000481175	30	24	0.000582961	13	13	0.000277979	0.000447372	1.4137	9	7	0.000500335	1	1	0.000205889	21	14	0.000442438	0.000382887	1.20993	0	201.916	44	36	115	36	protein metabolism;other metabolic processes
3	3	3	NP_060131.2	1	zinc finger protein 280D isoform 1 [Homo sapiens]	ZNF280D	979	109.2	8.19	3	3	0.000271355	33	23	0.000708241	20	16	0.000438868	0.000472822	9	9	0.000733559	41	26	0.000809735	21	17	0.000456381	0.000666558	1.40975	12	10	0.000678016	1	1	0.000209254	26	18	0.000556733	0.000481334	1.018	0	342.916	51	31	166	28	other biological processes	nucleus
3	3	3	NP_079184.2	1	WD repeat-containing protein 76 isoform 1 [Homo sapiens]	WDR76	626	69.7	9.25	5	4	0.000707287	34	21	0.00114118	23	17	0.000789297	0.000879255	11	10	0.00140215	48	27	0.00148255	24	19	0.000815695	0.00123346	1.40285	17	11	0.00150216	1	1	0.000327251	32	23	0.0010716	0.000967003	1.0998	0	308.366	60	35	195	35	stress response;other biological processes	nucleus;other cell component
3	3	3	YP_003024029.1	1	cytochrome c oxidase subunit II (mitochondrion) [Homo sapiens]	MT-CO2	227	25.5	4.82	1	1	0.000390098	10	5	0.000925601	12	6	0.00113564	0.000817115	3	2	0.00105456	9	4	0.000766581	17	5	0.00159336	0.00113817	1.39291	3	3	0.000731033	1	1	0.000902464	11	5	0.00101584	0.000883111	1.08077	0	121.549	26	6	67	6	other metabolic processes;transport	other membranes;mitochondrion
3	3	3	NP_006383.2	1	nucleolar protein 56 [Homo sapiens]	NOP56	594	66	9.19	4	4	0.000596312	47	27	0.0016625	75	32	0.00271245	0.00165709	11	9	0.00147768	90	39	0.00292953	65	29	0.00232819	0.00224513	1.35487	28	21	0.00260743	14	12	0.00482833	83	37	0.00292919	0.00345499	2.08498	0	631.272	71	44	417	44	RNA metabolism OR transcription;other metabolic processes;other biological processes	nucleus;other cell component
3	3	3	NP_065147.1	1	ATP-dependent RNA helicase DDX24 [Homo sapiens]	DDX24	859	96.3	9.06	3	3	0.000309263	35	26	0.0008561	22	19	0.000550195	0.000571853	11	10	0.00102182	38	31	0.000855327	17	17	0.000421063	0.00076607	1.33963	14	11	0.000901522	3	3	0.000715458	21	17	0.000512487	0.000709822	1.24127	0	309.451	54	41	164	41	RNA metabolism OR transcription;other metabolic processes	nucleus
3	3	3	XP_047280212.1	1	protein transport protein Sec16A isoform X21 [Homo sapiens]	SEC16A	2120	227.1	5.83	7	7	0.00029239	53	38	0.000525279	78	42	0.000790398	0.000536022	15	12	0.000564587	71	46	0.000647536	88	54	0.000883157	0.000698426	1.30298	28	21	0.000730573	1	1	9.66318e-05	54	37	0.000533967	0.000453724	0.846465	0	718.276	50	66	395	1
3	3	3	NP_613258.2	1	core histone macro-H2A.1 isoform 3 [Homo sapiens]	H2AFY	372	39.6	9.79	22	11	0.00523696	90	26	0.00508334	2	2	0.000115498	0.0034786	32	15	0.00686408	125	30	0.00649694	4	4	0.000228775	0.00452993	1.30223	37	16	0.00550175	10	7	0.00550697	5	4	0.000281763	0.00376349	1.0819	0	444.037	72	30	327	28	cell organization and biogenesis;DNA metabolism;RNA metabolism OR transcription;other metabolic processes;stress response;other biological processes	nucleus;other cell component
3	3	3	NP_005443.3	1	WD repeat-containing protein 46 isoform 1 [Homo sapiens]	WDR46	610	68	9.67	10	7	0.00145168	50	28	0.00172222	33	24	0.00116217	0.00144536	17	13	0.00222379	65	34	0.00206027	39	22	0.00136027	0.00188145	1.30172	10	7	0.000906801	1	1	0.000335835	52	27	0.00178702	0.00100989	0.69871	0	451.57	63	35	277	3	RNA metabolism OR transcription;other metabolic processes;other biological processes	nucleus;other cell component
3	3	3	XP_047279696.1	1	nucleolar protein 6 isoform X1 [Homo sapiens]	NOL6	1127	125.7	7.84	4	4	0.000314294	30	22	0.000559303	82	38	0.00156306	0.00081222	8	8	0.000566423	49	31	0.000840647	93	42	0.0017557	0.00105426	1.29799	15	12	0.000736222	3	3	0.000545322	99	40	0.00184148	0.00104101	1.28168	0	536.614	48	48	383	1
3	3	3	NP_001271455.1	1	aurora kinase B isoform 3 [Homo sapiens]	AURKB	345	39.4	9.36	9	7	0.00231006	25	18	0.00152255	39	22	0.00242847	0.00208703	13	10	0.00300676	43	25	0.00240986	42	25	0.00259013	0.00266892	1.27881	16	10	0.00256533	1	1	0.000593795	42	22	0.00255204	0.00190372	0.912169	0	244.527	73	30	230	28
3	3	3	NP_075068.2	1	nucleolar protein 6 isoform alpha [Homo sapiens]	NOL6	1146	127.5	7.64	4	4	0.000309083	31	23	0.000568364	87	40	0.00163088	0.000836109	8	8	0.000557032	50	32	0.000843581	96	43	0.00178229	0.00106097	1.26893	15	12	0.000724016	3	3	0.000536281	103	42	0.00188412	0.00104814	1.25359	0	567.31	48	50	397	3	RNA metabolism OR transcription;other metabolic processes;transport;other biological processes	mitochondrion;nucleus;other cell component
3	3	3	NP_001354.1	1	H/ACA ribonucleoprotein complex subunit DKC1 isoform 1 [Homo sapiens]	DKC1	514	57.6	9.42	6	5	0.00103368	31	16	0.00126721	17	12	0.000710514	0.0010038	13	9	0.00201816	31	22	0.00116611	15	11	0.000620896	0.00126839	1.26358	9	7	0.000968548	6	6	0.00239135	13	11	0.000530196	0.0012967	1.29179	0	219.854	56	27	141	27	cell organization and biogenesis;DNA metabolism;RNA metabolism OR transcription;other metabolic processes;other biological processes	nucleus;other cell component
3	3	3	NP_006563.2	1	guanine nucleotide-binding protein subunit alpha-13 isoform 1 [Homo sapiens]	GNA13	377	44	8	1	1	0.000234887	2	1	0.000111465	2	1	0.000113966	0.000153439	1	1	0.000211658	5	4	0.000256431	2	1	0.00011287	0.000193653	1.26208	1	1	0.000146724	1	1	0.000543393	2	1	0.00011121	0.000267109	1.74081	0	10.532	14	4	17	3	stress response;developmental processes;signal transduction;other biological processes	plasma membrane;other membranes;cytosol;nucleus;other cell component
3	3	3	XP_047277263.1	1	erlin-2 isoform X1 [Homo sapiens]	ERLIN2	339	37.8	5.62	2	2	0.000522433	15	13	0.000929697	5	4	0.000316853	0.000589661	4	4	0.000941533	16	15	0.000912561	6	6	0.000376567	0.000743554	1.26099	7	5	0.00114219	1	1	0.000604305	9	8	0.000556544	0.000767681	1.3019	0	124.095	55	20	65	17	protein metabolism;other metabolic processes;stress response;signal transduction;other biological processes	plasma membrane;other membranes;cytosol;ER/Golgi;other cell component
3	3	3	NP_110383.2	1	transcription factor 7-like 2 isoform 2 [Homo sapiens]	TCF7L2	596	65.3	8.53	5	5	0.000742889	27	15	0.000951847	11	6	0.000396491	0.000697076	8	5	0.00107107	30	19	0.000973232	16	9	0.000571169	0.000871825	1.25069	11	8	0.00102091	1	1	0.000343724	18	9	0.000633115	0.000665917	0.955301	0	147.928	40	22	127	0	cell-cell signaling;signal transduction	nucleus
3	3	3	NP_644810.2	1	WD repeat-containing protein 36 [Homo sapiens]	WDR36	895	99.3	7.36	4	4	0.000395765	39	32	0.000915569	61	32	0.00146418	0.00092517	11	10	0.000980719	56	34	0.00120978	53	31	0.00125992	0.00115014	1.24317	18	12	0.00111248	4	3	0.000915572	71	33	0.001663	0.00123035	1.32986	0	461.117	55	44	317	44	cell organization and biogenesis;RNA metabolism OR transcription;other metabolic processes;other biological processes	nucleus;other cell component
3	3	3	XP_005269704.1	1	protein RRP5 homolog isoform X2 [Homo sapiens]	PDCD11	1872	208.7	8.87	10	10	0.000473036	80	55	0.000897912	220	102	0.00252467	0.00129854	24	19	0.00102301	113	75	0.00116712	232	107	0.00263678	0.00160897	1.23906	30	23	0.000886456	5	5	0.000547167	253	114	0.00283316	0.00142226	1.09528	0	1593.65	60	124	967	124	RNA metabolism OR transcription;other metabolic processes	nucleus
3	3	3	NP_077005.2	1	WD repeat-containing protein 18 isoform 1 [Homo sapiens]	WDR18	432	47.4	6.7	4	3	0.000819929	22	15	0.00107001	26	14	0.00129293	0.00106096	8	6	0.00147768	23	16	0.0010294	29	15	0.00142825	0.00131178	1.23641	9	7	0.00115239	1	1	0.000474211	29	14	0.00140725	0.00101128	0.95318	0	196.484	45	18	151	18	DNA metabolism;RNA metabolism OR transcription;other metabolic processes	nucleus;other cell component
3	3	3	NP_001185455.1	1	transcription factor 7-like 2 isoform 8 [Homo sapiens]	TCF7L2	579	63.4	8.91	5	5	0.0007647	27	15	0.000979794	12	7	0.000445235	0.00072991	8	5	0.00110252	29	18	0.000968414	17	10	0.000624685	0.00089854	1.23103	11	8	0.00105089	1	1	0.000353816	19	10	0.00068791	0.000697537	0.955649	0	150.777	39	23	129	2	cell-cell signaling;signal transduction	nucleus
3	3	3	NP_001335116.2	1	probable ATP-dependent RNA helicase DDX27 isoform 1 [Homo sapiens]	DDX27	796	89.9	9.19	10	7	0.00111247	35	26	0.000923857	32	26	0.000863622	0.000966648	15	9	0.00150367	52	37	0.00126308	30	22	0.000801861	0.00118954	1.23058	10	9	0.00069491	2	2	0.000514722	20	16	0.000526712	0.000578781	0.598751	0	292.883	47	43	206	43
3	3	3	XP_047280215.1	1	protein transport protein Sec16A isoform X25 [Homo sapiens]	SEC16A	2097	224.6	5.9	7	7	0.000295597	56	39	0.000561099	79	43	0.000809311	0.000555336	13	11	0.000494675	70	47	0.000645418	89	55	0.000902989	0.000681027	1.22634	28	21	0.000738586	1	1	9.76916e-05	55	38	0.00054982	0.000462033	0.831988	0	744.84	51	67	398	0
3	3	3	NP_001354872.1	1	transcription factor 7-like 2 isoform 17 [Homo sapiens]	TCF7L2	619	67.9	8.53	5	5	0.000715285	29	16	0.000984367	11	6	0.000381759	0.000693804	8	5	0.00103127	31	19	0.000968306	16	9	0.000549946	0.000849842	1.2249	11	8	0.000982978	1	1	0.000330952	20	10	0.000677323	0.000663751	0.956684	0	162.536	43	23	132	2	cell-cell signaling;cell organization and biogenesis;DNA metabolism;other metabolic processes;developmental processes;signal transduction;other biological processes	nucleus;other cell component
3	3	3	NP_056372.1	1	chromodomain-helicase-DNA-binding protein 5 [Homo sapiens]	CHD5	1954	222.9	6.15	3	3	0.000135955	12	10	0.000129035	44	22	0.000483743	0.000249578	5	4	0.000204183	18	13	0.00017811	49	20	0.000533534	0.000305276	1.22317	7	6	0.00019816	1	1	0.000104841	50	22	0.000536416	0.000279806	1.12112	0	280.907	13	26	189	2	cell organization and biogenesis;developmental processes;other biological processes	cytosol;nucleus;other cell component
3	3	3	XP_054187169.1	1	WD repeat-containing protein 46 isoform X3 [Homo sapiens]	WDR46	754	83.1	9.06	13	8	0.00152676	48	28	0.00133758	34	24	0.000968712	0.00127769	19	13	0.00201075	59	32	0.00151294	41	23	0.00115692	0.0015602	1.22112	12	8	0.000880342	1	1	0.000271697	53	27	0.00147354	0.000875192	0.684983	0	412.803	49	33	280	1
3	3	3	NP_001397789.1	1	pogo transposable element with ZNF domain isoform 6 [Homo sapiens]	POGZ	1417	156	7.52	19	15	0.00118736	76	43	0.00112692	63	36	0.000955119	0.0010898	27	15	0.00152044	102	45	0.00139178	69	36	0.00103602	0.00131608	1.20764	27	19	0.00105399	2	2	0.000289145	72	36	0.00106517	0.000802768	0.736619	0	659.396	47	52	457	2
3	3	3	XP_011531796.1	1	ATP-dependent RNA helicase DHX30 isoform X3 [Homo sapiens]	DHX30	1194	133.9	8.78	10	10	0.000741644	40	33	0.000703891	79	52	0.00142138	0.000955638	13	13	0.000868789	63	47	0.00102018	88	51	0.00156808	0.00115235	1.20585	17	15	0.000787565	3	3	0.000514722	68	46	0.00119388	0.000832056	0.870681	0	579.197	66	71	381	71	cell organization and biogenesis;developmental processes	cytosol;mitochondrion;nucleus;other cell component
3	3	3	XP_016875965.1	1	zinc finger CCCH domain-containing protein 13 isoform X1 [Homo sapiens]	ZC3H13	1697	199.6	9.41	1	1	5.21817e-05	11	9	0.000136195	23	17	0.000291161	0.000159846	1	1	4.70212e-05	18	14	0.000205084	26	22	0.000325974	0.000192693	1.20549	4	4	0.000130383	1	1	0.000120719	31	24	0.000382945	0.000211349	1.3222	0	161.174	19	29	116	29
3	3	3	NP_055946.1	1	WD repeat-containing protein 43 [Homo sapiens]	WDR43	677	74.8	5.57	2	2	0.000261602	17	13	0.000527606	41	19	0.00130101	0.000696741	2	2	0.000235731	28	17	0.00079967	47	22	0.00147707	0.000837489	1.20201	7	6	0.000571941	1	1	0.000302599	62	23	0.00191982	0.000931452	1.33687	0	353.654	50	29	207	29	RNA metabolism OR transcription;other metabolic processes;other biological processes	nucleus;other cell component
3	3	3	NP_079199.2	1	nuclear pore membrane glycoprotein 210 precursor [Homo sapiens]	NUP210	1887	205	6.81	1	1	4.69276e-05	21	18	0.000233828	57	32	0.000648918	0.000309891	6	4	0.00025372	21	21	0.000215174	57	35	0.000642679	0.000370524	1.19566	4	4	0.000117255	1	1	0.000108564	47	31	0.000522135	0.000249318	0.804532	0	419.577	33	43	215	43	transport	other membranes;ER/Golgi;nucleus
3	3	3	XP_047306021.1	1	pogo transposable element with ZNF domain isoform X2 [Homo sapiens]	POGZ	1408	155.2	7.52	19	15	0.00119495	75	42	0.0011192	61	34	0.000930709	0.00108162	26	14	0.00147349	101	44	0.00138695	67	34	0.00101243	0.00129095	1.19354	26	18	0.00102144	2	2	0.000290993	70	35	0.0010422	0.000784878	0.72565	0	637.837	46	51	447	1
3	3	3	NP_001355167.1	1	periodic tryptophan protein 2 homolog [Homo sapiens]	LOC102724159	919	102.4	6.2	3	3	0.000289072	29	18	0.000663028	60	31	0.00140256	0.000784888	8	7	0.000694624	30	24	0.000631171	64	32	0.00148168	0.000935826	1.19231	14	11	0.000842664	1	1	0.000222916	81	34	0.00184768	0.000971085	1.23723	0	517.252	48	42	290	3
3	3	3	NP_219484.1	1	U3 small nucleolar ribonucleoprotein protein IMP4 isoform a [Homo sapiens]	IMP4	291	33.7	9.47	15	9	0.00456455	35	16	0.00252711	20	10	0.00147647	0.00285604	18	9	0.00493577	47	15	0.00312282	29	13	0.00212029	0.00339296	1.18799	25	11	0.00475213	1	1	0.000703984	36	14	0.00259338	0.00268317	0.939469	0	181.321	71	19	226	19	RNA metabolism OR transcription;other metabolic processes;other biological processes	nucleus;other cell component
3	3	3	NP_003694.1	1	nucleolar protein 14 isoform 1 [Homo sapiens]	NOP14	857	97.6	7.58	5	3	0.000516641	23	18	0.000563893	40	21	0.00100269	0.000694408	11	9	0.00102421	36	28	0.0008122	25	16	0.000620655	0.00081902	1.17945	10	6	0.000645447	2	2	0.000478085	42	26	0.00102737	0.000716966	1.03249	0	279.534	34	33	194	33	RNA metabolism OR transcription;other metabolic processes;other biological processes	nucleus;other cell component
3	3	3	XP_011517562.1	1	protein transport protein Sec16A isoform X1 [Homo sapiens]	SEC16A	2379	254	5.85	10	9	0.000372225	61	43	0.000538747	82	44	0.000740468	0.00055048	14	12	0.000469579	78	51	0.000633931	92	55	0.000822781	0.000642097	1.16643	30	23	0.000697539	1	1	8.61115e-05	58	41	0.000511081	0.000431577	0.784002	0	776.191	48	70	426	0
3	3	3	NP_005040.2	1	periodic tryptophan protein 2 homolog [Homo sapiens]	PWP2	919	102.4	6.15	3	3	0.000289072	26	16	0.000594439	58	30	0.00135581	0.000746441	7	6	0.000607796	27	22	0.000568054	62	31	0.00143538	0.00087041	1.16608	14	11	0.000842664	1	1	0.000222916	77	32	0.00175643	0.000940671	1.26021	0	494.667	48	40	275	1	cell organization and biogenesis;RNA metabolism OR transcription;other metabolic processes;other biological processes	nucleus;other cell component
3	3	3	NP_005683.2	1	ABCF2-H2B protein [Homo sapiens]	ABCF2	634	72.4	7.49	8	8	0.00111738	44	26	0.00145819	52	29	0.00176198	0.00144585	16	11	0.00201375	46	24	0.00140285	48	26	0.0016108	0.0016758	1.15904	23	13	0.00200669	3	3	0.000969366	56	31	0.00185163	0.00160923	1.113	0	328.879	46	35	296	35
3	3	3	XP_047280190.1	1	protein transport protein Sec16A isoform X11 [Homo sapiens]	SEC16A	2334	249.3	5.85	10	9	0.000379402	61	43	0.000549134	83	45	0.000763949	0.000564162	14	12	0.000478633	76	51	0.000629585	93	56	0.00084776	0.000651993	1.15568	30	23	0.000710988	1	1	8.77718e-05	58	41	0.000520935	0.000439898	0.779738	0	783.686	49	70	426	0	cell organization and biogenesis;other metabolic processes;transport	other membranes;ER/Golgi
3	3	3	NP_056016.1	1	ribosome biogenesis protein BOP1 [Homo sapiens]	BOP1	746	83.6	6.19	33	21	0.00391719	89	37	0.00250669	78	34	0.00224617	0.00289002	43	20	0.00459944	112	44	0.00290282	87	38	0.00248125	0.00332784	1.15149	65	34	0.00481966	4	4	0.00109844	95	34	0.00266957	0.00286256	0.990498	0	738.386	70	47	606	47	cell cycle OR cell proliferation;cell organization and biogenesis;RNA metabolism OR transcription;other metabolic processes;other biological processes	nucleus;other cell component
3	3	3	NP_116253.2	1	pre-mRNA-splicing factor 38A [Homo sapiens]	PRPF38A	312	37.5	9.96	2	1	0.000567643	18	10	0.00121218	16	10	0.00110167	0.000960499	3	1	0.000767259	19	11	0.00117744	20	10	0.00136385	0.00110285	1.14821	4	2	0.000709165	1	1	0.0006566	19	10	0.0012766	0.000880789	0.917012	0	149.234	42	13	102	13	RNA metabolism OR transcription;other metabolic processes	nucleus
3	3	3	NP_056240.2	1	DNA-directed RNA polymerase I subunit RPA1 [Homo sapiens]	POLR1A	1720	194.7	7.03	3	3	0.000154452	32	28	0.000390905	77	48	0.000961721	0.000502359	9	9	0.000417531	46	37	0.000517096	64	45	0.000791667	0.000575431	1.14546	12	10	0.000385918	1	1	0.000119104	64	42	0.000780024	0.000428349	0.852674	0	626.293	54	63	308	62	RNA metabolism OR transcription;other metabolic processes;other biological processes	nucleus;other cell component
3	3	3	XP_005252108.1	1	lysine-specific demethylase PHF2 isoform X1 [Homo sapiens]	PHF2	1097	120.8	9.17	1	1	8.07223e-05	7	7	0.000134073	13	10	0.00025458	0.000156458	1	1	7.27392e-05	12	11	0.000211503	13	12	0.000252132	0.000178791	1.14274	1	1	5.04237e-05	1	1	0.000186745	12	11	0.000229314	0.000155494	0.993839	0	109.417	23	19	61	17
3	3	3	NP_065134.1	1	nuclear pore complex protein Nup107 isoform 1 [Homo sapiens]	NUP107	925	106.3	5.43	2	2	0.000191464	23	21	0.000522439	56	33	0.00130057	0.000671491	5	4	0.000431324	32	22	0.000668882	52	31	0.00119606	0.000765422	1.13988	8	8	0.000478399	1	1	0.00022147	59	34	0.00133711	0.000678992	1.01117	0	413.966	54	45	238	45	cell organization and biogenesis;other metabolic processes;transport;developmental processes	other membranes;cytosol;nucleus;other cell component
3	3	3	NP_059830.1	1	WD repeat-containing protein 1 isoform 1 [Homo sapiens]	WDR1	606	66.2	6.65	14	12	0.00204576	62	30	0.00214966	60	30	0.00212699	0.00210747	21	16	0.00276517	68	29	0.00216959	63	30	0.00221187	0.00238221	1.13036	17	12	0.00155174	1	1	0.000338052	61	26	0.00211015	0.00133331	0.632661	0	470.167	64	36	367	36	cell organization and biogenesis;other biological processes	non-structural extracellular;plasma membrane;other membranes;cytosol;cytoskeleton;other cell component
3	3	3	NP_003065.3	1	SWI/SNF complex subunit SMARCC1 [Homo sapiens]	SMARCC1	1105	122.8	5.76	7	7	0.000560965	57	35	0.00108383	89	39	0.00173027	0.00112502	16	14	0.0011554	52	33	0.000909877	90	38	0.00173289	0.00126606	1.12536	11	7	0.000550646	1	1	0.000185393	80	37	0.00151769	0.000751244	0.667759	0	548.843	41	48	403	34	cell organization and biogenesis;developmental processes;signal transduction;other biological processes	nucleus;other cell component
3	3	3	NP_038460.4	1	tonsoku-like protein [Homo sapiens]	TONSL	1378	150.8	6.42	2	2	0.000128523	16	15	0.000243961	9	9	0.000140307	0.00017093	2	2	0.000115813	13	12	0.000182405	18	16	0.000277916	0.000192045	1.12352	6	6	0.000240848	1	1	0.000148664	23	20	0.000349893	0.000246469	1.44192	0	194.855	33	27	90	27	cell organization and biogenesis;DNA metabolism;other metabolic processes;stress response;other biological processes	nucleus;other cell component
3	3	3	XP_047297431.1	1	transcription factor 20 isoform X1 [Homo sapiens]	TCF20	1960	211.6	9.04	37	24	0.00167165	130	72	0.0013936	74	52	0.000811078	0.00129211	43	28	0.0017506	152	80	0.00149944	97	64	0.00105295	0.00143433	1.11007	46	29	0.00129821	1	1	0.00010452	112	64	0.00119789	0.000866873	0.670898	0	1136.58	66	95	692	94	other biological processes	nucleus
3	3	3	NP_062535.2	1	YLP motif-containing protein 1 isoform 1 [Homo sapiens]	YLPM1	2146	241.5	6.55	6	6	0.000247583	42	35	0.000411215	96	56	0.000961011	0.000539937	9	9	0.000334648	54	38	0.000486526	98	62	0.0009716	0.000597591	1.10678	8	6	0.000206206	1	1	9.5461e-05	111	68	0.0010843	0.000461989	0.855636	0	675.466	41	78	425	78	other biological processes	nucleus
3	3	3	XP_011538704.1	1	ribosome biogenesis protein BMS1 homolog isoform X1 [Homo sapiens]	BMS1	1282	145.7	6.44	49	31	0.0033846	118	63	0.00193394	92	59	0.00154165	0.00228673	58	36	0.00361007	147	65	0.00221703	103	57	0.00170939	0.00251216	1.09858	63	39	0.00271828	4	4	0.000639187	107	57	0.00174965	0.00170237	0.744457	0	969.071	54	77	741	77	RNA metabolism OR transcription;other metabolic processes;other biological processes	nucleus;other cell component
3	3	3	NP_005751.2	1	CCAAT/enhancer-binding protein zeta [Homo sapiens]	CEBPZ	1054	120.9	5.94	8	7	0.000672124	43	33	0.000857191	32	24	0.000652223	0.000727179	11	8	0.000832774	55	37	0.00100894	27	18	0.000545022	0.000795577	1.09406	12	11	0.000629771	1	1	0.000194364	37	25	0.000735898	0.000520011	0.715107	0	455.752	48	45	226	45	other biological processes	nucleus
3	3	3	NP_055844.2	1	ribonucleases P/MRP protein subunit POP1 [Homo sapiens]	POP1	1024	114.6	9.22	19	15	0.00164306	52	34	0.00106697	63	43	0.00132168	0.00134391	22	18	0.00171434	75	46	0.00141613	60	39	0.00124664	0.00145904	1.08567	13	13	0.000702239	1	1	0.000200058	58	38	0.00118737	0.000696554	0.518306	0	586.686	64	56	363	56	RNA metabolism OR transcription;other metabolic processes	nucleus;other cell component
3	3	3	NP_116219.2	1	U3 small nucleolar RNA-associated protein 4 homolog isoform 1 [Homo sapiens]	UTP4	686	76.8	8.85	16	14	0.00206536	58	24	0.00177645	53	25	0.00165973	0.00183385	17	13	0.00197742	70	30	0.00197295	65	29	0.00201595	0.00198877	1.08448	22	17	0.00177395	2	2	0.000597258	66	32	0.00201686	0.00146269	0.797606	0	469.381	55	36	369	36	RNA metabolism OR transcription;other metabolic processes;other biological processes	nucleus;other cell component
3	3	3	NP_055118.1	1	pescadillo homolog isoform 1 [Homo sapiens]	PES1	588	68	7.33	15	12	0.00225899	30	21	0.001072	29	19	0.00105952	0.0014635	19	13	0.00257841	44	28	0.00144683	19	18	0.000687491	0.00157091	1.07339	21	16	0.00197553	8	6	0.0027872	27	20	0.000962594	0.00190844	1.30403	0	187.593	45	31	212	31	cell cycle OR cell proliferation;RNA metabolism OR transcription;other metabolic processes;other biological processes	cytosol;nucleus;other cell component
3	3	3	NP_002341.1	1	tyrosine-protein kinase Lyn isoform A [Homo sapiens]	LYN	512	58.5	7.11	2	1	0.000345907	15	14	0.000615561	1	1	4.19582e-05	0.000334476	3	2	0.000467548	15	15	0.000566452	1	1	4.15548e-05	0.000358518	1.07188	4	3	0.000432147	2	2	0.000800232	1	1	4.09437e-05	0.000424441	1.26897	0	84.248	43	17	44	1	cell-cell signaling;cell organization and biogenesis;protein metabolism;other metabolic processes;stress response;transport;developmental processes;signal transduction;other biological processes	plasma membrane;other membranes;cytosol;mitochondrion;ER/Golgi;nucleus;other cytoplasmic organelle;other cell component
3	3	3	NP_001104567.1	1	tyrosine-protein kinase Lyn isoform B [Homo sapiens]	LYN	491	56	6.49	2	1	0.000360702	15	14	0.000641888	1	1	4.37528e-05	0.000348781	3	2	0.000487545	15	15	0.000590679	1	1	4.33321e-05	0.000373852	1.07188	4	3	0.00045063	2	2	0.000834458	1	1	4.26948e-05	0.000442594	1.26897	0	81.733	45	17	44	1	other metabolic processes	cytosol
3	3	3	NP_001059.2	1	DNA topoisomerase 2-beta isoform 2 [Homo sapiens]	TOP2B	1621	182.5	8.06	10	7	0.000546282	57	44	0.000738825	13	11	0.000172285	0.000485797	10	9	0.000492257	75	48	0.000894581	13	12	0.000170628	0.000519156	1.06867	17	13	0.000580106	9	8	0.00113741	17	12	0.000219848	0.000645787	1.32933	0	352.44	36	59	221	37
3	3	3	XP_011541982.1	1	U3 small nucleolar RNA-associated protein 15 homolog isoform X1 [Homo sapiens]	UTP15	518	58.4	9.11	1	1	0.00017095	23	20	0.000932927	7	6	0.000290305	0.000464728	3	3	0.000462133	22	17	0.000821173	5	4	0.000205367	0.000496224	1.06777	4	4	0.000427142	1	1	0.000395481	11	9	0.000445163	0.000422595	0.90934	0	162.73	54	28	77	28	RNA metabolism OR transcription;other metabolic processes;other biological processes	ER/Golgi;nucleus;other cell component
3	3	3	NP_061119.1	1	core histone macro-H2A.2 [Homo sapiens]	H2AFY2	372	40	9.69	4	2	0.000952175	12	5	0.000677779	1	1	5.77489e-05	0.000562568	4	2	0.00085801	17	6	0.000883583	1	1	5.71937e-05	0.000599596	1.06582	7	3	0.00104087	1	1	0.000550697	1	1	5.63526e-05	0.000549307	0.976428	0	59.622	28	7	48	5	cell organization and biogenesis;developmental processes;other biological processes	nucleus;other cell component
3	3	3	XP_005256320.1	1	nuclear pore complex protein Nup93 isoform X1 [Homo sapiens]	NUP93	819	93.4	5.72	2	2	0.000216245	19	17	0.000487438	48	31	0.00125905	0.000654246	7	7	0.000682008	19	17	0.00044855	37	26	0.000961189	0.000697249	1.06573	9	8	0.000607855	1	1	0.000250134	40	27	0.00102384	0.000627277	0.958779	0	293.538	56	42	182	42	cell organization and biogenesis;other metabolic processes;transport;signal transduction;other biological processes	other membranes;cytosol;cytoskeleton;nucleus
3	3	3	NP_066014.1	1	helicase MOV-10 isoform 1 [Homo sapiens]	MOV10	1003	113.6	8.82	2	2	0.000176575	25	22	0.000523707	47	33	0.00100666	0.000568982	3	3	0.000238669	29	22	0.000559035	48	35	0.0010182	0.0006053	1.06383	11	9	0.000606643	3	3	0.00061274	44	33	0.00091962	0.000713001	1.25312	0	322.267	53	47	212	47	stress response;other biological processes	cytosol;nucleus;other cell component
3	3	3	NP_008841.2	1	E3 ubiquitin-protein ligase RBBP6 isoform 1 [Homo sapiens]	RBBP6	1792	201.4	9.64	19	14	0.000938892	57	37	0.000668323	53	31	0.000635367	0.000747527	18	13	0.000801511	68	42	0.00073369	71	40	0.000842968	0.000792723	1.06046	31	24	0.000956897	1	1	0.000114319	64	33	0.000748684	0.000606633	0.81152	0	517.833	37	55	382	55	protein metabolism;DNA metabolism;RNA metabolism OR transcription;other metabolic processes;stress response;developmental processes;other biological processes	cytosol;cytoskeleton;nucleus;other cell component
3	3	3	NP_037423.2	1	cleavage and polyadenylation specificity factor subunit 1 [Homo sapiens]	CPSF1	1443	160.8	6.4	4	4	0.000245467	20	18	0.000291215	92	53	0.00136965	0.000635443	3	3	0.000165894	24	23	0.000321578	104	57	0.00153341	0.000673627	1.06009	3	3	0.000115	1	1	0.000141968	84	49	0.00122031	0.000492425	0.774932	0	577.431	50	65	335	64	RNA metabolism OR transcription;other metabolic processes	nucleus
3	3	3	NP_001104262.1	1	methyl-CpG-binding protein 2 isoform 2 [Homo sapiens]	MECP2	498	53.3	9.88	9	8	0.00160034	41	22	0.00172983	14	10	0.000603929	0.00131137	12	10	0.00192277	38	18	0.00147535	18	11	0.000769014	0.00138904	1.05923	17	14	0.00188826	1	1	0.000411364	18	12	0.000757704	0.00101911	0.777134	0	199.983	43	25	168	25	cell-cell signaling;cell cycle OR cell proliferation;cell organization and biogenesis;other metabolic processes;stress response;transport;developmental processes;signal transduction;other biological processes	cytosol;cytoskeleton;nucleus;other cell component
3	3	3	NP_001934.2	1	desmoglein-2 preproprotein [Homo sapiens]	DSG2	1118	122.2	5.24	1	1	7.9206e-05	24	16	0.000451044	29	17	0.000557241	0.000362497	4	3	0.000285492	28	22	0.000484237	20	14	0.000380609	0.000383446	1.05779	5	4	0.000247383	3	3	0.000549712	24	20	0.000450014	0.000415703	1.14678	0	295.767	46	30	138	30	cell adhesion;cell organization and biogenesis;developmental processes;other biological processes	plasma membrane;other membranes;other cell component
3	3	3	NP_061955.1	1	probable ATP-dependent RNA helicase DDX56 isoform 1 [Homo sapiens]	DDX56	547	61.6	9.26	19	14	0.00307586	52	30	0.0019974	24	19	0.000942564	0.00200527	22	18	0.0032093	69	35	0.00243895	18	14	0.000700126	0.00211613	1.05528	39	23	0.00394384	1	1	0.000374514	28	19	0.00107307	0.00179714	0.896206	0	379.548	71	37	272	37	RNA metabolism OR transcription;other metabolic processes;stress response;other biological processes	cytosol;nucleus
3	3	3	NP_055693.4	1	pumilio homolog 3 [Homo sapiens]	PUM3	648	73.5	9.64	7	6	0.000956584	46	28	0.00149153	76	40	0.00251956	0.00165589	10	9	0.0012314	54	37	0.00161124	73	40	0.00239684	0.00174649	1.05471	11	10	0.000938987	4	4	0.00126456	81	40	0.00262039	0.00160798	0.971066	0	577.688	61	48	362	48	other biological processes	ER/Golgi;nucleus;other cell component
3	3	3	NP_036473.2	1	GTP-binding protein 4 [Homo sapiens]	GTPBP4	634	73.9	9.5	36	18	0.00502821	61	36	0.00202158	81	39	0.00274462	0.0032648	36	22	0.00453094	91	42	0.0027752	88	41	0.00295314	0.00341976	1.04746	45	25	0.00392613	2	2	0.000646244	104	43	0.00343875	0.00267038	0.817929	0	573.063	70	55	544	55	RNA metabolism OR transcription;other metabolic processes;other biological processes	other membranes;cytosol;nucleus;other cell component
3	3	3	NP_037418.3	1	putative RNA-binding protein 15B [Homo sapiens]	RBM15B	890	97.1	9.85	18	11	0.00179095	56	32	0.00132205	44	28	0.00106206	0.00139169	25	18	0.00224143	53	32	0.0011514	41	25	0.000980133	0.00145766	1.0474	16	12	0.000994424	1	1	0.000230179	38	26	0.000895056	0.000706553	0.507696	0	434.657	59	41	292	39	cell organization and biogenesis;RNA metabolism OR transcription;other metabolic processes;transport;other biological processes	nucleus;other cell component
3	3	3	NP_006444.2	1	transducin beta-like protein 3 [Homo sapiens]	TBL3	808	89	6.9	11	9	0.00120554	46	29	0.00119618	82	39	0.00218017	0.00152729	15	10	0.00148134	52	33	0.00124432	78	38	0.00205388	0.00159318	1.04314	20	15	0.00136918	3	3	0.000760616	99	44	0.00256851	0.0015661	1.02541	0	572.01	70	50	406	50	RNA metabolism OR transcription;other metabolic processes;other biological processes	nucleus;other cell component
3	3	3	XP_005263532.2	1	exosome component 10 isoform X1 [Homo sapiens]	EXOSC10	890	101.3	8.46	2	1	0.000198994	17	16	0.000401336	27	21	0.000651719	0.00041735	1	1	8.96572e-05	24	19	0.00052139	29	26	0.000693264	0.000434771	1.04174	3	3	0.000186455	1	1	0.000230179	32	26	0.000753731	0.000390122	0.934759	0	260.98	54	39	136	39
3	3	3	NP_612403.2	1	heterogeneous nuclear ribonucleoprotein L-like isoform 1 [Homo sapiens]	HNRNPLL	542	60	7.72	2	1	0.000326761	8	6	0.000310128	18	15	0.000713444	0.000450111	2	1	0.000294446	9	7	0.000321059	20	13	0.000785094	0.000466866	1.03722	2	2	0.000204114	2	1	0.000755939	19	12	0.000734871	0.000564974	1.25519	0	186.501	53	20	82	19	RNA metabolism OR transcription;other metabolic processes;other biological processes	nucleus;other cell component
3	3	3	XP_016878357.1	1	transcriptional repressor CTCF isoform X1 [Homo sapiens]	CTCF	727	82.7	6.96	4	3	0.00048722	55	21	0.00158956	53	23	0.00156613	0.00121431	9	7	0.000987832	56	24	0.00148934	44	21	0.00128768	0.00125495	1.03347	10	8	0.000760864	1	1	0.000281787	48	22	0.00138409	0.000808913	0.666153	0	480.497	51	32	280	32	cell cycle OR cell proliferation;cell organization and biogenesis;DNA metabolism;other metabolic processes;other biological processes	nucleus;other cell component
3	3	3	NP_004517.2	1	DNA replication licensing factor MCM2 [Homo sapiens]	MCM2	904	101.8	5.52	15	12	0.00146934	52	37	0.00120861	50	30	0.0011882	0.00128871	15	13	0.00132403	53	35	0.00113357	65	36	0.0015298	0.00132914	1.03137	34	22	0.00208043	2	2	0.000453229	93	41	0.00215661	0.00156342	1.21316	0	582.363	60	50	379	50	cell cycle OR cell proliferation;cell organization and biogenesis;DNA metabolism;other metabolic processes;stress response;other biological processes	nucleus;other cell component
3	3	3	XP_016883301.1	1	protein GNAS isoform X1 [Homo sapiens]	GNAS	1038	111	5.03	1	1	8.53105e-05	11	8	0.000222661	4	3	8.27846e-05	0.000130252	1	1	7.68737e-05	12	10	0.000223525	5	4	0.000102486	0.000134295	1.03104	3	3	0.000159869	1	1	0.00019736	4	3	8.07829e-05	0.000146004	1.12093	0	52.537	12	11	42	10	signal transduction	other membranes
3	3	3	NP_079197.3	1	protein POF1B isoform 1 [Homo sapiens]	POF1B	589	68	6.32	24	19	0.00360824	73	32	0.0026041	69	32	0.00251664	0.00290966	27	19	0.00365783	78	33	0.00256048	77	30	0.00278142	0.00299991	1.03102	61	25	0.0057287	7	7	0.00243466	115	36	0.00409298	0.00408545	1.4041	0	505.094	62	39	531	39	cell organization and biogenesis;other biological processes	cytoskeleton;other cell component
3	3	3	NP_006058.1	1	ER membrane protein complex subunit 8 isoform 1 [Homo sapiens]	EMC8	210	23.8	6.4	1	1	0.000421678	4	2	0.000400212	3	2	0.000306894	0.000376261	1	1	0.000379976	3	3	0.000276213	5	3	0.000506573	0.000387587	1.0301	1	1	0.000263404	1	1	0.000975521	3	2	0.000299474	0.000512799	1.36288	0	44.82	25	3	22	3	cell organization and biogenesis;other biological processes	other membranes;ER/Golgi;other cell component
3	3	3	NP_006764.3	1	ATP-dependent RNA helicase DDX18 [Homo sapiens]	DDX18	670	75.4	9.5	18	12	0.00237902	84	31	0.00263423	25	13	0.00080159	0.00193828	21	10	0.00250103	88	36	0.00253951	29	18	0.000920904	0.00198715	1.02521	36	15	0.00297214	3	3	0.000917281	36	21	0.00112638	0.00167193	0.862586	0	487.706	62	40	340	40	RNA metabolism OR transcription;other metabolic processes	nucleus;other cell component
3	3	3	NP_001311233.1	1	dolichyl-diphosphooligosaccharide--protein glycosyltransferase subunit 2 isoform 7 precursor [Homo sapiens]	RPN2	647	71.1	5.97	4	3	0.000547464	18	12	0.000584545	26	16	0.000863289	0.000665099	5	4	0.000616653	22	13	0.000657446	23	12	0.000756336	0.000676811	1.01761	13	8	0.00111143	1	1	0.00031663	30	15	0.000972016	0.000800024	1.20286	0	371.346	39	21	142	2
3	3	3	XP_024307014.1	1	tyrosine-protein kinase Yes isoform X1 [Homo sapiens]	YES1	543	60.8	6.74	2	1	0.00032616	9	8	0.000348251	2	2	7.91256e-05	0.000251179	2	1	0.000293904	11	9	0.000391683	2	2	7.83648e-05	0.00025465	1.01382	5	3	0.000509345	1	1	0.000377273	1	1	3.86062e-05	0.000308408	1.22784	0	44.671	28	12	35	10	protein metabolism;other metabolic processes;stress response;transport;signal transduction;other biological processes	plasma membrane;other membranes;cytosol;cytoskeleton;ER/Golgi
3	3	3	NP_057591.2	1	cyclin-dependent kinase 12 isoform 1 [Homo sapiens]	CDK12	1490	164.1	9.44	3	2	0.000178293	17	13	0.000239724	22	17	0.000317193	0.00024507	4	3	0.000214214	10	9	0.000129764	28	18	0.000399818	0.000247932	1.01168	6	5	0.000222744	1	1	0.000137489	10	10	0.000140692	0.000166975	0.681337	0	190.948	27	25	101	20	protein metabolism;RNA metabolism OR transcription;other metabolic processes;other biological processes	nucleus;other cell component
3	3	3	NP_055592.2	1	unhealthy ribosome biogenesis protein 2 homolog [Homo sapiens]	URB2	1524	170.4	7.31	2	2	0.00011621	15	14	0.000206803	21	18	0.00029602	0.000206344	4	4	0.000209435	25	23	0.000317173	7	7	9.77246e-05	0.000208111	1.00856	4	4	0.000145183	1	1	0.000134422	14	12	0.000192575	0.000157393	0.762771	0	178.826	23	33	93	33	other biological processes	nucleus;other cell component
3	3	3	NP_001382407.1	1	pre-mRNA-processing factor 40 homolog A isoform 14 [Homo sapiens]	PRPF40A	915	104.3	7.58	16	11	0.00154846	55	28	0.00126296	63	35	0.00147913	0.00143018	18	10	0.00156974	48	28	0.00101429	74	36	0.00172069	0.0014349	1.0033	25	17	0.00151133	5	5	0.00111945	69	33	0.00158083	0.00140387	0.981602	0	415.788	41	47	373	1	RNA metabolism OR transcription;other metabolic processes	nucleus
3	3	3	NP_003904.3	1	serine/threonine-protein kinase PRP4 homolog [Homo sapiens]	PRPF4B	1007	116.9	10.26	19	12	0.0016708	47	29	0.000980659	55	32	0.00117333	0.00127493	18	12	0.00142632	52	35	0.000998425	66	38	0.00139446	0.00127307	0.998541	23	17	0.0012634	1	1	0.000203435	68	33	0.00141559	0.000960806	0.753615	0	481.383	36	46	349	46	protein metabolism;RNA metabolism OR transcription;other metabolic processes	nucleus;other cell component
3	3	3	NP_056235.5	1	DDB1- and CUL4-associated factor 13 isoform 1 [Homo sapiens]	DCAF13	445	51.4	9.19	21	12	0.00417887	52	27	0.00245523	28	17	0.00135171	0.00266194	22	13	0.00394492	63	27	0.0027373	27	17	0.00129091	0.00265771	0.998409	33	14	0.004102	8	6	0.00368286	37	19	0.001743	0.00317596	1.1931	0	315.796	67	31	291	31	cell cycle OR cell proliferation;cell organization and biogenesis;protein metabolism;RNA metabolism OR transcription;other metabolic processes;other biological processes	cytosol;cytoskeleton;nucleus;other cell component
3	3	3	NP_009096.2	1	splicing factor 3A subunit 2 [Homo sapiens]	SF3A2	464	49.2	9.64	11	8	0.0020993	43	13	0.00194715	34	11	0.00157416	0.00187354	14	11	0.0024076	39	12	0.00162513	34	14	0.00155902	0.00186392	0.994866	14	10	0.00166898	3	3	0.00132452	48	15	0.0021686	0.0017207	0.918424	0	370.23	38	18	240	18	cell organization and biogenesis;RNA metabolism OR transcription;other metabolic processes;other biological processes	nucleus
3	3	3	NP_004688.2	1	U4/U6 small nuclear ribonucleoprotein Prp4 isoform 1 [Homo sapiens]	PRPF4	522	58.4	7.42	4	4	0.000678562	22	17	0.000885527	39	25	0.00160502	0.00105637	4	4	0.000611455	19	16	0.00070376	45	27	0.00183414	0.00104979	0.993767	10	7	0.00105967	2	2	0.000784902	39	25	0.00156621	0.00113693	1.07626	0	271.065	62	35	184	35	RNA metabolism OR transcription;other metabolic processes	nucleus
3	3	3	NP_001163935.1	1	cyclin-dependent kinase 17 isoform 2 [Homo sapiens]	CDK17	523	59.5	8.81	2	1	0.000338632	2	1	8.03485e-05	1	1	4.10757e-05	0.000153352	2	1	0.000305143	3	3	0.000110908	1	1	4.06808e-05	0.000152244	0.992772	2	1	0.000211529	1	1	0.0003917	1	1	4.00825e-05	0.000214437	1.39833	0	7.789	7	3	15	2	other metabolic processes
3	3	3	NP_006775.1	1	WD repeat-containing protein 3 [Homo sapiens]	WDR3	943	106	6.64	3	3	0.000281715	29	27	0.000646154	68	39	0.00154912	0.000825662	4	4	0.000338473	35	29	0.000717626	62	36	0.00139885	0.000818316	0.991103	7	7	0.000410609	2	2	0.000434484	79	45	0.00175619	0.000867095	1.05018	0	595.178	61	58	289	58	RNA metabolism OR transcription;other metabolic processes;other biological processes	other membranes;nucleus;other cell component
3	3	3	XP_047291238.1	1	ATP-dependent RNA helicase DDX42 isoform X1 [Homo sapiens]	DDX42	938	102.9	7.02	18	16	0.0016993	55	38	0.001232	73	43	0.00167189	0.00153439	20	14	0.00170138	50	36	0.00103064	79	45	0.00179191	0.00150798	0.982784	37	22	0.00218193	2	2	0.0004368	72	42	0.00160911	0.00140928	0.918461	0	612.83	66	55	406	55	other biological processes	cytosol;nucleus;other cell component
3	3	3	NP_001352528.1	1	pre-mRNA-processing factor 40 homolog A isoform 7 [Homo sapiens]	PRPF40A	954	108.4	7.83	17	12	0.00157798	54	28	0.00118931	65	37	0.0014637	0.00141033	18	11	0.00150556	51	30	0.00103363	72	36	0.00160574	0.00138164	0.97966	27	18	0.00156551	5	5	0.00107369	65	33	0.00142831	0.00135584	0.961362	0	402.106	41	49	374	0
3	3	3	XP_011509738.1	1	pre-mRNA 3' end processing protein WDR33 isoform X1 [Homo sapiens]	WDR33	1336	145.8	9.17	27	18	0.00178961	100	49	0.00157269	101	54	0.00162406	0.00166212	30	21	0.0017918	105	50	0.00151958	98	49	0.00156067	0.00162402	0.977077	27	20	0.00111789	2	2	0.000306676	91	49	0.00142788	0.000950815	0.57205	0	861.734	60	69	581	68	DNA metabolism;RNA metabolism OR transcription;other metabolic processes;stress response;other biological processes	nucleus;other cell component
3	3	3	XP_047295199.1	1	transcription activator BRG1 isoform X1 [Homo sapiens]	SMARCA4	1679	188	8.19	8	7	0.000421929	33	26	0.000412965	73	47	0.000934026	0.00058964	9	9	0.000427727	40	32	0.000460629	66	44	0.000836343	0.000574899	0.975001	11	10	0.000362396	1	1	0.000122013	72	43	0.000898956	0.000461122	0.782039	0	493.254	35	60	313	1	cell organization and biogenesis;RNA metabolism OR transcription;other metabolic processes;developmental processes;other biological processes	nucleus
3	3	3	NP_005712.1	1	actin-related protein 3 isoform 1 [Homo sapiens]	ACTR3	418	47.3	5.88	3	2	0.000635543	20	14	0.00100532	13	11	0.000668119	0.00076966	5	5	0.000954484	19	13	0.000878858	8	8	0.000407197	0.000746847	0.970359	8	6	0.00105866	1	1	0.000490094	4	4	0.000200604	0.000583119	0.757631	0	145.83	62	21	81	20	cell cycle OR cell proliferation;cell organization and biogenesis;stress response;other biological processes	cytosol;cytoskeleton;nucleus;other cell component
3	3	3	XP_047300898.1	1	pre-mRNA-processing factor 40 homolog A isoform X3 [Homo sapiens]	PRPF40A	976	110.4	7.83	15	10	0.00136095	52	27	0.00111945	62	35	0.00136467	0.00128169	15	8	0.00122636	47	27	0.000931086	72	37	0.00156954	0.00124233	0.96929	24	16	0.0013602	5	5	0.00104948	66	34	0.00141759	0.00127576	0.995373	0	364.322	38	47	358	3
3	3	3	NP_690601.1	1	actin-related protein 2/3 complex subunit 2 [Homo sapiens]	ARPC2	300	34.3	7.36	3	3	0.000885523	12	9	0.000840446	15	12	0.00107413	0.000933366	1	1	0.000265983	19	16	0.00122454	17	11	0.00120564	0.000898723	0.962883	2	1	0.000368766	1	1	0.000682864	11	9	0.000768649	0.00060676	0.650077	0	162.743	76	22	81	22	cell organization and biogenesis;other biological processes	plasma membrane;other membranes;cytosol;cytoskeleton;nucleus;other cytoplasmic organelle;other cell component
3	3	3	NP_001352525.1	1	pre-mRNA-processing factor 40 homolog A isoform 4 [Homo sapiens]	PRPF40A	976	110.7	7.96	18	13	0.00163314	56	31	0.00120556	68	39	0.00149674	0.00144514	19	12	0.00155338	53	33	0.00104995	72	36	0.00156954	0.00139096	0.962505	27	18	0.00153023	5	5	0.00104948	69	34	0.00148203	0.00135391	0.93687	0	431.227	42	51	387	0
3	3	3	NP_056473.3	1	nucleolar complex protein 2 homolog [Homo sapiens]	NOC2L	749	84.9	5.62	5	5	0.000591137	31	19	0.00086962	56	24	0.00160618	0.00102231	12	7	0.00127842	35	19	0.000903499	27	16	0.00076696	0.000982961	0.961509	18	11	0.00132933	5	5	0.00136755	43	19	0.00120349	0.00130012	1.27175	0	209.223	23	27	232	27	cell organization and biogenesis;RNA metabolism OR transcription;other metabolic processes;other biological processes	cytosol;nucleus;other cell component
3	3	3	NP_001311230.1	1	dolichyl-diphosphooligosaccharide--protein glycosyltransferase subunit 2 isoform 4 precursor [Homo sapiens]	RPN2	663	73	6.27	3	2	0.000400689	15	10	0.000475365	24	16	0.000777651	0.000551235	3	3	0.000361063	20	11	0.000583254	20	11	0.000641811	0.00052871	0.959136	11	7	0.000917743	1	1	0.000308988	27	14	0.000853703	0.000693478	1.25804	0	313.02	37	20	124	1
3	3	3	XP_024307429.1	1	transcription activator BRG1 isoform X3 [Homo sapiens]	SMARCA4	1646	184.7	8.28	8	7	0.000430388	36	28	0.000459539	75	49	0.000978855	0.000622927	9	9	0.000436303	40	32	0.000469864	67	45	0.000866036	0.000590734	0.948319	11	10	0.000369662	1	1	0.000124459	77	45	0.000980658	0.000491593	0.789166	0	541.046	37	61	324	2	cell organization and biogenesis;other biological processes	nucleus
3	3	3	NP_001094.1	1	alpha-actinin-2 isoform 1 [Homo sapiens]	ACTN2	894	103.8	5.45	1	1	9.90518e-05	14	11	0.000329034	28	17	0.000672833	0.000366973	1	1	8.9256e-05	10	7	0.000216274	31	17	0.00073776	0.000347763	0.947654	5	4	0.000309367	1	1	0.000229149	23	14	0.00053932	0.000359279	0.979034	0	194.354	18	21	114	3	cell adhesion;cell organization and biogenesis;developmental processes;signal transduction;other biological processes	non-structural extracellular;plasma membrane;other membranes;cytosol;cytoskeleton;other cell component
3	3	3	NP_036585.1	1	transducin beta-like protein 2 isoform 1 precursor [Homo sapiens]	TBL2	447	49.8	9.44	2	2	0.000396207	9	8	0.000423043	11	10	0.000528655	0.000449302	2	2	0.000357024	11	10	0.000475803	9	7	0.000428377	0.000420401	0.935677	2	2	0.000247494	1	1	0.000458298	10	9	0.000468974	0.000391589	0.87155	0	99.943	47	16	57	16	stress response;signal transduction	other membranes;ER/Golgi
3	3	3	NP_037425.1	1	transformer-2 protein homolog alpha isoform 1 [Homo sapiens]	TRA2A	282	32.7	11.27	6	4	0.00188409	20	10	0.00149015	35	14	0.00266628	0.00201351	7	5	0.00198072	15	8	0.00102845	35	13	0.00264064	0.00188327	0.935319	9	6	0.00176537	3	2	0.00217935	39	13	0.00289916	0.00228129	1.13299	0	114.968	38	16	169	14	RNA metabolism OR transcription;other metabolic processes;other biological processes	nucleus;other cell component
3	3	3	XP_016868239.1	1	cyclin-dependent kinase 13 isoform X1 [Homo sapiens]	CDK13	1542	168.3	9.69	2	1	0.000114854	4	2	5.45036e-05	9	8	0.000125385	9.82474e-05	3	2	0.000155243	3	3	3.76165e-05	6	4	8.27862e-05	9.18819e-05	0.935209	3	2	0.000107616	1	1	0.000132853	3	3	4.07843e-05	9.37513e-05	0.954236	0	51.711	9	9	34	4
3	3	3	XP_005257995.1	1	AP-2 complex subunit beta isoform X3 [Homo sapiens]	AP2B1	951	105.6	5.34	3	3	0.000279345	32	25	0.000707	26	21	0.000587327	0.000524557	2	2	0.000167813	30	21	0.000609933	31	25	0.000693541	0.000490429	0.934939	7	7	0.000407154	1	1	0.000215415	34	26	0.000749471	0.000457347	0.871872	0	300.541	49	42	166	42	cell-cell signaling;cell organization and biogenesis;transport;developmental processes	plasma membrane;other membranes;other cell component
3	3	3	NP_001352527.1	1	pre-mRNA-processing factor 40 homolog A isoform 6 [Homo sapiens]	PRPF40A	958	108.8	7.83	17	12	0.00157139	51	28	0.00111855	64	37	0.00143516	0.00137503	16	10	0.00133269	50	30	0.00100913	68	35	0.0015102	0.00128401	0.9338	26	17	0.00150124	5	5	0.0010692	63	32	0.00137858	0.00131634	0.957315	0	371.726	41	49	360	0
3	3	3	NP_003213.1	1	transcription factor AP-2 gamma [Homo sapiens]	TFAP2C	450	49.1	7.83	3	2	0.000590349	8	7	0.000373531	9	8	0.000429652	0.000464511	1	1	0.000177322	15	10	0.000644496	10	8	0.000472801	0.00043154	0.92902	4	4	0.000491688	2	2	0.000910486	8	7	0.000372678	0.000591617	1.27364	0	118.318	39	15	60	9	cell-cell signaling;cell organization and biogenesis;developmental processes;other biological processes	cytosol;mitochondrion;nucleus;other cell component
3	3	3	XP_047277286.1	1	DNA topoisomerase I, mitochondrial isoform X1 [Homo sapiens]	TOP1MT	722	81.4	8.27	21	7	0.00257562	74	10	0.0021535	28	8	0.00083312	0.00185408	17	6	0.00187883	82	10	0.00219593	37	9	0.00109032	0.00172169	0.928597	24	9	0.00183872	12	6	0.00340486	47	9	0.00136464	0.00220274	1.18805	0	82.221	9	10	342	1
3	3	3	NP_001303249.1	1	procollagen-lysine,2-oxoglutarate 5-dioxygenase 1 isoform 1 precursor [Homo sapiens]	PLOD1	774	88.2	7.11	1	1	0.000114409	11	11	0.000298608	4	4	0.000111021	0.000174679	1	1	0.000103094	12	11	0.000299766	3	2	8.24653e-05	0.000161775	0.926126	5	4	0.000357331	1	1	0.000264676	4	4	0.000108337	0.000243448	1.39369	0	90.153	29	16	42	16
3	3	3	NP_002660.1	1	pleiotropic regulator 1 isoform 1 [Homo sapiens]	PLRG1	514	57.2	9.17	13	10	0.00223965	41	25	0.00167599	65	28	0.00271667	0.00221077	12	9	0.00186292	46	24	0.00173036	61	30	0.00252498	0.00203942	0.922492	14	11	0.00150663	2	2	0.000797118	87	32	0.00354824	0.00195066	0.882345	0	573.091	74	39	341	39	RNA metabolism OR transcription;other metabolic processes;other biological processes	other membranes;nucleus;other cell component
3	3	3	NP_001005242.2	1	plakophilin-2 isoform 2a [Homo sapiens]	PKP2	837	92.7	9.29	39	23	0.00412609	137	48	0.0034391	115	46	0.00295161	0.0035056	34	25	0.00324137	140	50	0.00323403	124	49	0.00315201	0.00320914	0.915431	69	31	0.00456001	13	9	0.00318181	156	52	0.00390711	0.00388297	1.10765	0	967.883	67	61	827	61
3	3	3	NP_061862.1	1	RNA-binding protein 27 [Homo sapiens]	RBM27	1060	118.6	9.19	7	5	0.000584779	34	26	0.000673942	26	21	0.000526932	0.000595218	7	6	0.000526947	32	26	0.000583695	26	18	0.000521865	0.000544169	0.914235	12	7	0.000626206	1	1	0.000193264	30	23	0.000593297	0.000470922	0.791176	0	334.579	45	38	175	36	RNA metabolism OR transcription;other metabolic processes	nucleus;other cell component
3	3	3	NP_000929.1	1	DNA-directed RNA polymerase II subunit RPB2 isoform 1 [Homo sapiens]	POLR2B	1174	133.8	6.87	1	1	7.54279e-05	24	21	0.000429529	33	28	0.000603855	0.000369604	1	1	6.79684e-05	31	28	0.000510546	23	20	0.000416822	0.000331779	0.89766	1	1	4.71166e-05	1	1	0.000174497	40	32	0.000714247	0.000311954	0.844021	0	361.108	51	49	155	49	RNA metabolism OR transcription;other metabolic processes	nucleus;other cell component
3	3	3	XP_047288318.1	1	paired amphipathic helix protein Sin3a isoform X1 [Homo sapiens]	SIN3A	1273	145.1	7.25	23	17	0.00159992	81	49	0.00133692	81	47	0.00136692	0.00143459	20	16	0.00125365	66	46	0.00100244	96	52	0.00160448	0.00128686	0.89702	23	14	0.000999404	4	4	0.000643706	83	46	0.0013668	0.0010033	0.699367	0	681.68	53	71	477	69	cell organization and biogenesis;DNA metabolism;other metabolic processes;stress response;developmental processes;signal transduction;other biological processes	nucleus;other cell component
3	3	3	NP_055994.2	1	RRP12-like protein isoform 1 [Homo sapiens]	RRP12	1297	143.6	8.75	16	13	0.0010924	52	35	0.00084239	64	39	0.00106005	0.000998279	17	14	0.00104589	62	41	0.000924258	43	27	0.000705374	0.000891839	0.893377	26	18	0.00110886	8	7	0.00126359	69	38	0.00111523	0.00116256	1.16456	0	484.096	51	57	357	56	RNA metabolism OR transcription;other metabolic processes	plasma membrane;other membranes;cytosol;nucleus;other cell component
3	3	3	NP_056290.3	1	protein FAM98A isoform 1 [Homo sapiens]	FAM98A	518	55.2	8.95	11	6	0.00188045	27	9	0.00109518	33	12	0.00136858	0.00144807	11	6	0.00169449	23	11	0.000858499	32	13	0.00131435	0.00128911	0.890227	15	6	0.00160178	2	1	0.000790963	34	14	0.00137596	0.00125623	0.867523	0	157.453	35	16	188	16	protein metabolism;RNA metabolism OR transcription;other metabolic processes;other biological processes	nucleus;other cell component
3	3	3	XP_047303437.1	1	catenin beta-1 isoform X1 [Homo sapiens]	CTNNB1	781	85.4	5.86	4	4	0.000453533	21	18	0.00056496	66	30	0.00181543	0.000944642	1	1	0.00010217	24	20	0.000594158	67	32	0.00182522	0.000840515	0.889772	18	11	0.00127486	3	3	0.000786912	89	34	0.00238889	0.00148355	1.57049	0	476.926	64	37	293	32	cell adhesion;cell-cell signaling;cell cycle OR cell proliferation;cell organization and biogenesis;protein metabolism;RNA metabolism OR transcription;other metabolic processes;transport;developmental processes;signal transduction;other biological processes	plasma membrane;other membranes;cytosol;cytoskeleton;nucleus;other cell component
3	3	3	NP_001231.2	1	cyclin-T1 isoform a [Homo sapiens]	CCNT1	726	80.6	8.78	3	2	0.000365919	16	12	0.000463056	15	9	0.000443855	0.000424277	1	1	0.00010991	18	14	0.000479377	18	11	0.000527505	0.000372264	0.87741	3	3	0.000228574	1	1	0.000282175	12	10	0.000346498	0.000285749	0.673497	0	150.972	37	18	87	18	cell cycle OR cell proliferation;RNA metabolism OR transcription;other metabolic processes;other biological processes	cytosol;nucleus
3	3	3	XP_047303935.1	1	guanine nucleotide-binding protein G(i) subunit alpha-2 isoform X1 [Homo sapiens]	GNAI2	355	40.4	5.54	2	2	0.000498886	14	12	0.000828609	15	10	0.000907716	0.00074507	2	2	0.000449549	15	11	0.000816967	11	10	0.000659258	0.000641924	0.861562	3	3	0.000467449	1	1	0.000577069	8	6	0.000472409	0.000505642	0.678651	0	155.176	53	14	71	10	cell-cell signaling;cell cycle OR cell proliferation;signal transduction;other biological processes	plasma membrane;other membranes;cytosol;cytoskeleton;nucleus;other cell component
3	3	3	NP_001037.1	1	solute carrier family 12 member 2 isoform 1 [Homo sapiens]	SLC12A2	1212	131.4	6.4	1	1	7.3063e-05	15	15	0.000260039	42	26	0.000744447	0.000359183	1	1	6.58374e-05	25	20	0.000398822	26	18	0.000456417	0.000307025	0.854788	16	11	0.000730229	1	1	0.000169026	41	25	0.00070915	0.000536135	1.49265	0	288.741	34	33	168	33	cell-cell signaling;cell organization and biogenesis;stress response;transport;other biological processes	plasma membrane;other membranes;other cell component
3	3	3	NP_055318.2	1	small subunit processome component 20 homolog [Homo sapiens]	UTP20	2785	318.2	7.39	19	16	0.000604127	78	58	0.000588463	116	72	0.000894787	0.000695792	27	20	0.000773595	86	68	0.000597056	54	38	0.000412534	0.000594395	0.85427	28	26	0.000556128	1	1	7.35581e-05	79	57	0.000594646	0.000408111	0.586541	0	728.038	38	102	488	102	RNA metabolism OR transcription;other metabolic processes;other biological processes	plasma membrane;other membranes;nucleus;other cell component
3	3	3	NP_004695.1	1	U3 small nucleolar RNA-interacting protein 2 [Homo sapiens]	RRP9	475	51.8	7.85	4	4	0.000745704	19	13	0.000840446	25	16	0.00113066	0.000905604	4	4	0.000671957	17	14	0.000691985	21	14	0.000940625	0.000768189	0.848261	7	6	0.000815166	3	3	0.00129385	24	16	0.00105919	0.00105607	1.16615	0	186.815	53	20	124	20	RNA metabolism OR transcription;other metabolic processes;other biological processes	nucleus;other cell component
3	3	3	XP_016858414.1	1	cyclin-dependent kinase 11B isoform X4 [Homo sapiens]	CDK11B	791	92.2	5.5	5	5	0.000559749	30	24	0.000796883	14	12	0.000380223	0.000578952	6	5	0.000605271	19	16	0.000464428	15	14	0.000403465	0.000491055	0.848179	9	7	0.000629372	2	2	0.000517976	16	13	0.000424033	0.000523794	0.904728	0	148.166	34	30	116	30
3	3	3	XP_047299731.1	1	DNA-binding protein SATB2 isoform X1 [Homo sapiens]	SATB2	733	82.5	6.9	26	14	0.00314101	72	34	0.00206385	54	33	0.00158262	0.00226249	28	17	0.0030481	42	26	0.00110787	55	29	0.00159643	0.00191746	0.847501	13	10	0.000981027	1	1	0.000279481	30	20	0.000857973	0.00070616	0.312116	0	457.042	70	43	321	43	cell organization and biogenesis;developmental processes;other biological processes	nucleus;other cell component
3	3	3	XP_047280398.1	1	histone H4 isoform X1 [Homo sapiens]	X1	103	11.4	11.36	39	14	0.0335295	67	16	0.0136674	25	11	0.00521422	0.0174704	30	11	0.0232412	68	17	0.0127648	34	11	0.00702316	0.0143431	0.820992	42	12	0.0225556	33	11	0.0656345	35	13	0.0071234	0.0317712	1.81857	0	196.175	62	19	373	19	cell organization and biogenesis;other biological processes	non-structural extracellular;nucleus;other cell component
3	3	3	NP_055464.1	1	scaffold attachment factor B2 [Homo sapiens]	SAFB2	953	107.4	6.16	44	26	0.00408846	102	42	0.00224883	98	42	0.00220912	0.00284881	36	21	0.00301429	86	44	0.00174481	100	42	0.00223253	0.00233054	0.818077	45	25	0.00261193	3	3	0.000644888	118	43	0.00259565	0.00195082	0.684786	0	723.788	48	57	632	35	developmental processes;other biological processes	nucleus;other cell component
3	3	3	NP_006830.2	1	MICOS complex subunit MIC60 isoform 1 [Homo sapiens]	IMMT	758	83.6	6.48	7	7	0.000817765	37	27	0.00102561	20	18	0.000566823	0.0008034	4	4	0.000421081	46	34	0.00117336	13	12	0.000364893	0.00065311	0.812933	8	5	0.000583798	4	4	0.00108105	12	12	0.00033187	0.000665573	0.828446	0	338.253	53	40	151	40	cell organization and biogenesis;other biological processes	other membranes;mitochondrion
3	3	3	NP_001188267.1	1	scaffold attachment factor B1 isoform 1 [Homo sapiens]	SAFB	917	102.8	5.49	47	25	0.00453867	113	45	0.00258916	112	45	0.00262383	0.00325055	37	20	0.00321964	94	43	0.00198198	116	44	0.00269141	0.00263101	0.809404	51	31	0.0030764	5	5	0.00111701	129	46	0.00294901	0.00238081	0.732432	0	756.152	39	54	704	32
3	3	3	NP_055204.4	1	proline-, glutamic acid- and leucine-rich protein 1 isoform 1 [Homo sapiens]	PELP1	1130	119.6	4.34	2	2	0.00015673	5	5	9.29697e-05	27	16	0.000513301	0.000254334	3	3	0.000211845	8	8	0.000136884	14	11	0.000263597	0.000204109	0.802524	5	5	0.000244756	1	1	0.000181291	24	16	0.000445235	0.000290427	1.14192	0	144.946	20	18	89	18	RNA metabolism OR transcription;other metabolic processes;other biological processes	nucleus;other cell component
3	3	3	XP_047292093.1	1	unconventional myosin-Ic isoform X1 [Homo sapiens]	MYO1C	1028	117.8	9.41	17	15	0.00146439	72	51	0.0014716	93	58	0.00194347	0.00162648	16	13	0.00124194	55	40	0.00103445	78	50	0.00161433	0.00129691	0.79737	17	16	0.00091474	4	3	0.000797118	71	48	0.00144784	0.00105323	0.647553	0	651.859	62	72	423	1
3	3	3	NP_001074419.1	1	unconventional myosin-Ic isoform b [Homo sapiens]	MYO1C	1044	119.6	9.45	17	15	0.00144194	74	52	0.0014893	94	58	0.00193426	0.00162183	16	13	0.00122291	56	41	0.00103712	79	51	0.00160997	0.00129	0.795397	16	15	0.000847737	4	3	0.000784902	74	48	0.00148589	0.00103951	0.640948	0	659.733	62	73	430	2
3	3	3	NP_006487.1	1	guanine nucleotide-binding protein G(i) subunit alpha-3 [Homo sapiens]	GNAI3	354	40.5	5.69	1	1	0.000250148	13	10	0.000771596	12	8	0.000728224	0.000583322	1	1	0.000225409	12	10	0.00065542	8	6	0.000480815	0.000453881	0.778097	3	3	0.00046877	2	2	0.0011574	5	4	0.00029609	0.000640752	1.09845	0	120.258	48	14	57	10	cell cycle OR cell proliferation;other metabolic processes;signal transduction;other biological processes	plasma membrane;other membranes;cytoskeleton;ER/Golgi;nucleus;other cell component
3	3	3	NP_001157262.1	1	polypyrimidine tract-binding protein 3 isoform 3 [Homo sapiens]	PTBP3	555	60	9.03	4	2	0.000638215	7	7	0.000265005	24	10	0.000928978	0.000610733	1	1	0.000143775	10	8	0.000348376	24	10	0.000920045	0.000470732	0.770766	2	1	0.000199333	1	1	0.000369116	17	6	0.000642115	0.000403521	0.660716	0	129.272	37	15	90	11	RNA metabolism OR transcription;other metabolic processes;other biological processes	nucleus
3	3	3	NP_060542.4	1	HEAT repeat-containing protein 1 [Homo sapiens]	HEATR1	2144	242.2	6.54	8	8	0.000330419	61	47	0.000597798	81	54	0.00081161	0.000579942	10	10	0.000372178	72	54	0.000649306	32	27	0.000317553	0.000446345	0.769638	18	17	0.000464397	1	1	9.55501e-05	63	41	0.000615988	0.000391978	0.675892	0	586.14	42	82	346	82	RNA metabolism OR transcription;other metabolic processes;other biological processes	mitochondrion;nucleus;other cell component
3	3	3	NP_056046.2	1	nuclear pore complex protein Nup160 isoform 1 [Homo sapiens]	NUP160	1402	158.6	5.41	4	4	0.000252646	23	21	0.000344691	47	31	0.000720173	0.00043917	2	2	0.00011383	33	25	0.000455101	29	22	0.000440089	0.00033634	0.765854	9	8	0.000355088	1	1	0.000146119	40	28	0.000598093	0.000366433	0.834378	0	345.827	33	39	188	30	other metabolic processes;transport	nucleus
3	3	3	XP_047283573.1	1	cleavage and polyadenylation specificity factor subunit 7 isoform X1 [Homo sapiens]	CPSF7	514	56.3	8.87	16	9	0.00275649	19	10	0.000776677	23	12	0.000961284	0.00149815	10	8	0.00155243	15	11	0.000564248	32	16	0.00132458	0.00114709	0.765668	18	11	0.0019371	2	2	0.000797118	19	10	0.000774903	0.00116971	0.780766	0	155.199	38	18	154	18
3	3	3	NP_000549.1	1	hemoglobin subunit alpha [Homo sapiens]	HBA1	142	15.2	8.68	7	3	0.00436525	8	3	0.00118373	3	2	0.000453858	0.00200095	4	2	0.00224774	9	4	0.00122545	7	5	0.00104882	0.00150734	0.753312	2	1	0.000779082	1	1	0.00144267	7	4	0.00103339	0.00108505	0.542268	0	33.964	35	5	48	1	other metabolic processes;stress response;transport;other biological processes	non-structural extracellular;cytosol;other cell component
3	3	3	NP_002060.4	1	guanine nucleotide-binding protein G(i) subunit alpha-1 isoform 1 [Homo sapiens]	GNAI1	354	40.3	5.97	1	1	0.000250148	7	5	0.000415475	8	4	0.000485483	0.000383702	1	1	0.000225409	5	4	0.000273092	5	4	0.000300509	0.000266337	0.694124	1	1	0.000156257	1	1	0.000578699	4	3	0.000236872	0.000323942	0.844256	0	51.115	20	7	33	3	cell cycle OR cell proliferation;signal transduction;other biological processes	plasma membrane;other membranes;cytoskeleton;nucleus;other cell component
3	3	3	NP_001362453.1	1	transformation/transcription domain-associated protein isoform 3 [Homo sapiens]	TRRAP	3873	438.6	8.12	5	5	0.00011432	29	27	0.000157326	90	72	0.000499208	0.000256951	5	5	0.000103014	47	44	0.000234635	22	22	0.000120855	0.000152835	0.5948	9	8	0.00012854	1	1	5.28942e-05	42	39	0.000227331	0.000136255	0.530275	0	577.29	30	89	250	89	other biological processes	ER/Golgi;nucleus
3	3	3	XP_047300367.1	1	unconventional myosin-Ib isoform X1 [Homo sapiens]	MYO1B	1156	134.3	9.38	11	11	0.000842626	49	38	0.000890611	34	26	0.000631841	0.000788359	4	4	0.000276107	41	29	0.000685753	21	18	0.000386503	0.000449454	0.570113	13	11	0.000622053	3	3	0.000531642	26	22	0.00047149	0.000541728	0.687159	0	375.231	45	44	202	44
3	3	3	NP_001304160.1	1	mitochondrial carrier homolog 2 isoform 1x [Homo sapiens]	MTCH2	314	34.4	8.09	1	1	0.000282014	8	7	0.000535316	10	7	0.000684159	0.000500496	1	1	0.000254124	3	3	0.000184728	4	4	0.000271032	0.000236628	0.472787	4	4	0.000704648	1	1	0.000652418	12	7	0.00080114	0.000719402	1.43738	0	59.411	40	10	44	10
2	3	3	XP_006719769.1	1	kinetochore-associated protein 1 isoform X1 [Homo sapiens]	KNTC1	2209	250.6	5.97				5	5	4.7558e-05	8	8	7.78003e-05	6.26792e-05	1	1	3.61226e-05	17	16	0.000148797	5	5	4.81576e-05	7.76925e-05	1.23953	2	2	5.00813e-05	1	1	9.27385e-05	4	4	3.79595e-05	6.02598e-05	0.961401	0	95.33	13	20	43	20	cell cycle OR cell proliferation;cell organization and biogenesis;signal transduction;other biological processes	plasma membrane;other membranes;cytosol;cytoskeleton;nucleus;other cell component
2	3	3	NP_001358995.1	1	transcription factor AP-2-alpha isoform a [Homo sapiens]	TFAP2A	439	48.3	8.18				4	4	0.000191446	5	5	0.000244677	0.000218061	1	1	0.000181765	7	6	0.000308301	5	5	0.000242324	0.00024413	1.11955	1	1	0.000126002	2	2	0.0009333	7	6	0.000334264	0.000464522	2.13024	0	87.131	29	12	32	6	other biological processes	nucleus
2	3	3	XP_047276367.1	1	galectin-8 isoform X1 [Homo sapiens]	LGALS8	359	40.4	9.01				7	7	0.000409688	3	3	0.00017952	0.000294604	2	2	0.00044454	6	6	0.000323146	3	3	0.000177794	0.00031516	1.06977	5	3	0.000770402	1	1	0.000570639	2	2	0.000116786	0.000485942	1.64948	0	36.057	32	9	29	9
2	3	3	NP_055816.2	1	msx2-interacting protein [Homo sapiens]	SPEN	3664	402	7.64				13	13	7.45483e-05	49	43	0.000287295	0.000180921	2	2	4.35562e-05	13	10	6.86008e-05	74	59	0.000429702	0.00018062	0.998332	3	3	4.52905e-05	1	1	5.59114e-05	85	63	0.000486318	0.00019584	1.08246	0	562.271	34	87	240	87	signal transduction;other biological processes	nucleus;other cell component
2	3	3	NP_001135451.1	1	TP53-binding protein 1 isoform 2 [Homo sapiens]	TP53BP1	1975	213.9	4.7				18	17	0.000191494	64	44	0.000696145	0.00044382	9	6	0.000363622	15	15	0.000146847	75	48	0.000807951	0.000439474	0.990208	1	1	2.80075e-05	1	1	0.000103726	87	52	0.00092344	0.000351725	0.792495	0	701.856	51	66	270	2
2	3	3	NP_006818.3	1	transmembrane emp24 domain-containing protein 10 precursor [Homo sapiens]	TMED10	219	25	7.44				5	4	0.000479706	5	4	0.00049047	0.000485088	1	1	0.00036436	5	4	0.000441436	6	5	0.000582905	0.0004629	0.95426	2	2	0.000505158	1	1	0.000935431	2	2	0.000191444	0.000544011	1.12147	0	47.532	31	6	27	6	cell organization and biogenesis;transport;other biological processes	plasma membrane;other membranes;ER/Golgi;other cell component
2	3	3	XP_047288951.1	1	TP53-binding protein 1 isoform X1 [Homo sapiens]	TP53BP1	1977	214	4.7				19	18	0.000201928	72	48	0.000782371	0.00049215	9	6	0.000363254	15	15	0.000146699	78	49	0.000839419	0.000449791	0.913931	1	1	2.79792e-05	1	1	0.000103621	92	55	0.000975524	0.000369041	0.749856	0	754.03	51	68	287	4
2	3	3	NP_001041659.1	1	regulator of chromosome condensation isoform a [Homo sapiens]	RCC1	452	48.1	8.16				20	15	0.000929697	30	18	0.00142584	0.00117777	3	3	0.000529612	28	18	0.00119774	31	19	0.0014592	0.00106218	0.901861	2	2	0.000244756	3	3	0.00135969	34	16	0.00157687	0.00106044	0.900381	0	339.093	65	22	151	22		nucleus
2	3	3	NP_001289958.1	1	plakophilin-3 isoform PKP3b [Homo sapiens]	PKP3	812	88.6	9.42				16	16	0.000414013	32	25	0.000846605	0.000630309	3	3	0.000294809	24	20	0.000571474	31	23	0.000812263	0.000559515	0.887684	4	3	0.000272487	1	1	0.00025229	27	21	0.000697051	0.000407276	0.646153	0	207.978	46	30	138	30
2	3	3	NP_001352055.1	1	nuclear pore complex protein Nup98-Nup96 isoform 6 precursor [Homo sapiens]	NUP98	1817	197.5	6.4				23	18	0.000265964	98	44	0.00115867	0.000712315	2	2	8.78315e-05	38	26	0.000404362	114	48	0.00133488	0.000609023	0.854992	6	6	0.000182658	1	1	0.000112746	97	46	0.00111911	0.000471505	0.661934	0	562.511	28	53	379	53	cell organization and biogenesis;protein metabolism;transport;other biological processes	other membranes;cytosol;nucleus;other cell component
2	3	3	NP_060726.3	1	ribosome biogenesis protein WDR12 isoform 1 [Homo sapiens]	WDR12	423	47.7	5.9				4	4	0.000198687	19	13	0.00096494	0.000581813	2	2	0.000377281	9	9	0.000411381	13	10	0.000653874	0.000480845	0.826459	5	4	0.00065384	1	1	0.000484301	13	9	0.000644258	0.000594133	1.02117	0	91.055	44	16	66	16	RNA metabolism OR transcription;other metabolic processes;signal transduction;other biological processes	nucleus;other cell component
2	3	3	NP_003128.3	1	SRSF protein kinase 1 [Homo sapiens]	SRPK1	655	74.3	6.16				8	7	0.000256625	29	19	0.000951138	0.000603881	2	2	0.000243649	8	7	0.000236151	31	20	0.00100696	0.000495586	0.820668	2	2	0.0001689	2	2	0.000625525	26	17	0.000832125	0.000542183	0.897831	0	184.896	43	25	108	21	cell cycle OR cell proliferation;cell organization and biogenesis;protein metabolism;RNA metabolism OR transcription;other metabolic processes;stress response;signal transduction;other biological processes	plasma membrane;other membranes;cytosol;ER/Golgi;nucleus;other cell component
2	3	3	NP_000179.2	1	hexokinase-1 isoform HKI [Homo sapiens]	HK1	917	102.4	6.8				8	7	0.000183303	42	26	0.000983936	0.00058362	1	1	8.70173e-05	15	15	0.000316274	42	32	0.000974475	0.000459256	0.786909	11	10	0.000663537	1	1	0.000223402	49	35	0.00112017	0.000669036	1.14636	0	242.158	48	41	169	37	other metabolic processes;stress response;other biological processes	other membranes;cytosol;mitochondrion
2	3	3	NP_060700.2	1	nuclear pore complex protein Nup133 [Homo sapiens]	NUP133	1156	128.9	5.1				20	17	0.000363515	56	34	0.00104068	0.000702097	1	1	6.90267e-05	47	35	0.000786107	43	32	0.00079141	0.000548848	0.781726	4	4	0.000191401	1	1	0.000177214	54	34	0.000979248	0.000449287	0.639922	0	498.284	51	50	226	50	cell organization and biogenesis;other metabolic processes;transport;developmental processes;other biological processes	other membranes;cytosol;nucleus;other cell component
2	3	3	NP_001397954.1	1	spectrin beta chain, non-erythrocytic 2 isoform 2 [Homo sapiens]	SPTBN2	2397	271.5	6.23				13	11	0.000113953	104	64	0.000932078	0.000523015	1	1	3.32895e-05	19	14	0.000153259	96	63	0.000852107	0.000346219	0.661966	2	2	4.61534e-05	1	1	8.54649e-05	66	42	0.000577208	0.000236275	0.451756	0	567.08	37	77	302	52	cell organization and biogenesis	plasma membrane;other membranes;cytosol;cytoskeleton;other cell component
2	3	3	NP_036601.2	1	pre-mRNA-processing factor 6 [Homo sapiens]	PRPF6	941	106.9	8.25				18	17	0.000401913	44	31	0.0010045	0.000703207	2	2	0.000169596	26	25	0.000534226	28	24	0.000633081	0.000445634	0.633718	7	6	0.000411481	1	1	0.000217704	33	27	0.000735158	0.000454781	0.646725	0	255.519	51	44	159	44	cell organization and biogenesis;RNA metabolism OR transcription;other metabolic processes;other biological processes	nucleus
2	3	3	NP_038479.1	1	myoferlin isoform a [Homo sapiens]	MYOF	2061	234.6	6.18				6	6	6.11678e-05	49	40	0.000510746	0.000285957	1	1	3.87166e-05	13	12	0.000121957	30	28	0.000309695	0.00015679	0.548298	5	5	0.000134194	1	1	9.9398e-05	48	38	0.000488225	0.000240606	0.841405	0	341.915	35	52	153	52	cell organization and biogenesis;stress response;other biological processes	plasma membrane;other membranes;cytoskeleton;ER/Golgi;nucleus;other cell component
3	2	3	NP_683759.1	1	28S rRNA (cytosine-C(5))-methyltransferase isoform 1 [Homo sapiens]	NSUN5	466	50.4	9.03	1	1	0.000190026	13	11	0.000586148	10	10	0.000461	0.000412391				10	9	0.000414912	15	15	0.000684851	0.000549882	1.3334	2	2	0.000237403	1	1	0.000439612	10	9	0.000449853	0.000375623	0.91084	0	120.291	55	19	62	19
3	2	3	NP_001075.1	1	multifunctional procollagen lysine hydroxylase and glycosyltransferase LH3 precursor [Homo sapiens]	PLOD3	738	84.7	6.05	1	1	0.00011999	8	7	0.000227763	13	11	0.00037842	0.000242058				8	8	0.000209592	15	12	0.00043244	0.000321016	1.3262	4	4	0.000299809	1	1	0.000277587	13	12	0.00036927	0.000315555	1.30364	0	127.25	40	23	63	23	cell organization and biogenesis;protein metabolism;other metabolic processes;developmental processes;other biological processes	non-structural extracellular;extracellular matrix;other membranes;ER/Golgi
3	2	3	NP_001317371.1	1	metastasis-associated protein MTA3 isoform c [Homo sapiens]	MTA3	594	67.5	8.57	1	1	0.000149078	6	4	0.000212234	3	3	0.000108498	0.000156603				11	8	0.000358053	1	1	3.58183e-05	0.000196936	1.25755	1	1	9.31226e-05	1	1	0.000344881	3	3	0.000105875	0.000181293	1.15766	0	50.524	21	9	27	5	cell cycle OR cell proliferation;cell organization and biogenesis;other biological processes	nucleus;other cell component
3	2	3	NP_057175.1	1	eukaryotic translation initiation factor 3 subunit L isoform 1 [Homo sapiens]	EIF3L	564	66.7	6.34	1	1	0.000157008	19	16	0.000707822	35	23	0.00133314	0.000732657				13	12	0.000445662	23	16	0.00086764	0.000656651	0.89626	7	6	0.000686532	1	1	0.000363226	22	16	0.000817712	0.00062249	0.849633	0	234.896	46	26	121	26	cell organization and biogenesis;protein metabolism;other metabolic processes;other biological processes	cytosol;translational apparatus;nucleus;other cell component
3	2	3	NP_001278357.1	1	apoptosis regulator BAX isoform 1 [Homo sapiens]	BAX	221	24.3	5.64	1	1	0.000400689	1	1	9.50731e-05	8	6	0.000777651	0.000424471				2	2	0.000174976	4	3	0.000385087	0.000280032	0.659719	1	1	0.000250293	1	1	0.000926965	6	3	0.000569135	0.000582131	1.37143	0	51.894	34	8	24	8
2	2	3	NP_055871.1	1	ribosomal RNA processing protein 1 homolog B [Homo sapiens]	RRP1B	758	84.4	9.76	2	2	0.000233647	34	23	0.000942452				0.00058805	5	5	0.000526352	51	31	0.0013009				0.000913624	1.55365	8	8	0.000583798	1	1	0.000270263	1	1	2.76559e-05	0.000293906	0.499797	0	305.345	51	32	102	32	RNA metabolism OR transcription;other metabolic processes;other biological processes	nucleus;other cell component
2	2	3	NP_006322.4	1	ribosomal RNA small subunit methyltransferase NEP1 isoform 1 [Homo sapiens]	EMG1	244	26.7	9.17	1	1	0.000362919	8	6	0.00068889				0.000525905	2	2	0.000654057	11	9	0.000871655				0.000762856	1.45056	5	3	0.0011335	2	2	0.00167917	1	1	8.59146e-05	0.000966197	1.83721	0	60.597	67	11	30	11	cell organization and biogenesis;RNA metabolism OR transcription;other metabolic processes;developmental processes;other biological processes	nucleus;other cell component
2	2	3	XP_024305924.1	1	cytochrome c oxidase subunit 4 isoform 1, mitochondrial isoform X1 [Homo sapiens]	COX4I1	175	20.1	9.6				5	5	0.000600318	8	5	0.000982062	0.00079119				10	8	0.00110485	7	4	0.000851042	0.000977946	1.23604	4	4	0.00126434	2	2	0.00234125	9	7	0.0010781	0.00156123	1.97327	0	62.639	41	10	45	10
2	2	3	XP_005264337.1	1	hexokinase-2 isoform X1 [Homo sapiens]	HK2	938	104.7	6.16				4	3	8.95998e-05	43	26	0.00098481	0.000537205				7	7	0.00014429	45	27	0.00102071	0.000582498	1.08431	4	4	0.000235884	1	1	0.0002184	54	32	0.00120683	0.000553706	1.03072	0	294.315	41	34	158	30
2	2	3	NP_001719.2	1	basigin isoform 1 precursor [Homo sapiens]	BSG	385	42.2	5.66				4	4	0.000218298	6	4	0.000334794	0.000276546				8	6	0.000401764	3	3	0.000165787	0.000283776	1.02614	2	2	0.00028735	1	1	0.000532102	1	1	5.44497e-05	0.000291301	1.05335	0	45.232	19	6	25	6	developmental processes;signal transduction;other biological processes	plasma membrane;other membranes;ER/Golgi;other cytoplasmic organelle;other cell component
2	2	3	NP_003357.2	1	cytochrome b-c1 complex subunit 2, mitochondrial precursor [Homo sapiens]	UQCRC2	453	48.4	8.63				2	2	9.27644e-05	27	16	0.00128042	0.000686592				3	3	0.000128046	27	16	0.00126811	0.000698077	1.01673	4	4	0.000488431	3	2	0.00135668	30	15	0.00138829	0.0010778	1.56978	0	248.985	43	17	96	17	protein metabolism;other metabolic processes	other membranes;mitochondrion;nucleus
2	2	3	NP_003356.2	1	cytochrome b-c1 complex subunit 1, mitochondrial precursor [Homo sapiens]	UQCRC1	480	52.6	6.37				1	1	4.37732e-05	61	26	0.00273008	0.00138693				8	7	0.000322248	50	23	0.00221625	0.00126925	0.915154	3	3	0.000345718	1	1	0.00042679	63	29	0.00275141	0.00117464	0.846938	0	430.638	59	30	187	30	other metabolic processes;transport;other biological processes	other membranes;mitochondrion
2	2	3	NP_000928.1	1	DNA-directed RNA polymerase II subunit RPB1 [Homo sapiens]	POLR2A	1970	217.1	7.37				21	18	0.000223977	86	61	0.000937819	0.000580898				32	30	0.000314069	68	52	0.000734402	0.000524235	0.902457	3	3	8.42358e-05	1	1	0.00010399	99	64	0.00105348	0.000413901	0.71252	0	714.516	51	76	310	76	RNA metabolism OR transcription;other metabolic processes;other biological processes	nucleus;other cell component
2	2	3	NP_001404819.1	1	NF-kappa-B-repressing factor [Homo sapiens]	NKRF	784	88.1	8.76				12	8	0.000321599	18	14	0.000493223	0.000407411				11	8	0.00027128	11	10	0.000298516	0.000284898	0.699289	1	1	7.05546e-05	2	2	0.0005226	23	16	0.00061499	0.000402715	0.988474	0	164.354	41	23	78	23
2	2	3	NP_001193814.1	1	catenin delta-1 isoform 1AC [Homo sapiens]	CTNND1	939	104.9	6.87				2	2	4.47522e-05	31	20	0.000709223	0.000376988				10	10	0.000205909	14	11	0.000317215	0.000261562	0.693821	3	3	0.000176725	1	1	0.000218168	32	21	0.000714399	0.000369764	0.980838	0	239.855	40	27	93	27
2	2	3	XP_016867152.2	1	electrogenic aspartate/glutamate antiporter SLC25A13, mitochondrial isoform X1 [Homo sapiens]	SLC25A13	721	79.4	8.15				2	2	5.82833e-05	4	3	0.000119182	8.87328e-05				1	1	2.68168e-05	3	3	8.85272e-05	5.7672e-05	0.649951	2	2	0.000153439	1	1	0.000284132	4	4	0.0001163	0.000184624	2.08067	0	27.373	13	7	17	2
2	2	3	NP_001387257.1	1	protein transport protein Sec61 subunit alpha isoform 1 isoform 2 [Homo sapiens]	SEC61A1	482	52.9	8.24				8	6	0.000348733	11	6	0.000490267	0.0004195				4	3	0.000160455	7	4	0.000308988	0.000234722	0.559528	2	2	0.000229522	2	2	0.000850039	10	7	0.00043492	0.000504827	1.2034	0	67.646	14	8	44	8	cell organization and biogenesis;transport;other biological processes	other membranes;ER/Golgi
2	2	3	NP_006105.1	1	mitochondrial import receptor subunit TOM40 homolog [Homo sapiens]	TOMM40	361	37.9	7.25				12	7	0.000698431	11	6	0.000654595	0.000676513				4	4	0.000214237	8	5	0.000471491	0.000342864	0.506811	3	2	0.00045968	1	1	0.000567477	16	7	0.000929115	0.000652091	0.9639	0	128.029	48	9	55	9	cell organization and biogenesis;transport;other biological processes	other membranes;cytosol;mitochondrion;other cell component
2	1	3	XP_047298146.1	1	guanine nucleotide-binding protein-like 3-like protein isoform X1 [Homo sapiens]	GNL3L	582	65.5	8.44				1	1	3.61016e-05	2	2	7.38234e-05	5.49625e-05				3	3	9.96643e-05				9.96643e-05	1.81332	1	1	9.50427e-05	1	1	0.000351992	3	2	0.000108057	0.000185031	3.36649	0	23.79	9	4	11	4	other biological processes	cytosol;nucleus
1	1	3	NP_071935.1	1	DNA-directed RNA polymerase I subunit RPA49 isoform 1 [Homo sapiens]	POLR1E	419	47.2	8.94				6	6	0.000300876				0.000300876				6	6	0.000276872				0.000276872	0.92022	3	3	0.000396049	1	1	0.000488924	3	3	0.000150094	0.000345023	1.14673	0	40.965	24	9	19	9	cell organization and biogenesis;RNA metabolism OR transcription;other metabolic processes	nucleus
3	3	2	XP_047288855.1	1	cell migration-inducing and hyaluronan-binding protein isoform X1 [Homo sapiens]	CEMIP	1396	156.8	7.85	2	2	0.000126866	3	3	4.51529e-05	1	1	1.53887e-05	6.24691e-05	2	2	0.000114319	28	24	0.000387806	4	4	6.09629e-05	0.000187696	3.00462	8	8	0.000316991				9	9	0.000135149	0.00022607	3.61891	0	141.213	27	28	57	28
3	3	2	XP_047297920.1	1	BCLAF1 and THRAP3 family member 3 isoform X1 [Homo sapiens]	CXORF23	711	83.8	9.7	1	1	0.000124546	7	7	0.000206861	6	6	0.000181288	0.000170898	4	4	0.000448916	14	9	0.000380715	10	9	0.000299241	0.000376291	2.20184	4	4	0.000311195				6	6	0.000176904	0.000244049	1.42804	0	77.482	25	14	52	14	other biological processes	mitochondrion;nucleus
3	3	2	NP_060791.3	1	ribosome biogenesis protein BRX1 homolog [Homo sapiens]	BRIX1	353	41.4	9.92	4	4	0.00100343	18	14	0.00107139	6	5	0.000365143	0.00081332	12	7	0.00271257	24	17	0.00131455	6	5	0.000361633	0.00146292	1.7987	7	5	0.00109689				8	6	0.000475086	0.00078599	0.966398	0	183.293	63	19	85	19	cell organization and biogenesis;RNA metabolism OR transcription;other metabolic processes	nucleus;other cell component
3	3	2	NP_001411349.1	1	aurora kinase A isoform 2 [Homo sapiens]	AURKA	437	49.3	9.47	2	2	0.000405274	16	11	0.000769287	9	8	0.000442434	0.000538998	4	4	0.000730388	33	21	0.00146007	8	7	0.000389493	0.000859984	1.59552	8	8	0.00101263				7	6	0.000335794	0.000674211	1.25086	0	188.186	56	22	87	20
3	3	2	NP_115958.2	1	cytokine-like nuclear factor N-PAC isoform 1 [Homo sapiens]	GLYR1	553	60.5	9.17	1	1	0.000160131	8	7	0.000303959	8	8	0.000310779	0.00025829	2	2	0.000288589	16	12	0.000559418	10	9	0.000384739	0.000410915	1.59091	3	3	0.000300081				10	10	0.000379081	0.000339581	1.31473	0	96.665	36	16	58	16	cell organization and biogenesis;RNA metabolism OR transcription;other metabolic processes	cytosol;nucleus;other cell component
3	3	2	NP_056018.2	1	regulation of nuclear pre-mRNA domain-containing protein 2 isoform 1 [Homo sapiens]	RPRD2	1461	155.9	7.42	1	1	6.06108e-05	15	15	0.00021572	36	27	0.000529345	0.000268559	7	5	0.000382316	20	17	0.00026468	43	32	0.000626194	0.000424397	1.58028	8	7	0.000302888				47	35	0.000674379	0.000488633	1.81947	0	422.57	46	43	177	43	RNA metabolism OR transcription;other metabolic processes	nucleus;other cell component
3	3	2	NP_008998.1	1	histone acetyltransferase KAT7 isoform 1 [Homo sapiens]	KAT7	611	70.6	8.85	1	1	0.00014493	14	14	0.000481434	13	11	0.000457077	0.000361147	4	4	0.000522389	21	17	0.000664538	14	12	0.000487504	0.000558143	1.54547	3	3	0.000271595				18	13	0.000617572	0.000444584	1.23103	0	159.908	39	23	88	23	cell organization and biogenesis;protein metabolism;DNA metabolism;RNA metabolism OR transcription;other metabolic processes;stress response;signal transduction;other biological processes	cytosol;nucleus;other cell component
3	3	2	XP_016873868.1	1	kinesin-like protein KIF18A isoform X1 [Homo sapiens]	KIF18A	898	102.2	8.91	2	2	0.000197221	25	23	0.000584943	16	14	0.000382764	0.000388309	4	4	0.000355434	45	33	0.000968897	19	15	0.000450161	0.000591498	1.52326	7	6	0.000431185				11	9	0.000256787	0.000343986	0.885856	0	303.627	57	42	129	40	cell cycle OR cell proliferation;cell organization and biogenesis;transport;developmental processes;other biological processes	plasma membrane;other membranes;cytosol;cytoskeleton;nucleus;other cell component
3	3	2	XP_047304831.1	1	peregrin isoform X1 [Homo sapiens]	BRPF1	1248	140.8	7.9	1	1	7.09554e-05	28	22	0.000471404	25	18	0.000430341	0.000324233	8	6	0.000511506	40	30	0.000619708	20	15	0.000340962	0.000490725	1.51349	9	7	0.000398905				17	13	0.000285556	0.00034223	1.05551	0	182.536	31	36	148	36		plasma membrane;other membranes;cytosol;nucleus;other cell component
3	3	2	XP_011527391.1	1	mRNA export factor RAE1 isoform X1 [Homo sapiens]	RAE1	368	40.9	7.83	1	1	0.000240631	10	8	0.000570955	22	12	0.00128429	0.000698624	5	5	0.00108417	12	8	0.000630485	25	11	0.00144538	0.00105335	1.50774	1	1	0.000150312				25	11	0.00142413	0.00078722	1.12681	0	158.065	49	12	101	12	cell cycle OR cell proliferation;cell organization and biogenesis;other metabolic processes;transport;other biological processes	cytoskeleton;nucleus;other cell component
3	3	2	NP_065717.1	1	dual specificity protein kinase CLK4 [Homo sapiens]	CLK4	481	57.5	8.68	1	1	0.0001841	6	6	0.000262093	3	3	0.000133987	0.000193394	2	2	0.000331788	9	7	0.000361775	4	4	0.000176932	0.000290165	1.50039	1	1	0.000115				3	3	0.000130747	0.000122873	0.635354	0	58.555	23	8	29	6	other metabolic processes;other biological processes	nucleus
3	3	2	XP_011524044.1	1	nucleoporin SEH1 isoform X1 [Homo sapiens]	SEH1L	441	49	8.32	3	2	0.000602397	14	7	0.00066702	24	13	0.00116912	0.000812846	8	6	0.00144753	20	12	0.000876865	27	13	0.00130262	0.001209	1.48737	4	3	0.000501722				24	12	0.00114085	0.000821287	1.01038	0	241.186	51	17	124	17
3	3	2	NP_001159395.1	1	hepatocyte nuclear factor 1-beta isoform 2 [Homo sapiens]	HNF1B	531	58.3	8.19	1	1	0.000166765	8	6	0.000316552	5	5	0.000202284	0.000228534	3	3	0.000450819	10	8	0.000364122	5	5	0.000200339	0.000338427	1.48086	3	3	0.000312513				8	7	0.000315829	0.000314171	1.37472	0	83.067	26	11	43	11	cell-cell signaling;transport;developmental processes;other biological processes	nucleus;other cell component
3	3	2	NP_001353774.1	1	zinc finger protein 106 isoform 5 [Homo sapiens]	ZNF106	1906	211.8	7.25	1	1	4.64598e-05	17	16	0.000187403	23	20	0.000259234	0.000164365	5	4	0.000209326	16	16	0.000162308	32	28	0.000357205	0.000242946	1.47809	4	4	0.000116086				20	19	0.00021997	0.000168028	1.02228	0	246.686	30	37	118	37
3	3	2	NP_002706.1	1	serine/threonine-protein phosphatase 2A catalytic subunit alpha isoform isoform 1 [Homo sapiens]	PPP2CA	309	35.6	5.54	1	1	0.000286577	7	6	0.000475981	6	6	0.000417138	0.000393232	2	2	0.000516472	14	9	0.000876014	5	4	0.000344273	0.00057892	1.47221	5	3	0.000895062				8	6	0.000542735	0.000718899	1.82818	0	119.276	50	12	48	12	cell cycle OR cell proliferation;protein metabolism;RNA metabolism OR transcription;other metabolic processes;signal transduction;other biological processes	plasma membrane;other membranes;cytosol;cytoskeleton;mitochondrion;nucleus;other cell component
3	3	2	NP_940890.4	1	protein FAM83H [Homo sapiens]	FAM83H	1179	127	6.98	2	2	0.000150216	29	27	0.000516814	61	43	0.00111148	0.000592838	12	11	0.000812162	48	37	0.000787171	55	40	0.000992521	0.000863951	1.45732	10	8	0.000469167				33	27	0.000586755	0.000527961	0.890566	0	507.412	65	57	250	57	cell organization and biogenesis;signal transduction;other biological processes	cytoskeleton;other cell component
3	3	2	NP_055958.2	1	methionine aminopeptidase 1 [Homo sapiens]	METAP1	386	43.2	7.17	1	1	0.00022941	5	5	0.000272165	2	2	0.000111309	0.000204295	1	1	0.000206723	7	6	0.000350633	6	5	0.000330716	0.000296024	1.449	2	2	0.000286605				5	5	0.000271543	0.000279074	1.36604	0	77.934	40	9	29	9	protein metabolism;other metabolic processes;other biological processes	cytosol;other cell component
3	3	2	NP_036614.1	1	zinc finger protein 281 isoform 1 [Homo sapiens]	ZNF281	895	96.9	8.48	3	3	0.000296823	31	24	0.00072776	21	15	0.000504061	0.000509548	8	7	0.00071325	45	30	0.000972145	22	16	0.000522987	0.000736127	1.44467	3	2	0.000185413				19	16	0.000445028	0.00031522	0.618627	0	386.368	62	35	152	35	developmental processes;other biological processes	nucleus
3	3	2	NP_005757.1	1	FERM, ARHGEF and pleckstrin domain-containing protein 1 isoform 1 [Homo sapiens]	FARP1	1045	118.6	8.15	1	1	8.47391e-05	2	2	4.02127e-05	18	16	0.000370035	0.000164996	1	1	7.63588e-05	8	7	0.000148018	24	17	0.000488637	0.000237671	1.44047	2	2	0.000105866				14	12	0.000280846	0.000193356	1.17188	0	125.614	24	20	70	20	cell-cell signaling;cell organization and biogenesis;developmental processes;other biological processes	plasma membrane;other membranes;cytosol;cytoskeleton;other cell component
3	3	2	NP_001269803.1	1	probable global transcription activator SNF2L1 isoform d [Homo sapiens]	SMARCA1	1070	124.2	8.4	9	6	0.000744833	23	13	0.000451641	1	1	2.00772e-05	0.000405517	15	8	0.00111862	31	17	0.00056017	2	2	3.97683e-05	0.000572853	1.41265	12	8	0.000620353	3	3	0.000574372				0.000597363	1.47309	0	82.946	13	19	96	1	cell organization and biogenesis;developmental processes;other biological processes	nucleus;other cell component
3	3	2	NP_001354472.1	1	calcium/calmodulin-dependent protein kinase type II subunit gamma isoform 36 [Homo sapiens]	CAMK2G	550	61.4	7.71	2	2	0.000322008	15	10	0.000573031	13	9	0.000507771	0.000467603	5	3	0.000725408	22	15	0.000773395	12	8	0.000464205	0.000654336	1.39934	7	5	0.000704007				14	10	0.000533608	0.000618807	1.32336	0	118.708	35	15	90	4	other metabolic processes	other cell component
3	3	2	NP_001161816.1	1	ras-responsive element-binding protein 1 isoform 2 [Homo sapiens]	RREB1	1687	181.3	6.98	1	1	5.2491e-05	25	21	0.000311368	20	16	0.000254684	0.000206181	3	3	0.0001419	31	24	0.000355294	29	22	0.000365741	0.000287645	1.39511	3	3	9.83666e-05				29	24	0.000360362	0.000229365	1.11244	0	333.576	40	41	141	41	RNA metabolism OR transcription;other metabolic processes;other biological processes	nucleus;other cell component
3	3	2	NP_057108.2	1	RNA-binding motif protein, X-linked 2 [Homo sapiens]	RBMX2	322	37.3	9.83	1	1	0.000275007	6	6	0.000391512	2	2	0.000133432	0.000266651	2	1	0.00049562	8	8	0.00048037	2	2	0.000132149	0.00036938	1.38526	1	1	0.000171785				2	2	0.000130206	0.000150996	0.566268	0	31.836	22	9	24	9	cell organization and biogenesis;RNA metabolism OR transcription;other metabolic processes	other membranes;ER/Golgi;nucleus
3	3	2	NP_076983.1	1	nucleolar complex protein 4 homolog isoform 1 [Homo sapiens]	NOC4L	516	58.4	7.49	4	4	0.000686452	23	16	0.000936543	13	11	0.000541228	0.000721408	7	5	0.00108249	28	20	0.00104918	21	17	0.000865886	0.000999185	1.38505	3	3	0.000321598				25	18	0.00101566	0.000668627	0.926837	0	233.12	55	26	124	26	RNA metabolism OR transcription;other metabolic processes	other membranes;nucleus;other cell component
3	3	2	XP_016882356.1	1	zinc finger protein 581 isoform X1 [Homo sapiens]	ZNF581	197	22	8.82	1	1	0.000449504	2	1	0.000213311	2	2	0.000218098	0.000293638	1	1	0.00040505	5	5	0.000490733	3	2	0.000324001	0.000406595	1.38468	1	1	0.000280786				2	2	0.000212824	0.000246805	0.840509	0	17.882	38	5	17	5	other biological processes	nucleus
3	3	2	NP_940888.3	1	ribosomal protein uL30-like [Homo sapiens]	RPL7L1	255	29.7	10.52	3	2	0.00104179	13	6	0.00107116	7	6	0.000589719	0.000900889	4	2	0.00125168	18	11	0.00136482	13	9	0.00108466	0.00123372	1.36945	6	5	0.00130153				14	10	0.00115092	0.00122622	1.36112	0	73.623	40	12	78	12	RNA metabolism OR transcription;other metabolic processes;developmental processes	cytosol;translational apparatus;nucleus
3	3	2	NP_001309270.1	1	probable ATP-dependent RNA helicase DDX31 isoform 4 [Homo sapiens]	DDX31	755	84.5	9.88	9	7	0.00105559	31	27	0.000862709	34	22	0.000967429	0.000961909	15	11	0.00158533	43	29	0.00110119	44	27	0.00123993	0.00130882	1.36064	15	12	0.00109897				45	32	0.00124946	0.00117421	1.22071	0	348.668	58	43	236	43
3	3	2	NP_001262.3	1	chromodomain-helicase-DNA-binding protein 2 isoform 1 [Homo sapiens]	CHD2	1828	211.2	8.1	9	8	0.00043598	64	48	0.00073562	54	36	0.000634606	0.000602069	22	18	0.000960332	71	54	0.000750972	64	42	0.000744894	0.000818733	1.35987	23	18	0.000695975				78	46	0.000894489	0.000795232	1.32083	0	559.18	41	72	385	61	cell organization and biogenesis;other metabolic processes;stress response;other biological processes	nucleus;other cell component
3	3	2	NP_061156.1	1	N-acylneuraminate cytidylyltransferase [Homo sapiens]	CMAS	434	48.3	7.93	2	2	0.000408075	7	6	0.000338889	4	4	0.000197996	0.000314987	3	2	0.000551578	12	10	0.000534605	4	4	0.000196093	0.000427425	1.35696				1	1	0.000472026	4	4	0.000193209	0.000332617	1.05597	0	76.593	39	12	37	12	other metabolic processes	nucleus
3	3	2	NP_060898.2	1	U3 small nucleolar RNA-associated protein 6 homolog [Homo sapiens]	UTP6	597	70.1	7.28	2	2	0.000296658	18	15	0.000633502	5	5	0.000179921	0.000370027	5	5	0.000668299	19	16	0.000615348	6	5	0.00021383	0.000499159	1.34898	7	7	0.000648583				9	8	0.000316027	0.000482305	1.30343	0	104.616	31	20	71	20	RNA metabolism OR transcription;other metabolic processes;other biological processes	nucleus;other cell component
3	3	2	NP_001364953.1	1	rho GTPase-activating protein 32 isoform 3 [Homo sapiens]	ARHGAP32	2101	231.9	6.74	2	2	8.42954e-05	45	36	0.000450025	38	31	0.000388548	0.000307623	6	6	0.000227877	72	48	0.000662595	35	27	0.000354432	0.000414968	1.34895	14	13	0.00036859				28	25	0.000279376	0.000323983	1.05318	0	493.708	48	65	240	65	cell organization and biogenesis;developmental processes;signal transduction;other biological processes	cytoskeleton;ER/Golgi;nucleus;other cell component
3	3	2	XP_047281197.1	1	histone-lysine N-methyltransferase ASH1L isoform X1 [Homo sapiens]	ASH1L	2964	332	9.39	3	3	8.96278e-05	33	33	0.00023393	13	12	9.4222e-05	0.00013926	6	6	0.000161528	39	37	0.000254406	20	19	0.000143563	0.000186499	1.33922	5	5	9.33111e-05				26	25	0.000183887	0.000138599	0.995256	0	296.087	25	58	145	58
3	3	2	NP_056241.3	1	POC1 centriolar protein homolog A isoform 1 [Homo sapiens]	POC1A	407	45	7.59	1	1	0.000217573	9	7	0.00046462	5	5	0.000263914	0.000315369	1	1	0.000196056	17	13	0.0008076	5	4	0.000261377	0.000421677	1.33709	1	1	0.000135909				2	2	0.000103013	0.000119461	0.378797	0	95.3	52	15	41	14	cell organization and biogenesis	cytoskeleton;other cell component
3	3	2	NP_005079.2	1	A-kinase anchor protein 17A isoform 1 [Homo sapiens]	AKAP17A	695	80.7	9.73	3	2	0.00038224	29	21	0.000876724	17	13	0.000525474	0.000594813	9	8	0.00103332	28	22	0.000778959	18	14	0.000551034	0.00078777	1.3244	15	9	0.00119385				24	17	0.000723907	0.000958876	1.61206	0	164.306	37	25	143	25	RNA metabolism OR transcription;other metabolic processes;signal transduction;other biological processes	cytosol;nucleus
3	3	2	XP_047275897.1	1	zinc finger protein 800 isoform X1 [Homo sapiens]	ZNF800	726	81.3	9.6	2	2	0.000243946	9	7	0.000260469	10	10	0.000295904	0.000266773	4	4	0.000439641	14	12	0.000372849	8	7	0.000234447	0.000348979	1.30815	3	3	0.000228574				10	8	0.000288749	0.000258661	0.969594	0	121.211	25	15	60	15
3	3	2	NP_694540.3	1	NF-X1-type zinc finger protein NFXL1 [Homo sapiens]	NFXL1	911	101.3	8.41	1	1	9.72034e-05	3	3	6.91915e-05	9	8	0.000212232	0.000126209	1	1	8.75904e-05	7	6	0.000148567	11	9	0.000256901	0.000164353	1.30223	2	2	0.000121438				9	6	0.0002071	0.000164269	1.30156	0	80.331	14	11	43	11	other biological processes	nucleus;other cell component
3	3	2	XP_054187821.1	1	tight junction protein ZO-1 isoform X31 [Homo sapiens]	TJP1	1663	186.4	6.7	4	4	0.000212994	68	47	0.000859145	91	62	0.00117554	0.000749225	13	12	0.000623772	84	60	0.000976627	102	57	0.00130497	0.000968455	1.29261	14	13	0.000465669				89	55	0.0011219	0.000793785	1.05947	0	825.171	63	83	465	1
3	3	2	XP_047288654.1	1	chromatin-remodeling ATPase INO80 isoform X1 [Homo sapiens]	INO80	1556	176.6	9.5	1	1	5.69102e-05	11	10	0.000148536	19	17	0.00026232	0.000155922	1	1	5.12821e-05	18	16	0.000223668	24	18	0.000328165	0.000201039	1.28935	3	3	0.000106648				26	20	0.000350284	0.000228466	1.46526	0	200.036	29	33	103	33	cell cycle OR cell proliferation;cell organization and biogenesis;DNA metabolism;RNA metabolism OR transcription;other metabolic processes;stress response;other biological processes	cytosol;cytoskeleton;nucleus
3	3	2	NP_004619.3	1	DNA repair protein complementing XP-C cells isoform 1 [Homo sapiens]	XPC	940	105.9	8.9	1	1	9.42046e-05	9	9	0.000201171	17	12	0.000388515	0.000227963	3	3	0.000254665	15	14	0.000308535	14	10	0.000316877	0.000293359	1.28687	3	3	0.000176537				21	12	0.000468326	0.000322431	1.4144	0	165.106	26	19	83	19	cell cycle OR cell proliferation;DNA metabolism;other metabolic processes;stress response;signal transduction;other biological processes	plasma membrane;other membranes;cytosol;mitochondrion;nucleus;other cell component
3	3	2	XP_054187816.1	1	tight junction protein ZO-1 isoform X28 [Homo sapiens]	TJP1	1676	187.7	6.7	4	4	0.000211342	68	47	0.000852481	92	63	0.00117924	0.000747686	13	12	0.000618934	83	59	0.000957515	103	58	0.00130754	0.000961329	1.28574	14	13	0.000462057				90	56	0.00112571	0.000793882	1.06178	0	829.474	63	83	467	0		plasma membrane;other membranes;other cell component
3	3	2	NP_079170.2	1	nucleolar protein 10 isoform 1 [Homo sapiens]	NOL10	688	80.3	8.46	7	5	0.000900968	39	23	0.00119104	6	6	0.000187348	0.000759785	13	9	0.00150775	44	26	0.00123653	6	5	0.000185547	0.000976611	1.28538	12	8	0.000964794				14	12	0.000426576	0.000695685	0.915634	0	344.3	49	29	141	29	RNA metabolism OR transcription;other metabolic processes	nucleus;other cell component
3	3	2	NP_001317168.1	1	tight junction protein ZO-1 isoform e [Homo sapiens]	TJP1	1768	197.3	6.67	4	4	0.000200345	72	50	0.000855657	93	64	0.00113002	0.000728675	13	12	0.000586727	86	60	0.000940498	106	61	0.0012756	0.000934275	1.28216	13	12	0.000406727				89	55	0.00105527	0.000730999	1.00319	0	873.757	64	85	476	6	developmental processes;other biological processes	plasma membrane;other membranes;cytosol;nucleus;other cell component
3	3	2	NP_003681.1	1	interferon-inducible double-stranded RNA-dependent protein kinase activator A isoform 1 [Homo sapiens]	PRKRA	313	34.4	8.41	1	1	0.000282915	11	10	0.000738411	14	12	0.000960883	0.000660736	3	3	0.000764807	10	9	0.000617728	17	13	0.00115557	0.000846034	1.28044	5	5	0.000883624				11	9	0.000736724	0.000810174	1.22617	0	101.685	59	16	72	16	cell organization and biogenesis;RNA metabolism OR transcription;other metabolic processes;stress response;developmental processes;other biological processes	cytosol;nucleus;other cell component
3	3	2	XP_047294445.1	1	signal-induced proliferation-associated 1-like protein 3 isoform X1 [Homo sapiens]	SIPA1L3	1781	194.5	8.32	1	1	4.97206e-05	33	27	0.000389314	25	22	0.000301553	0.000246862	4	4	0.000179214	33	27	0.000358254	34	27	0.000406168	0.000314545	1.27417	2	2	6.21166e-05				39	27	0.000459047	0.000260582	1.05558	0	356.784	48	50	171	50	cell organization and biogenesis;developmental processes;other biological processes	plasma membrane;other membranes;cytoskeleton;ER/Golgi;nucleus;other cell component
3	3	2	XP_016872886.2	1	exophilin-5 isoform X1 [Homo sapiens]	EXPH5	1990	222.4	7.81	1	1	4.44986e-05	30	27	0.000316751	20	19	0.000215906	0.000192385	1	1	4.00979e-05	44	42	0.000427505	25	24	0.000267287	0.000244963	1.2733	2	2	5.55928e-05				20	18	0.000210685	0.000133139	0.692044	0	326.678	48	58	143	58
3	3	2	NP_001358323.1	1	small ubiquitin-related modifier 1 isoform c [Homo sapiens]	SUMO1	146	16.6	6.2	1	1	0.000606523	2	2	0.000287824	6	3	0.000882847	0.000592398	1	1	0.00054654	4	3	0.000529723	8	4	0.00116581	0.000747358	1.26158	1	1	0.000378869				7	4	0.00100508	0.000691976	1.16809	0	21.509	21	4	30	4	protein metabolism;other metabolic processes	other membranes;nucleus
3	3	2	NP_291027.3	1	E3 ubiquitin-protein ligase TRIM41 isoform 1 [Homo sapiens]	TRIM41	630	71.6	5.06	3	3	0.000421678	12	8	0.000400212	7	5	0.000238696	0.000353529	5	4	0.000633293	13	9	0.000398974	9	6	0.000303944	0.000445403	1.25988	3	2	0.000263404				7	4	0.000232924	0.000248164	0.701963	0	79.739	25	14	59	14	protein metabolism;other metabolic processes;stress response;other biological processes	nucleus;other cell component
3	3	2	NP_001032248.1	1	acyl-coenzyme A thioesterase 9, mitochondrial isoform a precursor [Homo sapiens]	ACOT9	448	50.8	8.53	2	2	0.000395323	11	10	0.000515899	11	9	0.000527475	0.000479565	5	5	0.000890568	8	8	0.000345266	12	10	0.000569894	0.000601909	1.25511	2	2	0.000246941				8	7	0.000374342	0.000310642	0.647757	0	91.424	44	17	59	17
3	3	2	XP_005272020.1	1	AF4/FMR2 family member 4 isoform X1 [Homo sapiens]	AFF4	1163	127.4	9.31	1	1	7.61413e-05	19	16	0.00034326	14	11	0.000258604	0.000226002	5	3	0.000343056	15	13	0.000249375	14	12	0.000256118	0.00028285	1.25154	5	3	0.000237811				11	10	0.000198276	0.000218043	0.964786	0	176.089	30	25	84	25	stress response;other biological processes	nucleus;other cell component
3	3	2	XP_047287929.1	1	zinc finger protein 644 isoform X2 [Homo sapiens]	ZNF644	1327	149.5	8.16	3	3	0.000200194	44	34	0.000696677	32	29	0.000518043	0.000471638	10	10	0.000601318	45	35	0.000655667	32	27	0.000513062	0.000590016	1.25099	8	8	0.000333473				32	24	0.000505517	0.000419495	0.889443	0	391.171	45	49	206	49	other biological processes	nucleus
3	3	2	XP_054188144.1	1	p21-activated protein kinase-interacting protein 1 isoform X1 [Homo sapiens]	PAK1IP1	414	46.4	9.5	6	5	0.00128337	32	21	0.00162405	33	19	0.00171238	0.00153993	13	10	0.00250564	38	20	0.0017747	29	16	0.00149035	0.00192356	1.24912	15	10	0.00200416				41	21	0.00207606	0.00204011	1.32481	0	227.493	57	28	207	28
3	3	2	NP_036440.1	1	lysine-specific demethylase 2A isoform a [Homo sapiens]	KDM2A	1162	132.7	7.58	2	2	0.000152414	10	10	0.000180819	14	12	0.000258827	0.000197353	3	3	0.000206011	21	17	0.000349426	10	10	0.000183099	0.000246178	1.2474	2	2	9.52063e-05				19	17	0.000342771	0.000218989	1.10963	0	159.68	32	29	81	29	cell organization and biogenesis;DNA metabolism;other metabolic processes;stress response;other biological processes	nucleus;other cell component
3	3	2	XP_011525656.1	1	symplekin isoform X1 [Homo sapiens]	SYMPK	1274	141.1	6.13	2	2	0.000139015	14	11	0.000230892	20	17	0.000337247	0.000235718	3	3	0.0001879	28	20	0.000424943	16	10	0.000267203	0.000293349	1.24449	4	4	0.000173673				14	12	0.000230364	0.000202019	0.857037	0	259.728	32	26	101	26	cell adhesion;RNA metabolism OR transcription;other metabolic processes;other biological processes	plasma membrane;other membranes;cytosol;cytoskeleton;nucleus;other cell component
3	3	2	XP_047290912.1	1	zinc finger protein 646 isoform X1 [Homo sapiens]	ZNF646	1832	200.7	7.21	1	1	4.83364e-05	17	15	0.000194972	11	11	0.000128989	0.000124099	4	4	0.000174225	16	15	0.000168864	10	10	0.000116136	0.000153075	1.23348	3	3	9.05811e-05				10	8	0.000114428	0.000102504	0.825986	0	118.156	18	19	72	19	other biological processes	nucleus
3	3	2	NP_056975.1	1	pre-mRNA-processing factor 17 [Homo sapiens]	CDC40	579	65.5	7.06	1	1	0.00015294	11	9	0.000399175	23	17	0.000853368	0.000468494	3	3	0.000413445	12	10	0.000400723	25	17	0.000918655	0.000577608	1.2329	2	2	0.00019107				29	20	0.00104997	0.000620519	1.3245	0	262.714	49	24	106	24	RNA metabolism OR transcription;other metabolic processes;developmental processes;other biological processes	nucleus
3	3	2	XP_047281190.1	1	actin-binding LIM protein 1 isoform X13 [Homo sapiens]	ABLIM1	760	86.2	8.44	1	1	0.000116516	18	14	0.000497632	22	14	0.000621865	0.000412004	4	4	0.000419973	20	15	0.000508813	21	15	0.000587891	0.000505559	1.22707	6	5	0.000436696				30	22	0.000827493	0.000632094	1.53419	0	255.002	46	29	122	29
3	3	2	NP_003189.3	1	elongin-A [Homo sapiens]	ELOA	772	87.2	9.57	8	8	0.000917641	34	21	0.000925361	25	18	0.00069568	0.000846227	10	8	0.00103361	47	26	0.00117712	32	22	0.000881909	0.00103088	1.21821	11	9	0.000788165				40	24	0.00108617	0.000937169	1.10747	0	371.806	46	34	207	34
3	3	2	NP_071896.8	1	nucleolar complex protein 3 homolog [Homo sapiens]	NOC3L	800	92.5	9.17	4	4	0.000442762	30	23	0.000787918	52	31	0.00139637	0.000875683	7	6	0.000698205	46	29	0.00111176	52	35	0.00138294	0.0010643	1.2154	15	9	0.00103715				53	32	0.00138881	0.00121298	1.38518	0	438.73	58	46	259	46	DNA metabolism;other metabolic processes;other biological processes	mitochondrion;nucleus
3	3	2	XP_047274486.1	1	PHD finger protein 3 isoform X2 [Homo sapiens]	PHF3	1951	219.7	7.53	6	6	0.000272329	78	53	0.000840015	62	46	0.000682687	0.000598344	15	14	0.000613492	82	54	0.00081264	69	53	0.000752459	0.000726197	1.21368	23	19	0.000652097				71	53	0.000762883	0.00070749	1.18241	0	834.06	45	75	406	74
3	3	2	XP_016869101.1	1	chromodomain-helicase-DNA-binding protein 7 isoform X1 [Homo sapiens]	CHD7	3027	339	6.23	12	10	0.00035105	103	80	0.000714948	55	46	0.000390335	0.000485444	24	20	0.000632665	111	82	0.00070901	60	47	0.000421725	0.0005878	1.21085	13	12	0.00023756				52	40	0.00036012	0.00029884	0.615601	0	744.806	46	103	430	84
3	3	2	XP_024302396.1	1	actin-related protein 2/3 complex subunit 1B isoform X1 [Homo sapiens]	ARPC1B	372	40.9	8.35	1	1	0.000238044	20	13	0.00112963	25	14	0.00144372	0.000937133	3	3	0.000643507	21	15	0.00109149	29	13	0.00165862	0.0011312	1.20709	3	3	0.000446087				20	14	0.00112705	0.000786569	0.839336	0	185.194	48	18	122	18	cell organization and biogenesis;other biological processes	cytosol;cytoskeleton;nucleus;other cell component
3	3	2	NP_004765.2	1	mediator of RNA polymerase II transcription subunit 1 [Homo sapiens]	MED1	1581	168.4	8.73	1	1	5.60103e-05	15	14	0.000199347	31	25	0.000421228	0.000225528	3	3	0.000151413	18	16	0.000220132	33	24	0.000444092	0.000271879	1.20552	3	3	0.000104962				30	21	0.000397783	0.000251372	1.11459	0	280.128	38	35	134	35	cell cycle OR cell proliferation;cell organization and biogenesis;protein metabolism;RNA metabolism OR transcription;other metabolic processes;transport;developmental processes;signal transduction;other biological processes	nucleus;other cell component
3	3	2	NP_057280.2	1	probable RNA-binding protein 19 [Homo sapiens]	RBM19	960	107.3	6.54	3	3	0.000276726	24	20	0.000525279	15	14	0.000335666	0.000379223	5	5	0.000415598	28	23	0.000563934	17	16	0.000376763	0.000452099	1.19217	3	3	0.000172859				20	19	0.000436732	0.000304796	0.803736	0	254.079	39	31	115	31	RNA metabolism OR transcription;other metabolic processes;other biological processes	nucleus;other cell component
3	3	2	NP_060894.2	1	band 4.1-like protein 4B isoform 1 [Homo sapiens]	EPB41L4B	518	58.5	9.26	1	1	0.00017095	17	12	0.000689555	10	7	0.000414722	0.000425076	3	3	0.000462133	14	13	0.000522564	13	10	0.000533955	0.000506217	1.19089	3	2	0.000320356				10	9	0.000404694	0.000362525	0.852848	0	114.36	37	16	71	14		cytoskeleton
3	3	2	NP_060855.2	1	large subunit GTPase 1 homolog [Homo sapiens]	LSG1	658	75.2	6.38	3	3	0.000403734	18	15	0.000574773	26	19	0.000848857	0.000609121	4	3	0.000485075	30	23	0.00088153	25	19	0.00080836	0.000724988	1.19022	4	4	0.00033626				15	10	0.000477883	0.000407072	0.668294	0	179.138	50	26	125	26	transport	cytosol;ER/Golgi;nucleus
3	3	2	XP_047276382.1	1	2-oxoglutarate dehydrogenase complex component E1 isoform X1 [Homo sapiens]	OGDH	1038	117.6	6.92	1	1	8.53105e-05	37	28	0.000748952	44	30	0.000910631	0.000581631	6	5	0.000461242	40	29	0.000745082	42	27	0.000860881	0.000689068	1.18472	14	12	0.000746058				48	31	0.000969394	0.000857726	1.47469	0	383.968	53	44	232	44	other metabolic processes;developmental processes	mitochondrion;nucleus;other cell component
3	3	2	XP_054189368.1	1	polyglutamine-binding protein 1 isoform X1 [Homo sapiens]	PQBP1	265	30.5	6.33	3	1	0.00100248	2	1	0.000158575	3	2	0.000243199	0.000468084	5	1	0.00150556	1	1	7.29618e-05	1	1	8.0287e-05	0.000552938	1.18128	1	1	0.000208735				1	1	7.91062e-05	0.000143921	0.307468	0	16.189	29	3	17	3	cell organization and biogenesis;RNA metabolism OR transcription;other metabolic processes;stress response;developmental processes;other biological processes	nucleus;other cell component
3	3	2	NP_076962.2	1	nucleoporin Nup37 [Homo sapiens]	NUP37	326	36.7	5.92	2	1	0.000543266	16	8	0.00103122	23	9	0.00151564	0.00103004	3	3	0.000734309	27	12	0.00160136	20	9	0.00130528	0.00121365	1.17825	5	5	0.000848387				21	9	0.00135039	0.00109939	1.06732	0	143.905	38	13	117	13	cell cycle OR cell proliferation;transport;other biological processes	cytosol;nucleus;other cell component
3	3	2	NP_006615.2	1	zinc finger MYND domain-containing protein 11 isoform a [Homo sapiens]	ZMYND11	602	70.9	8.53	3	3	0.000441291	30	19	0.00104707	23	15	0.000820764	0.000769707	5	5	0.000662748	31	22	0.00099565	30	18	0.00106027	0.000906222	1.17736	7	5	0.000643196				34	19	0.00118397	0.000913581	1.18692	0	217.252	43	25	163	2	cell cycle OR cell proliferation;cell organization and biogenesis;stress response;other biological processes	nucleus;other cell component
3	3	2	NP_066565.1	1	glycylpeptide N-tetradecanoyltransferase 1 [Homo sapiens]	NMT1	496	56.8	7.8	3	2	0.000535599	8	5	0.000338889	23	14	0.000996169	0.000623552	6	3	0.000965261	7	4	0.000272871	22	12	0.000943696	0.000727276	1.16634	8	5	0.000892175				13	9	0.000549437	0.000720806	1.15597	0	127.413	42	16	90	16	protein metabolism;other metabolic processes;developmental processes;other biological processes	plasma membrane;other membranes;cytosol;mitochondrion;other cell component
3	3	2	NP_001308765.1	1	cleavage and polyadenylation specificity factor subunit 3 isoform d [Homo sapiens]	CPSF3	688	78	5.9	1	1	0.00012871	11	10	0.000335934	59	24	0.00184226	0.000768967	3	3	0.000347943	15	15	0.000421545	62	26	0.00191732	0.000895602	1.16468	5	5	0.000401997				53	24	0.00161489	0.00100845	1.31143	0	398.639	52	27	209	27
3	3	2	XP_047287860.1	1	metastasis-associated protein MTA1 isoform X13 [Homo sapiens]	MTA1	719	81.2	9.26	1	1	0.00012316	16	13	0.000467564	3	3	8.96353e-05	0.000226786	1	1	0.00011098	22	19	0.00059161	3	3	8.87735e-05	0.000263788	1.16316				1	1	0.000284923	5	5	0.00014578	0.000215351	0.949577	0	107.732	44	20	52	2
3	3	2	XP_047286233.1	1	chromosome alignment-maintaining phosphoprotein 1 isoform X1 [Homo sapiens]	CHAMP1	812	89	8.44	4	3	0.000436218	19	15	0.00049164	35	22	0.000925974	0.000617944	4	4	0.000393078	33	22	0.000785777	37	25	0.000969475	0.00071611	1.15886	5	5	0.000340609				43	25	0.00111012	0.000725363	1.17383	0	248.21	40	30	180	30	cell cycle OR cell proliferation;cell organization and biogenesis;other biological processes	cytoskeleton;nucleus;other cell component
3	3	2	NP_003950.1	1	huntingtin-interacting protein 1-related protein isoform 1 [Homo sapiens]	HIP1R	1068	119.3	6.67	1	1	8.29141e-05	17	14	0.000334447	49	35	0.000985625	0.000467662	3	3	0.000224143	18	17	0.000325869	54	37	0.00107576	0.000541922	1.15879	2	2	0.000103586				41	29	0.000804765	0.000454176	0.971162	0	343.928	51	43	185	42	cell organization and biogenesis;transport;developmental processes;other biological processes	plasma membrane;other membranes;cytosol;cytoskeleton;mitochondrion;other cell component
3	3	2	XP_047282118.1	1	zinc finger protein 687 isoform X1 [Homo sapiens]	ZNF687	1294	135	8.13	1	1	6.8433e-05	23	19	0.000373459	17	11	0.000282229	0.000241374	4	4	0.000246661	23	17	0.000343665	15	13	0.000246631	0.000278986	1.15582	10	9	0.000427472				12	10	0.000194403	0.000310938	1.2882	0	242.059	31	25	105	25
3	3	2	NP_006293.2	1	mannosyl-oligosaccharide glucosidase isoform 1 [Homo sapiens]	MOGS	837	91.9	8.9	2	2	0.000211595	8	8	0.000200823	46	29	0.00118064	0.000531021	4	3	0.000381338	12	11	0.000277203	46	28	0.00116929	0.000609278	1.14737	5	5	0.000330435				44	28	0.00110201	0.00071622	1.34876	0	261.399	51	37	167	37	protein metabolism;other metabolic processes;other biological processes	other membranes;ER/Golgi
3	3	2	XP_024310112.1	1	chromodomain-helicase-DNA-binding protein 1 isoform X1 [Homo sapiens]	CHD1	1798	207.3	7.23	13	11	0.000640256	71	52	0.000829695	48	38	0.000573507	0.000681152	19	15	0.000843216	69	50	0.000741995	61	42	0.000721824	0.000769012	1.12899	22	17	0.000676822				77	49	0.000897755	0.000787288	1.15582	0	579.895	37	71	380	60	cell organization and biogenesis	nucleus
3	3	2	NP_006507.2	1	solute carrier family 2, facilitated glucose transporter member 1 [Homo sapiens]	SLC2A1	492	54	8.72	3	3	0.000539953	12	7	0.000512467	16	8	0.000698621	0.00058368	6	5	0.000973108	9	6	0.000353687	15	6	0.00064866	0.000658485	1.12816	4	2	0.000449714				12	6	0.000511296	0.000480505	0.823233	0	89.175	15	9	77	9	cell organization and biogenesis;other metabolic processes;stress response;transport;developmental processes;other biological processes	plasma membrane;other membranes;cytosol;cytoskeleton;ER/Golgi;nucleus;other cell component
3	3	2	XP_047297742.1	1	cohesin subunit SA-2 isoform X2 [Homo sapiens]	STAG2	1231	141.2	5.43	1	1	7.19353e-05	8	7	0.000136547	24	21	0.000418832	0.000209105	3	3	0.000194464	15	13	0.0002356	16	14	0.000276537	0.000235533	1.12639	1	1	4.49349e-05				23	16	0.000391675	0.000218305	1.044	0	215.348	28	31	91	26	cell cycle OR cell proliferation;cell organization and biogenesis;other biological processes	cytosol;cytoskeleton;nucleus;other cell component
3	3	2	XP_016874718.1	1	sentrin-specific protease 1 isoform X1 [Homo sapiens]	SENP1	707	79.9	8.43	3	3	0.000375752	22	18	0.000653812	16	14	0.000486169	0.000505245	5	5	0.00056432	23	19	0.000628999	17	15	0.000511588	0.000568303	1.12481	5	3	0.000391194				12	11	0.00035581	0.000373502	0.73925	0	184.173	47	27	103	27
3	3	2	XP_011531394.1	1	serine/threonine-protein kinase VRK2 isoform X1 [Homo sapiens]	VRK2	508	58.1	8.84	2	2	0.000348631	11	10	0.000454966	10	8	0.000422886	0.000408828	4	3	0.000628306	12	11	0.00045673	7	6	0.000293174	0.000459403	1.12371	3	3	0.000326662				6	6	0.000247596	0.000287129	0.702324	0	87.897	40	14	55	14	protein metabolism;other metabolic processes;stress response;signal transduction;other biological processes	other membranes;mitochondrion;ER/Golgi;nucleus;other cell component
3	3	2	NP_444251.1	1	E3 ubiquitin-protein ligase ZFP91 isoform 1 [Homo sapiens]	ZFP91	570	63.4	7.36	1	1	0.000155355	2	2	7.37233e-05	3	2	0.000113066	0.000114048	1	1	0.000139991	5	5	0.000169604	2	1	7.46528e-05	0.000128083	1.12306	1	1	9.70436e-05				1	1	3.67775e-05	6.69105e-05	0.586686	0	32.373	14	5	16	5	protein metabolism;other metabolic processes;signal transduction;other biological processes	nucleus
3	3	2	NP_115834.1	1	PHD finger protein 6 isoform 1 [Homo sapiens]	PHF6	365	41.3	8.68	3	3	0.000727827	24	16	0.00138155	18	12	0.00105942	0.00105627	4	4	0.000874465	26	18	0.00137728	22	12	0.00128239	0.00117805	1.11529	4	4	0.00060619				20	13	0.00114867	0.000877428	0.830688	0	138.85	55	20	121	20	developmental processes;other biological processes	nucleus;other cell component
3	3	2	NP_858058.1	1	UDP-N-acetylglucosamine--peptide N-acetylglucosaminyltransferase 110 kDa subunit isoform 1 [Homo sapiens]	OGT	1046	116.9	6.7	4	4	0.000338632	30	24	0.000602614	38	29	0.000780439	0.000573895	6	5	0.000457715	38	28	0.000702415	37	29	0.000752594	0.000637574	1.11096	11	11	0.000581705				33	25	0.000661361	0.000621533	1.08301	0	337.602	43	41	197	41	cell organization and biogenesis;protein metabolism;other metabolic processes;signal transduction;other biological processes	plasma membrane;other membranes;cytosol;mitochondrion;nucleus;other cell component
3	3	2	XP_047291944.1	1	LLGL scribble cell polarity complex component 2 isoform X5 [Homo sapiens]	LLGL2	1019	113.3	7.34	1	1	8.69012e-05	13	10	0.000268052	44	32	0.00092761	0.000427521	1	1	7.83071e-05	17	16	0.000322564	49	35	0.00102309	0.000474653	1.11024	1	1	5.42835e-05				32	21	0.000658313	0.000356298	0.833405	0	316.356	59	39	158	1
3	3	2	NP_001357038.1	1	zinc finger MYND domain-containing protein 11 isoform c [Homo sapiens]	ZMYND11	548	64.4	8.98	3	3	0.000484775	30	19	0.00115025	22	14	0.00086244	0.000832487	4	4	0.000582444	30	21	0.00105848	29	17	0.00112592	0.000922282	1.10786	7	5	0.000706576				33	18	0.00126238	0.000984478	1.18257	0	213.855	47	24	158	1	other biological processes
3	3	2	XP_047291935.1	1	LLGL scribble cell polarity complex component 2 isoform X1 [Homo sapiens]	LLGL2	1024	113.9	7.52	1	1	8.64769e-05	13	10	0.000266743	45	33	0.00094406	0.000432427	1	1	7.79247e-05	18	17	0.000339871	49	35	0.00101809	0.000478629	1.10685	1	1	5.40184e-05				32	21	0.000655099	0.000354558	0.819928	0	310.844	57	40	160	2
3	3	2	NP_062536.2	1	sickle tail protein homolog isoform 1 [Homo sapiens]	KIAA1217	1943	214	7.06	3	2	0.000136725	34	32	0.000367668	50	42	0.000552821	0.000352405	4	3	0.000164272	37	36	0.000368189	58	49	0.000635106	0.000389189	1.10438	6	4	0.000170813				70	54	0.000755235	0.000463024	1.3139	0	491.458	49	74	262	74	developmental processes	cytoskeleton;other cell component
3	3	2	XP_047288099.1	1	transcription termination factor 2 isoform X5 [Homo sapiens]	TTF2	1169	130.3	8.37	7	7	0.000530253	41	28	0.000736918	72	41	0.00132314	0.000863436	10	10	0.000682591	49	35	0.000810444	75	46	0.00136502	0.000952684	1.10336	12	10	0.000567817				69	39	0.00123735	0.000902582	1.04534	0	528.224	60	56	335	56
3	3	2	XP_005251899.1	1	constitutive coactivator of PPAR-gamma-like protein 1 isoform X4 [Homo sapiens]	FAM120A	1117	121.8	8.88	4	4	0.000317108	29	21	0.0005455	75	38	0.00144243	0.000768346	6	6	0.000428621	24	20	0.000415432	89	45	0.00169523	0.000846426	1.10162	13	10	0.000643772				60	38	0.00112604	0.000884907	1.1517	0	570.836	57	53	300	2
3	3	2	NP_054829.2	1	nuclear inhibitor of protein phosphatase 1 isoform alpha [Homo sapiens]	PPP1R8	351	38.5	7.37	1	1	0.000252286	10	7	0.000598608	14	8	0.000856856	0.00056925	2	2	0.000454672	7	6	0.000385596	17	11	0.00103046	0.000623577	1.09544	5	4	0.000787961				14	10	0.000836137	0.000812049	1.42652	0	139.968	51	13	70	13	cell cycle OR cell proliferation;RNA metabolism OR transcription;other metabolic processes;other biological processes	nucleus;other cell component
3	3	2	NP_115570.1	1	ribosome production factor 2 homolog isoform 1 [Homo sapiens]	RPF2	306	35.6	9.99	4	4	0.00115755	19	14	0.00130461	1	1	7.02046e-05	0.000844122	5	5	0.00130384	22	15	0.00139009	1	1	6.95296e-05	0.000921152	1.09126	6	5	0.0010846				1	1	6.8507e-05	0.000576556	0.683025	0	82.79	51	16	59	16	cell organization and biogenesis;RNA metabolism OR transcription;other metabolic processes;other biological processes	nucleus;other cell component
3	3	2	NP_115544.1	1	WD repeat-containing protein 75 isoform 1 [Homo sapiens]	WDR75	830	94.4	5.96	2	2	0.000213379	19	17	0.000480978	45	27	0.00116472	0.000619692	3	3	0.000288415	26	18	0.000605671	44	29	0.00112789	0.000673991	1.08762	2	2	0.000133289				44	24	0.0011113	0.000622294	1.0042	0	326.88	50	35	185	35	RNA metabolism OR transcription;other metabolic processes;other biological processes	nucleus;other cell component
3	3	2	XP_047281993.1	1	USP6 N-terminal-like protein isoform X3 [Homo sapiens]	USP6NL	828	94	9.07	2	2	0.000213894	18	15	0.000456764	22	19	0.000570794	0.000413817	3	3	0.000289112	26	20	0.000607134	17	16	0.000436827	0.000444358	1.0738	5	4	0.000334027				11	9	0.000278496	0.000306261	0.740088	0	176.547	42	25	104	25	cell organization and biogenesis;transport;other biological processes	plasma membrane;other membranes;cytosol;ER/Golgi;other cell component
3	3	2	XP_005256484.1	1	chromodomain-helicase-DNA-binding protein 3 isoform X1 [Homo sapiens]	CHD3	2115	238.5	6.86	2	2	8.37374e-05	32	28	0.000317899	65	44	0.000660222	0.000353953	1	1	3.77281e-05	38	27	0.000347388	75	51	0.00075447	0.000379862	1.0732	6	6	0.000156922				66	39	0.000654169	0.000405545	1.14576	0	534.396	35	63	285	44
3	3	2	NP_055427.2	1	constitutive coactivator of PPAR-gamma-like protein 1 isoform a [Homo sapiens]	FAM120A	1118	121.8	8.88	4	4	0.000316824	30	22	0.000563805	79	40	0.001518	0.000799544	6	6	0.000428237	25	21	0.000432354	90	45	0.00171274	0.000857778	1.07283	13	10	0.000643196				63	40	0.00118129	0.000912241	1.14095	0	601.34	57	53	310	2		plasma membrane;other membranes;cytosol;nucleus
3	3	2	XP_047287862.1	1	metastasis-associated protein MTA1 isoform X14 [Homo sapiens]	MTA1	702	79.6	9.41	1	1	0.000126143	17	14	0.000508817	4	4	0.000122408	0.000252456	1	1	0.000113668	22	19	0.000605937	3	3	9.09233e-05	0.000270176	1.07019				1	1	0.000291822	5	5	0.00014931	0.000220566	0.873682	0	106.958	42	20	54	2
3	3	2	NP_055288.1	1	probable dimethyladenosine transferase isoform 1 [Homo sapiens]	DIMT1	313	35.2	9.99	1	1	0.000282915	7	5	0.000469898	1	1	6.86345e-05	0.000273816	1	1	0.000254936	9	7	0.000555955	1	1	6.79746e-05	0.000292955	1.0699	1	1	0.000176725				1	1	6.69749e-05	0.00012185	0.445007	0	50.096	34	9	22	9	RNA metabolism OR transcription;other metabolic processes;other biological processes	cytosol;nucleus;other cell component
3	3	2	NP_068780.2	1	transcriptional enhancer factor TEF-1 [Homo sapiens]	TEAD1	426	47.9	8.15	2	2	0.000415739	5	5	0.00024661	10	8	0.000504286	0.000388878	1	1	0.000187312	10	10	0.000453871	12	10	0.000599325	0.000413503	1.06332				1	1	0.00048089	14	11	0.00068893	0.00058491	1.5041	0	122.569	38	15	55	6	cell organization and biogenesis;developmental processes;signal transduction;other biological processes	nucleus;other cell component
3	3	2	NP_001386804.1	1	DNA damage-binding protein 2 isoform WT [Homo sapiens]	DDB2	427	47.8	9.47	3	3	0.000622147	17	12	0.000836509	14	10	0.000704348	0.000721001	4	4	0.000747493	21	16	0.000950896	12	11	0.000597922	0.000765437	1.06163	2	2	0.000259086				19	15	0.000932787	0.000595936	0.82654	0	155.795	49	20	92	20	protein metabolism;DNA metabolism;other metabolic processes;stress response;other biological processes	nucleus;other cell component
3	3	2	XP_011521005.1	1	FLYWCH-type zinc finger-containing protein 1 isoform X1 [Homo sapiens]	FLYWCH1	894	99	8.37	4	4	0.000396207	28	18	0.000658067	2	2	4.80595e-05	0.000367445	4	4	0.000357024	31	23	0.000670449	6	6	0.000142792	0.000390088	1.06163	4	4	0.000247494				13	12	0.000304833	0.000276164	0.751579	0	207.969	40	25	92	25
3	3	2	NP_060136.1	1	zinc finger protein 280C [Homo sapiens]	ZNF280C	737	83	9.11	10	8	0.00120152	39	25	0.00111185	26	16	0.000757867	0.00102375	11	9	0.00119097	49	27	0.00128549	27	17	0.000779448	0.0010853	1.06013	16	11	0.00120086				33	20	0.000938649	0.00106976	1.04494	0	298.951	58	30	211	27	other biological processes	nucleus
3	3	2	NP_006303.4	1	nuclear receptor corepressor 2 isoform 1 [Homo sapiens]	NCOR2	2514	273.5	7.59	1	1	3.52237e-05	22	20	0.000183868	26	26	0.000222175	0.000147089	1	1	3.17402e-05	20	18	0.000153818	33	29	0.00027928	0.000154946	1.05342	7	6	0.000154019				30	27	0.000250157	0.000202088	1.37392	0	271.125	30	47	140	44	transport;developmental processes;other biological processes	nucleus;other cell component
3	3	2	XP_047274684.1	1	nucleoporin Nup43 isoform X3 [Homo sapiens]	NUP43	380	42.1	5.63	5	4	0.00116516	20	12	0.00110585	19	7	0.00107413	0.00111505	6	5	0.00125992	20	12	0.00101763	22	8	0.00123177	0.00116977	1.04908	9	7	0.00131009				19	7	0.00104816	0.00117912	1.05746	0	143.598	42	14	120	14	cell cycle OR cell proliferation;transport;other biological processes	cytosol;nucleus;other cell component
3	3	2	NP_060695.2	1	WD40 repeat-containing protein SMU1 [Homo sapiens]	SMU1	513	57.5	7.18	3	3	0.00051785	20	14	0.000819148	29	13	0.00121442	0.000850471	4	4	0.000622182	19	13	0.000716107	32	16	0.00132716	0.000888483	1.0447	8	6	0.00086261				31	15	0.00126678	0.00106469	1.25189	0	174.922	46	18	146	18	RNA metabolism OR transcription;other metabolic processes;other biological processes	nucleus;other cell component
3	3	2	NP_065194.3	1	gamma-tubulin complex component 6 [Homo sapiens]	TUBGCP6	1819	200.4	6.32	2	2	9.73637e-05	5	5	5.77547e-05	1	1	1.18101e-05	5.56428e-05	1	1	4.38675e-05	10	9	0.000106294	2	2	2.33931e-05	5.78515e-05	1.03969	3	3	9.12284e-05				1	1	1.15245e-05	5.13765e-05	0.923326	0	68.475	12	12	25	12	cell cycle OR cell proliferation;cell organization and biogenesis	cytosol;cytoskeleton
3	3	2	NP_056480.1	1	aladin isoform 1 [Homo sapiens]	AAAS	546	59.5	7.5	3	3	0.000486551	15	14	0.000577229	22	18	0.000865599	0.000643127	4	4	0.000584578	17	13	0.000602002	21	16	0.00081831	0.000668296	1.03914	3	3	0.000303928				20	14	0.000767881	0.000535904	0.83328	0	188.956	64	21	105	21	cell cycle OR cell proliferation;cell organization and biogenesis;transport;other biological processes	other membranes;cytosol;cytoskeleton;nucleus
3	3	2	NP_055640.2	1	nucleolar pre-ribosomal-associated protein 1 [Homo sapiens]	URB1	2271	254.2	6.47	1	1	3.89927e-05	23	19	0.000212795	42	33	0.0003973	0.000216363	7	6	0.000245955	37	30	0.000315011	12	11	0.000112423	0.000224463	1.03744	9	8	0.000219213				24	22	0.000221539	0.000220376	1.01855	0	363.881	29	49	155	49	RNA metabolism OR transcription;other metabolic processes	nucleus
3	3	2	NP_001157683.2	1	leucine-rich repeat and calponin homology domain-containing protein 1 isoform 1 [Homo sapiens]	LRCH1	763	84.6	5.68	1	1	0.000116058	18	12	0.000495676	10	8	0.000281554	0.000297763	1	1	0.00010458	17	11	0.00043079	14	10	0.000390386	0.000308586	1.03635	1	1	7.24965e-05				2	2	5.49493e-05	6.37229e-05	0.214006	0	134.736	31	17	64	15
3	3	2	XP_016875121.1	1	integrator complex subunit 13 isoform X2 [Homo sapiens]	INTS13	706	80.2	6.7	4	4	0.000501713	25	18	0.000744021	22	16	0.00066943	0.000638388	5	5	0.00056512	22	18	0.000602503	27	19	0.000813673	0.000660432	1.03453	7	7	0.000548447				31	22	0.000920478	0.000734463	1.1505	0	187.777	45	29	143	29	cell cycle OR cell proliferation;cell organization and biogenesis;RNA metabolism OR transcription;other metabolic processes;other biological processes	nucleus;other cell component
3	3	2	XP_011533301.1	1	sister chromatid cohesion protein PDS5 homolog B isoform X2 [Homo sapiens]	PDS5B	1446	164.4	8.43	1	1	6.12395e-05	6	5	8.71832e-05	59	35	0.000876538	0.000341653	1	1	5.51832e-05	10	9	0.000133713	59	38	0.00086811	0.000352335	1.03127	2	2	7.65074e-05				64	41	0.00092783	0.000502169	1.46982	0	436.712	42	52	202	46
3	3	2	NP_002564.1	1	platelet-activating factor acetylhydrolase IB subunit alpha1 [Homo sapiens]	PAFAH1B3	231	25.7	6.84	1	1	0.000383343	3	2	0.000272872	2	2	0.000185997	0.000280737	1	1	0.000345432	4	3	0.000334803	2	2	0.000184208	0.000288148	1.0264	1	1	0.000239458				3	3	0.000272249	0.000255853	0.911363	0	13.946	16	4	17	4	other metabolic processes;developmental processes;other biological processes	cytosol;other cell component
3	3	2	NP_006022.3	1	pericentrin isoform 1 [Homo sapiens]	PCNT	3336	377.8	5.55	5	5	0.000132722	38	37	0.000239336	170	112	0.00109474	0.000488932	4	4	9.56773e-05	55	52	0.000318771	170	114	0.00108421	0.000499553	1.02172	5	5	8.29059e-05				97	78	0.00060954	0.000346223	0.708122	0	1213.74	57	152	544	152	cell cycle OR cell proliferation;cell organization and biogenesis;signal transduction;other biological processes	cytosol;cytoskeleton
3	3	2	XP_005264629.1	1	F-box only protein 11 isoform X1 [Homo sapiens]	FBXO11	954	106.8	7.02	1	1	9.28221e-05	29	21	0.000638704	5	5	0.000112592	0.000281373	3	3	0.000250927	21	18	0.000425611	8	7	0.000178415	0.000284984	1.01284	5	5	0.00028991				11	9	0.000241713	0.000265812	0.944697	0	224.337	34	23	83	23
3	3	2	NP_001191333.1	1	ankyrin-3 isoform 4 [Homo sapiens]	ANK3	1868	204	6.93	2	2	9.48098e-05	27	21	0.000303694	33	31	0.000379511	0.000259338	2	2	8.54335e-05	31	28	0.000320868	33	30	0.000375862	0.000260721	1.00533	29	24	0.000858742				79	54	0.000886557	0.00087265	3.36491	0	502.848	40	63	236	63
3	3	2	NP_005724.1	1	kinesin-like protein KIF20A [Homo sapiens]	KIF20A	890	100.2	6.92	2	2	0.000198994	19	17	0.000448553	4	4	9.6551e-05	0.000248033	1	1	8.96572e-05	27	24	0.000586564	3	3	7.1717e-05	0.000249313	1.00516	3	3	0.000186455				2	2	4.71082e-05	0.000116781	0.470831	0	183.212	47	27	61	27	cell cycle OR cell proliferation;cell organization and biogenesis;transport;other biological processes	cytoskeleton;ER/Golgi;nucleus;other cell component
3	3	2	NP_001246.2	1	cell division cycle protein 20 homolog [Homo sapiens]	CDC20	499	54.7	9.23	7	4	0.00124222	18	14	0.000757917	16	10	0.000688821	0.000896318	7	5	0.00111937	22	11	0.00085244	17	10	0.000724835	0.000898881	1.00286	4	4	0.000443406				11	8	0.000462114	0.00045276	0.505133	0	204.166	48	15	102	15	cell cycle OR cell proliferation;cell organization and biogenesis;protein metabolism;other metabolic processes;developmental processes;signal transduction;other biological processes	cytosol;cytoskeleton;nucleus;other cell component
3	3	2	XP_047287681.1	1	spectrin beta chain, erythrocytic isoform X1 [Homo sapiens]	SPTB	2328	267.7	5.39	1	1	3.80379e-05	7	7	6.31778e-05	52	25	0.000479852	0.000193689	1	1	3.42762e-05	12	7	9.96643e-05	49	27	0.000447821	0.00019392	1.00119	2	2	4.75213e-05				34	17	0.000306163	0.000176842	0.91302	0	235.988	14	32	158	14
3	3	2	NP_001272974.1	1	RNA-binding protein 7 isoform a [Homo sapiens]	RBM7	267	30.6	9.57	3	3	0.00099497	10	7	0.000786934	8	5	0.000643674	0.000808526	3	3	0.000896572	10	6	0.000724153	10	7	0.000796856	0.00080586	0.996703	7	5	0.0014502				7	5	0.000549596	0.000999899	1.23669	0	111.732	50	8	58	8		nucleus
3	3	2	NP_060598.3	1	pre-rRNA-processing protein TSR1 homolog [Homo sapiens]	TSR1	804	91.8	7.42	7	5	0.000770978	30	21	0.000783998	26	16	0.000694711	0.000749896	10	9	0.000992474	27	22	0.000649306	22	16	0.00058218	0.00074132	0.988564	18	12	0.00123839				23	16	0.000599692	0.000919042	1.22556	0	247.484	45	29	163	29	RNA metabolism OR transcription;other metabolic processes	cytosol;nucleus;other cell component
3	3	2	NP_620614.2	1	probable global transcription activator SNF2L2 isoform b [Homo sapiens]	SMARCA2	1572	179.2	7.27	3	2	0.000168993	27	22	0.000360878	64	45	0.00087461	0.00046816	4	4	0.00020304	29	24	0.000356687	61	43	0.000825597	0.000461775	0.98636	5	5	0.000175938				60	40	0.00080012	0.000488029	1.04244	0	421.731	36	54	253	1
3	3	2	NP_004487.2	1	hepatocyte nuclear factor 3-alpha [Homo sapiens]	FOXA1	472	49.1	8.82	1	1	0.000187611	5	3	0.000222576	10	7	0.00045514	0.000288442	1	1	0.000169057	9	5	0.000368674	7	4	0.000315535	0.000284422	0.986062	1	1	0.000117192				7	5	0.000310894	0.000214043	0.742067	0	97.396	25	7	41	6	cell-cell signaling;cell organization and biogenesis;RNA metabolism OR transcription;other metabolic processes;developmental processes;signal transduction;other biological processes	nucleus;other cell component
3	3	2	XP_011533177.1	1	homeobox protein CDX-2 isoform X1 [Homo sapiens]	CDX2	321	34.2	9.63	5	4	0.00137932	26	9	0.00170184	17	7	0.00113771	0.00140629	3	2	0.000745747	31	9	0.00186723	23	8	0.00152445	0.00137914	0.980698	15	7	0.00258481				24	8	0.00156734	0.00207607	1.47628	0	171.042	29	10	144	9
3	3	2	NP_037367.3	1	ribonuclease 3 isoform 1 [Homo sapiens]	DROSHA	1374	159.2	7.87	1	1	6.44486e-05	17	16	0.000259963	6	6	9.38105e-05	0.000139407	2	2	0.00011615	12	11	0.000168864	8	8	0.000123878	0.000136297	0.977689	1	1	4.02583e-05				5	5	7.62851e-05	5.82717e-05	0.417996	0	95.017	21	20	52	20	RNA metabolism OR transcription;other metabolic processes;stress response;other biological processes	cytosol;nucleus;other cell component
3	3	2	NP_079341.2	1	ribosome production factor 1 [Homo sapiens]	RPF1	349	40.1	10.01	19	13	0.0048209	47	22	0.00282958	13	10	0.000800212	0.0028169	18	10	0.0041155	56	26	0.00310245	17	10	0.00103637	0.00275144	0.976761	20	12	0.00316991				23	11	0.00138153	0.00227572	0.80788	0	249.717	68	29	213	29	RNA metabolism OR transcription;other metabolic processes	nucleus;other cell component
3	3	2	NP_001171868.1	1	band 4.1-like protein 5 isoform 3 [Homo sapiens]	EPB41L5	505	57.8	9.1	3	3	0.000526053	22	18	0.000915337	17	13	0.000723177	0.000721522	4	4	0.000632039	20	17	0.000765738	17	14	0.000716223	0.000704667	0.976639	4	3	0.000438137				15	14	0.000622668	0.000530403	0.735116	0	160.697	51	22	102	20		cytoskeleton
3	3	2	XP_024309307.1	1	NK-tumor recognition protein isoform X1 [Homo sapiens]	NKTR	1463	165.7	9.99	1	1	6.05279e-05	26	21	0.000373404	19	16	0.000278995	0.000237642	3	3	0.000163626	16	14	0.000211455	22	15	0.000319941	0.000231674	0.974885	2	2	7.56184e-05				16	14	0.000229262	0.00015244	0.64147	0	178.508	28	29	105	29
3	3	2	NP_001359503.1	1	ataxin-2 isoform 4 [Homo sapiens]	ATXN2	1155	124.5	9.14	2	2	0.000153337	16	13	0.000291063	26	19	0.000483591	0.000309331	2	2	0.000138173	16	13	0.000267843	27	17	0.000497362	0.000301126	0.973476	3	3	0.000143675				18	12	0.000326698	0.000235187	0.760308	0	210.027	31	24	110	24		cytosol
3	3	2	NP_003061.3	1	probable global transcription activator SNF2L2 isoform a [Homo sapiens]	SMARCA2	1590	181.2	7.2	3	2	0.00016708	28	23	0.000370008	66	47	0.000891731	0.000476273	4	4	0.000200742	29	24	0.000352649	62	44	0.000829632	0.000461008	0.967949	5	5	0.000173946				61	41	0.000804247	0.000489096	1.02693	0	427.119	36	55	258	2	cell organization and biogenesis;developmental processes;other biological processes	cytoskeleton;nucleus;other cell component
3	3	2	NP_004584.1	1	transformer-2 protein homolog beta isoform 1 [Homo sapiens]	TRA2B	288	33.6	11.25	4	3	0.00122989	12	9	0.000875464	21	10	0.00156644	0.00122393	3	2	0.000831197	13	9	0.000872755	25	10	0.00184688	0.00118361	0.967055	2	2	0.000384131				21	10	0.00152856	0.000956347	0.781372	0	120.377	33	14	101	12	RNA metabolism OR transcription;other metabolic processes;developmental processes;other biological processes	other membranes;nucleus;other cell component
3	3	2	NP_003578.2	1	pre-mRNA-splicing factor ATP-dependent RNA helicase DHX16 isoform 1 [Homo sapiens]	DHX16	1041	119.2	6.8	3	1	0.000255194	13	7	0.000262387	8	1	0.000165092	0.000227558	4	2	0.000306609	9	6	0.00016716	9	1	0.000183943	0.000219237	0.963436	5	2	0.000265681				8	1	0.0001611	0.000213391	0.937743	0	32.461	11	9	59	8	RNA metabolism OR transcription;other metabolic processes;stress response	nucleus;other cell component
3	3	2	NP_001185619.1	1	PPAN-P2RY11 protein isoform 2 [Homo sapiens]	PPAN-P2RY11	520	58.2	9.7	10	7	0.00170293	25	15	0.00101015	15	13	0.000619691	0.00111092	10	6	0.00153452	27	19	0.00100393	16	11	0.000654648	0.00106436	0.958089	13	10	0.00138287				16	14	0.00064502	0.00101395	0.912705	0	219.634	53	23	132	23	RNA metabolism OR transcription;other metabolic processes	nucleus
3	3	2	NP_001640.1	1	protein Shroom2 isoform 1 [Homo sapiens]	SHROOM2	1616	176.3	7.09	4	4	0.000219189	40	30	0.000520078	29	26	0.000385517	0.000374928	3	3	0.000148134	38	33	0.000454657	36	29	0.000473971	0.000358921	0.957306	4	3	0.000136918				12	11	0.000155667	0.000146292	0.390188	0	353.687	46	52	166	52	cell organization and biogenesis;transport;developmental processes;other biological processes	plasma membrane;other membranes;cytoskeleton;other cell component
3	3	2	NP_079120.1	1	nuclear pore complex protein Nup85 isoform 1 [Homo sapiens]	NUP85	656	75	5.55	2	2	0.000269977	16	13	0.000512467	11	11	0.000360227	0.00038089	2	2	0.000243277	24	18	0.000707374	4	4	0.000129732	0.000360128	0.94549	3	3	0.000252964				6	5	0.000191736	0.00022235	0.583765	0	186.03	41	25	68	25	cell organization and biogenesis;other metabolic processes;transport;developmental processes;other biological processes	other membranes;cytosol;cytoskeleton;nucleus;other cell component
3	3	2	NP_001155879.1	1	dual specificity protein kinase CLK1 isoform 2 [Homo sapiens]	CLK1	526	61.7	8.94	2	2	0.000336701	13	11	0.000519287	9	9	0.000367573	0.000407854	2	2	0.000303403	11	9	0.000404342	11	9	0.000444936	0.000384227	0.942071	5	5	0.000525806				11	9	0.000438393	0.0004821	1.18204	0	105.103	37	15	64	13
3	3	2	NP_055950.2	1	nuclear pore complex protein Nup205 isoform 1 [Homo sapiens]	NUP205	2012	227.8	6.19	1	1	4.40121e-05	29	24	0.000302845	67	44	0.000715375	0.000354077	8	7	0.000317276	37	29	0.000355562	31	23	0.000327812	0.00033355	0.942026	10	10	0.000274925				40	27	0.000416762	0.000345844	0.976746	0	413.567	33	52	223	52	cell organization and biogenesis;transport	other membranes;cytosol;nucleus
3	3	2	NP_624311.1	1	peptidyl-prolyl cis-trans isomerase-like 4 [Homo sapiens]	PPIL4	492	57.2	5.92	1	1	0.000179984	6	5	0.000256233	4	4	0.000174655	0.000203624	1	1	0.000162185	5	4	0.000196493	5	5	0.00021622	0.000191632	0.941108	1	1	0.000112429				6	5	0.000255648	0.000184038	0.903813	0	71.357	25	9	29	9		cytosol;nucleus
3	3	2	XP_016868908.1	1	aspartyl/asparaginyl beta-hydroxylase isoform X1 [Homo sapiens]	ASPH	800	90.4	5.05	2	2	0.000221381	13	12	0.000341431	45	27	0.0012084	0.000590403	1	1	9.97436e-05	23	15	0.000555878	38	27	0.00101061	0.000555411	0.940733	2	2	0.000138287				37	27	0.000969546	0.000553916	0.938201	0	279.284	39	36	161	36
3	3	2	NP_444271.2	1	RNA-binding protein 33 [Homo sapiens]	RBM33	1170	129.9	6.93	1	1	7.56857e-05	19	13	0.000341207	10	10	0.000183612	0.000200168	2	2	0.000136402	16	9	0.000264409	9	9	0.000163662	0.000188157	0.939997	6	5	0.000283666				9	8	0.000161255	0.00022246	1.11137	0	133.206	26	18	72	18
3	3	2	NP_055506.1	1	RNA helicase aquarius [Homo sapiens]	AQR	1485	171.2	6.37	1	1	5.96312e-05	19	17	0.000268829	72	44	0.00104158	0.00045668	1	1	5.37339e-05	22	18	0.000286443	66	39	0.000945602	0.000428593	0.938496	6	6	0.000223494				77	48	0.00108698	0.000655236	1.43478	0	503.31	43	55	264	54	RNA metabolism OR transcription;other metabolic processes	nucleus
3	3	2	NP_005841.1	1	splicing factor 3B subunit 4 [Homo sapiens]	SF3B4	424	44.4	8.56	4	2	0.000835399	19	10	0.000941537	8	5	0.000405332	0.000727423	5	3	0.000940978	12	9	0.000547214	11	5	0.000551973	0.000680055	0.934882	2	2	0.000260919				8	6	0.000395531	0.000328225	0.451216	0	148.474	27	12	69	12	cell organization and biogenesis;RNA metabolism OR transcription;other metabolic processes;other biological processes	nucleus
3	3	2	NP_777573.1	1	nucleolar protein 9 isoform 1 [Homo sapiens]	NOP9	636	69.4	7.28	1	1	0.000139233	14	12	0.000462509	9	7	0.000303999	0.000301914	1	1	0.000125464	16	13	0.000486412	7	5	0.00023417	0.000282015	0.934092	3	3	0.000260919				8	6	0.000263687	0.000262303	0.868801	0	136.391	44	17	59	17	RNA metabolism OR transcription;other metabolic processes;transport	nucleus;other cell component
3	3	2	NP_057185.1	1	60S ribosome subunit biogenesis protein NIP7 homolog isoform 1 [Homo sapiens]	NIP7	180	20.4	8.51	1	1	0.000491957	10	7	0.00116729	3	3	0.000358043	0.000672429	1	1	0.000443305	9	6	0.000966744	4	4	0.000472801	0.000627617	0.933358	2	2	0.000614609				2	2	0.000232924	0.000423767	0.630203	0	88.729	70	10	32	10	cell organization and biogenesis;other biological processes	cytosol;nucleus;other cell component
3	3	2	NP_003394.1	1	transcriptional repressor protein YY1 [Homo sapiens]	YY1	414	44.7	6.25	8	5	0.00171116	20	10	0.00101503	19	10	0.000985917	0.00123737	7	3	0.00134919	21	11	0.000980755	22	13	0.00113061	0.00115352	0.932236	11	6	0.00146972				25	12	0.00126589	0.0013678	1.10541	0	124.689	25	15	133	15	cell organization and biogenesis;DNA metabolism;other metabolic processes;stress response;developmental processes;other biological processes	nucleus;other cell component
3	3	2	XP_047272422.1	1	ras GTPase-activating protein-binding protein 2 isoform X2 [Homo sapiens]	G3BP2	449	50.8	5.38	3	3	0.000591664	13	11	0.00060834	23	14	0.00110045	0.000766816	3	3	0.000533151	12	9	0.000516745	23	14	0.00108986	0.000713253	0.930149	3	3	0.000369587				19	13	0.000887082	0.000628335	0.819407	0	170.913	39	18	99	17	cell organization and biogenesis;other biological processes	cytosol;other cell component
3	3	2	NP_006581.2	1	ubiquitin carboxyl-terminal hydrolase 39 isoform 1 [Homo sapiens]	USP39	565	65.3	8.91	4	4	0.000626919	11	9	0.000409067	47	23	0.00178705	0.000941011	4	3	0.00056492	16	13	0.000547537	40	20	0.00150627	0.000872908	0.927628	6	5	0.000587414				49	23	0.00181804	0.00120273	1.27812	0	260.886	44	25	177	25	cell cycle OR cell proliferation;cell organization and biogenesis;RNA metabolism OR transcription;other metabolic processes;other biological processes	nucleus
3	3	2	XP_047275368.1	1	lethal(3)malignant brain tumor-like protein 3 isoform X3 [Homo sapiens]	L3MBTL3	755	85.7	6.39	3	3	0.000351863	21	19	0.000584416	19	15	0.000540622	0.0004923	2	2	0.000211377	22	19	0.000563401	21	18	0.000591784	0.000455521	0.92529	3	3	0.000219794				15	13	0.000416486	0.00031814	0.646232	0	207.483	56	30	106	30
3	3	2	XP_047277732.1	1	RNA-binding protein 12B isoform X1 [Homo sapiens]	RBM12B	1001	118	6.81	13	10	0.00115003	59	38	0.00123842	40	32	0.000858446	0.0010823	13	10	0.0010363	50	35	0.000965778	47	32	0.000998975	0.00100035	0.924283	13	10	0.000718375				39	27	0.000816746	0.00076756	0.709195	0	270.833	54	54	274	54	other biological processes	nucleus;other cell component
3	3	2	NP_057321.2	1	anaphase-promoting complex subunit 5 isoform a [Homo sapiens]	ANAPC5	755	85	6.87	1	1	0.000117288	11	11	0.000306123	14	13	0.000398353	0.000273921	1	1	0.000105689	9	9	0.000230482	15	14	0.000422703	0.000252958	0.92347	3	3	0.000219794				19	16	0.00052755	0.000373672	1.36416	0	165.701	40	21	73	21	cell cycle OR cell proliferation;protein metabolism;other metabolic processes;other biological processes	cytosol;cytoskeleton;nucleus;other cell component
3	3	2	NP_001139400.1	1	histone deacetylase complex subunit SAP130 isoform a [Homo sapiens]	SAP130	1083	113.9	9.91	4	4	0.000327063	18	14	0.000349216	13	11	0.000257871	0.000311383	3	3	0.000221038	15	12	0.000267796	19	12	0.000373264	0.000287366	0.92287	7	6	0.000357529				17	12	0.000329061	0.000343295	1.10249	0	171.566	28	19	96	19	other biological processes	nucleus
3	3	2	NP_003646.2	1	E3 SUMO-protein ligase CBX4 [Homo sapiens]	CBX4	560	61.3	9.36	9	8	0.00142316	34	24	0.00127568	24	18	0.000920683	0.00120651	8	8	0.00113993	34	25	0.0011739	27	21	0.00102581	0.00111321	0.922674	8	7	0.000790212				21	15	0.000786118	0.000788165	0.653262	0	223.302	50	30	165	30	cell organization and biogenesis;protein metabolism;other metabolic processes;other biological processes	nucleus
3	3	2	NP_005713.1	1	actin-related protein 2 isoform b [Homo sapiens]	ACTR2	394	44.7	6.74	3	2	0.000674256	22	12	0.00117321	2	1	0.000109049	0.000652172	3	3	0.000607575	22	13	0.00107961	2	2	0.000108	0.000598396	0.917543	3	2	0.000421179				2	2	0.000106412	0.000263795	0.404488	0	133.218	41	15	59	15	cell cycle OR cell proliferation;cell organization and biogenesis;stress response;transport;other biological processes	non-structural extracellular;cytosol;cytoskeleton;nucleus;other cytoplasmic organelle;other cell component
3	3	2	NP_004044.3	1	bystin [Homo sapiens]	BYSL	437	49.6	8.12	2	2	0.000405274	22	17	0.00105777	1	1	4.91593e-05	0.000504067	1	1	0.000182597	25	16	0.00110611	2	2	9.73732e-05	0.000462028	0.9166	7	6	0.00088605	2	2	0.000937571				0.000911811	1.80891	0	148.51	55	24	62	24	cell cycle OR cell proliferation;RNA metabolism OR transcription;other metabolic processes;developmental processes;other biological processes	cytosol;nucleus;other cell component
3	3	2	NP_064504.2	1	zinc finger CCCH-type antiviral protein 1 isoform 1 [Homo sapiens]	ZC3HAV1	902	101.4	8.4	6	5	0.00058904	20	17	0.000465879	58	36	0.00138136	0.000812095	6	6	0.000530786	26	20	0.000557325	48	31	0.00113221	0.000740106	0.911354	6	6	0.000367948				48	29	0.00111556	0.000741752	0.913381	0	339.037	56	41	218	1	stress response;other biological processes	cytosol;nucleus;other cell component
3	3	2	NP_001350420.1	1	zinc finger CCCH-type antiviral protein 1 isoform 3 [Homo sapiens]	ZC3HAV1	1024	114	8.56	5	4	0.000432384	19	16	0.000389855	57	36	0.00119581	0.000672683	5	5	0.000389624	25	19	0.000472043	47	31	0.000976537	0.000612735	0.910882	6	6	0.00032411				45	28	0.000921232	0.000622671	0.925654	0	324.942	50	41	209	1		cytosol
3	3	2	NP_001411578.1	1	RNA/RNP complex-1-interacting phosphatase isoform 2 [Homo sapiens]	DUSP11	377	43.7	9.29	5	5	0.00117443	15	11	0.000835987	12	8	0.000683796	0.000898072	5	5	0.00105829	14	9	0.000718006	12	9	0.000677222	0.000817839	0.91066	3	3	0.000440171				10	7	0.000556052	0.000498111	0.554645	0	111.311	42	14	76	14	protein metabolism;RNA metabolism OR transcription;other metabolic processes	nucleus;other cell component
3	3	2	XP_005269160.1	1	SWI/SNF complex subunit SMARCC2 isoform X2 [Homo sapiens]	SMARCC2	1213	132.7	5.69	11	8	0.00080303	39	27	0.000675544	62	34	0.00109804	0.000858871	9	8	0.000592048	35	28	0.00055789	68	37	0.00119272	0.000780887	0.909201	12	9	0.00054722				65	37	0.00112333	0.000835277	0.97253	0	396.712	38	44	301	1
3	3	2	NP_003066.2	1	SWI/SNF complex subunit SMARCC2 isoform a [Homo sapiens]	SMARCC2	1214	132.8	5.69	12	9	0.000875311	41	28	0.000709602	66	36	0.00116792	0.00091761	10	9	0.000657289	37	29	0.000589284	71	38	0.00124432	0.000830296	0.904846	13	10	0.000592334				67	38	0.00115694	0.000874639	0.953171	0	412.799	38	45	317	2	cell organization and biogenesis;developmental processes;other biological processes	nucleus;other cell component
3	3	2	NP_001124295.1	1	DNA (cytosine-5)-methyltransferase 1 isoform a [Homo sapiens]	DNMT1	1632	184.7	7.85	2	2	0.00010852	23	23	0.000296113	36	31	0.000473881	0.000292838	2	2	9.77879e-05	28	25	0.000331726	28	26	0.00036503	0.000264848	0.904418	11	9	0.000372833				44	36	0.000565183	0.000469008	1.6016	0	293.962	36	54	174	54
3	3	2	NP_002696.4	1	periplakin [Homo sapiens]	PPL	1756	204.6	5.6	1	1	5.04284e-05	18	17	0.000215376	226	117	0.00276485	0.00101022	1	1	4.54413e-05	18	18	0.000198194	206	110	0.00249594	0.000913191	0.903955	3	3	9.45014e-05				225	116	0.00268605	0.00139028	1.37622	0	1314.94	72	141	698	141	cell organization and biogenesis;stress response;other biological processes	plasma membrane;other membranes;cytosol;cytoskeleton;other cell component
3	3	2	XP_011520549.1	1	zinc finger protein 592 isoform X1 [Homo sapiens]	ZNF592	1267	137.4	7.84	11	9	0.000768805	32	24	0.000530668	23	18	0.000389976	0.00056315	7	7	0.000440856	29	22	0.000442551	38	26	0.000638114	0.000507173	0.900601	10	10	0.000436581				27	21	0.000446729	0.000441655	0.784258	0	269.077	40	34	177	34	other biological processes	nucleus
3	3	2	NP_060834.2	1	lysine-specific demethylase 9 [Homo sapiens]	RSBN1	802	90	8.6	2	2	0.000220829	17	13	0.000445373	12	11	0.000321435	0.000329213	1	1	9.94949e-05	14	14	0.000337517	17	14	0.000450989	0.000296	0.899115	1	1	6.89711e-05				11	10	0.000287525	0.000178248	0.541437	0	148.868	34	22	75	21	cell organization and biogenesis	nucleus
3	3	2	XP_011513536.1	1	protein cordon-bleu isoform X1 [Homo sapiens]	COBL	1358	145.5	7.49	3	3	0.000195624	23	22	0.000355859	24	22	0.000379663	0.000310382	1	1	5.87591e-05	26	23	0.000370182	26	18	0.000407347	0.000278763	0.898128	2	2	8.14652e-05				14	13	0.000216115	0.00014879	0.479377	0	197.189	37	34	119	34
3	3	2	NP_009060.2	1	zinc finger protein ZIC 2 [Homo sapiens]	ZIC2	532	55	8.41	2	1	0.000332903	8	5	0.000315957	9	6	0.000363428	0.000337429	3	2	0.000449971	6	3	0.000218063	6	5	0.000239955	0.000302663	0.896967	1	1	0.000103975				6	5	0.000236427	0.000170201	0.504405	0	59.397	17	6	41	6	developmental processes;other biological processes	nucleus;other cell component
3	3	2	XP_006710865.2	1	ATP-binding cassette sub-family D member 3 isoform X1 [Homo sapiens]	ABCD3	683	78.4	9.16	1	1	0.000129652	26	21	0.000799839	48	24	0.00150976	0.000813083	5	5	0.00058415	28	20	0.000792645	26	17	0.000809923	0.000728906	0.896472	12	10	0.000971857				43	23	0.00131979	0.00114582	1.40923	0	313.589	39	29	189	29
3	3	2	NP_777568.1	1	coiled-coil domain-containing protein 50 short isoform [Homo sapiens]	CCDC50	306	35.8	6.65	1	1	0.000289387	8	7	0.000549311	7	6	0.000491432	0.000443377	1	1	0.000260768	7	7	0.000442301	7	5	0.000486707	0.000396592	0.894481	2	2	0.000361535				6	5	0.000411042	0.000386289	0.871243	0	68.773	40	9	39	1	other biological processes	cytosol;other cell component
3	3	2	NP_001397879.1	1	protein ELYS isoform 4 [Homo sapiens]	AHCTF1	2301	255.8	6.58	3	3	0.000115453	27	25	0.000246545	92	58	0.000858931	0.000406976	3	3	0.000104035	38	32	0.000319307	72	50	0.000665743	0.000363028	0.892014	8	7	0.000192316				76	50	0.000692394	0.000442355	1.08693	0	626.432	41	68	319	68
3	3	2	NP_001382143.1	1	transcriptional enhancer factor TEF-5 isoform 2 [Homo sapiens]	TEAD3	435	48.7	8.59	2	2	0.000407137	4	4	0.000193206	7	6	0.000345697	0.000315347	1	1	0.000183437	6	5	0.000266688	8	6	0.000391284	0.000280469	0.8894				1	1	0.000470941	11	8	0.000530103	0.000500522	1.58721	0	51.948	21	10	40	1	signal transduction;other biological processes	nucleus
3	3	2	NP_778243.1	1	aprataxin isoform a [Homo sapiens]	APTX	342	39.1	9.17	4	4	0.0010357	16	12	0.000982978	11	8	0.000690961	0.000903213	3	3	0.000699955	18	15	0.00101763	11	10	0.000684317	0.000800633	0.886428	7	6	0.00113218				9	7	0.000551662	0.000841919	0.932138	0	139.725	51	17	79	17
3	3	2	NP_000391.1	1	general transcription and DNA repair factor IIH helicase subunit XPD isoform 1 [Homo sapiens]	ERCC2	760	86.9	7.15	1	1	0.000116516	4	4	0.000110585	10	9	0.000282666	0.000169922	1	1	0.000104993	7	7	0.000178084	6	6	0.000167969	0.000150349	0.884809	1	1	7.27827e-05				4	4	0.000110332	9.15575e-05	0.53882	0	72.181	30	16	34	16	cell cycle OR cell proliferation;cell organization and biogenesis;DNA metabolism;RNA metabolism OR transcription;other metabolic processes;stress response;developmental processes;signal transduction;other biological processes	cytosol;cytoskeleton;nucleus;other cell component
3	3	2	XP_047277952.1	1	junctophilin-1 isoform X1 [Homo sapiens]	JPH1	661	71.6	9.32	1	1	0.000133967	8	6	0.000254295	5	4	0.000162501	0.000183588	1	1	0.000120718	7	6	0.000204757	5	4	0.000160938	0.000162138	0.883163	2	1	0.000167367				3	3	9.51429e-05	0.000131255	0.714944	0	61.664	25	10	32	10	transport;other biological processes	plasma membrane;other membranes;cytosol;cytoskeleton;ER/Golgi;nucleus
3	3	2	NP_001026794.1	1	E3 SUMO-protein ligase ZNF451 isoform 1 [Homo sapiens]	ZNF451	1061	121.4	6.77	2	2	0.000166922	13	12	0.000257441	4	3	8.099e-05	0.000168451	2	2	0.000150415	14	12	0.000255126	2	2	4.01057e-05	0.000148549	0.88185	2	2	0.000104269				6	5	0.000118548	0.000111408	0.661369	0	98.883	27	20	45	20	protein metabolism;other metabolic processes;other biological processes	nucleus
3	3	2	NP_036286.2	1	protein argonaute-2 isoform 1 [Homo sapiens]	AGO2	859	97.1	9.19	1	1	0.000103088	15	14	0.0003669	34	27	0.000850301	0.000440096	1	1	9.28928e-05	11	11	0.000247595	33	24	0.000817357	0.000385948	0.876963	2	2	0.000128789				16	14	0.000390466	0.000259628	0.589934	0	198.201	46	31	113	26	cell organization and biogenesis;protein metabolism;RNA metabolism OR transcription;other metabolic processes;developmental processes;other biological processes	non-structural extracellular;cytosol;nucleus;other cell component
3	3	2	XP_047283511.1	1	zinc finger protein 143 isoform X5 [Homo sapiens]	ZNF143	638	68.9	6.05	1	1	0.000138797	8	5	0.000263463	5	5	0.000168359	0.000190206	2	2	0.000250141	6	5	0.000181833	2	2	6.66961e-05	0.000166223	0.873911	2	2	0.000173401				3	2	9.85728e-05	0.000135987	0.714944	0	55.718	18	6	29	6	other biological processes	nucleus
3	3	2	XP_011520331.1	1	SAFB-like transcription modulator isoform X13 [Homo sapiens]	SLTM	988	112.3	7.25	5	4	0.000448139	30	18	0.00063799	30	19	0.000652306	0.000579478	4	4	0.000323056	28	18	0.000547952	30	19	0.000646034	0.000505681	0.872648	6	4	0.00033592				31	19	0.000657751	0.000496835	0.857384	0	170.261	28	27	164	1
3	3	2	NP_004891.5	1	DNA dC-_dU-editing enzyme APOBEC-3B isoform a [Homo sapiens]	APOBEC3B	382	45.9	6.06	3	2	0.000695437	10	10	0.00055003	22	13	0.00123722	0.000827562	2	2	0.000417774	18	13	0.000911068	15	11	0.000835447	0.00072143	0.871753	2	2	0.000289607				18	12	0.000987793	0.0006387	0.771785	0	184.498	48	16	90	15	DNA metabolism;RNA metabolism OR transcription;other metabolic processes;stress response;other biological processes	nucleus;other cell component
3	3	2	NP_705618.1	1	nuclear pore complex protein Nup155 isoform 1 [Homo sapiens]	NUP155	1391	155.1	6.16	2	2	0.000127322	13	12	0.000196366	45	23	0.00069498	0.000339556	2	2	0.00011473	17	11	0.0002363	35	19	0.000535343	0.000295458	0.870129	4	4	0.000159065				35	22	0.00052747	0.000343267	1.01093	0	280.207	29	31	153	31	cell-cell signaling;cell organization and biogenesis;RNA metabolism OR transcription;other metabolic processes;transport;other biological processes	other membranes;cytosol;nucleus
3	3	2	XP_011520324.2	1	SAFB-like transcription modulator isoform X1 [Homo sapiens]	SLTM	1041	117.8	7.88	5	4	0.000425323	33	20	0.000666059	36	22	0.000742914	0.000611432	4	4	0.000306609	33	21	0.000612921	33	20	0.000674457	0.000531329	0.868991	6	4	0.000318818				33	21	0.000664538	0.000491678	0.804141	0	208.777	28	29	183	3
3	3	2	NP_031370.2	1	transcription termination factor 1 isoform 1 [Homo sapiens]	TTF1	905	103	9.38	2	2	0.000195696	41	29	0.000951886	5	5	0.000118688	0.00042209	2	2	0.000176342	41	32	0.000875945	2	2	4.70189e-05	0.000366435	0.868145	3	3	0.000183364				1	1	2.31637e-05	0.000103264	0.244649	0	287.816	50	38	97	38	RNA metabolism OR transcription;other metabolic processes;other biological processes	nucleus
3	3	2	XP_047291750.1	1	KAT8 regulatory NSL complex subunit 1 isoform X1 [Homo sapiens]	KANSL1	1105	120.9	8.75	9	5	0.000721241	41	34	0.000779599	22	20	0.000427708	0.000642849	6	6	0.000433275	44	36	0.000769896	24	21	0.000462104	0.000555092	0.863487	10	7	0.000500587				22	21	0.000417366	0.000458976	0.713972	0	360.908	62	49	178	49	cell organization and biogenesis;other biological processes	nucleus;other cell component
3	3	2	NP_001317627.1	1	YTH domain-containing protein 1 isoform 3 [Homo sapiens]	YTHDC1	735	85.5	6.23	15	10	0.00180719	37	19	0.0010577	35	18	0.00102298	0.00129596	13	10	0.00141134	34	22	0.000894403	36	20	0.00104209	0.00111594	0.861096	19	12	0.00142991				41	20	0.00116937	0.00129964	1.00284	0	182.591	35	30	230	30	other biological processes	plasma membrane;other membranes;nucleus
3	3	2	NP_689865.2	1	zinc finger protein 48 isoform 1 [Homo sapiens]	ZNF48	618	67.8	9.36	2	2	0.000286577	8	6	0.000271989	8	7	0.000278092	0.000278886	2	2	0.000258236	8	6	0.00025029	6	6	0.000206564	0.000238363	0.854697	2	2	0.000179012				9	6	0.000305289	0.000242151	0.868278	0	44.042	22	8	45	8	other biological processes	nucleus
3	3	2	NP_078976.2	1	smad nuclear-interacting protein 1 [Homo sapiens]	SNIP1	396	45.8	9.99	8	8	0.00178894	35	19	0.00185705	17	13	0.000922233	0.00152274	7	4	0.00141052	35	19	0.00170889	14	9	0.000752184	0.00129053	0.847506	10	8	0.00139684				13	7	0.000688184	0.00104251	0.68463	0	199.688	45	21	139	21	cell organization and biogenesis;RNA metabolism OR transcription;other metabolic processes;signal transduction;other biological processes	cytosol;nucleus
3	3	2	NP_689520.2	1	tRNA (adenine(58)-N(1))-methyltransferase catalytic subunit TRMT61A [Homo sapiens]	TRMT61A	289	31.4	7.36	1	1	0.000306409	12	6	0.000872435	3	2	0.000223003	0.000467282	2	2	0.000552214	5	4	0.000334514	4	2	0.000294478	0.000393735	0.842606	4	2	0.000765603				9	5	0.000652832	0.000709218	1.51775	0	72.8	39	7	40	7	RNA metabolism OR transcription;other metabolic processes	nucleus;other cell component
3	3	2	NP_064703.1	1	cyclin-L1 isoform 1 [Homo sapiens]	CCNL1	526	59.6	10.7	2	2	0.000336701	8	6	0.000319561	9	6	0.000367573	0.000341278	1	1	0.000151701	6	5	0.00022055	12	7	0.000485385	0.000285879	0.837671	2	1	0.000210323				11	7	0.000438393	0.000324358	0.95042	0	88.836	21	10	51	10	other biological processes	nucleus;other cell component
3	3	2	XP_047293439.1	1	transcription factor GATA-6 isoform X1 [Homo sapiens]	GATA6	595	60	8.35	8	5	0.00119062	27	16	0.000953447	9	8	0.000324947	0.000823004	8	7	0.00107287	16	12	0.00051993	13	7	0.000464855	0.000685886	0.833392	8	7	0.000743729				8	7	0.000281858	0.000512793	0.623075	0	182.677	33	17	97	17	cell cycle OR cell proliferation;other metabolic processes;stress response;developmental processes;other biological processes	other membranes;nucleus;other cell component
3	3	2	NP_003204.2	1	transcriptional enhancer factor TEF-3 isoform 1 [Homo sapiens]	TEAD4	434	48.3	7.33	2	2	0.000408075	3	3	0.000145238	6	5	0.000296995	0.000283436	1	1	0.000183859	4	4	0.000178202	7	5	0.000343162	0.000235074	0.829374				1	1	0.000472026	10	7	0.000483022	0.000477524	1.68477	0	49.525	18	9	34	1	RNA metabolism OR transcription;other metabolic processes;developmental processes;signal transduction;other biological processes	nucleus;other cell component
3	3	2	NP_036553.2	1	zinc finger protein Rlf [Homo sapiens]	RLF	1914	217.8	6.77	7	6	0.000323859	43	36	0.000472037	12	12	0.000134687	0.000310194	3	3	0.00012507	53	43	0.000535396	10	10	0.00011116	0.000257209	0.829186	8	6	0.000231201				22	18	0.000240956	0.000236078	0.761066	0	328.077	35	56	158	56	other biological processes	nucleus
3	3	2	NP_060216.2	1	testis-expressed protein 10 isoform 1 [Homo sapiens]	TEX10	929	105.6	9.36	2	1	0.00019064	16	15	0.000361871	23	19	0.000531862	0.000361458	2	1	0.000171787	17	15	0.000353814	16	12	0.000366434	0.000297345	0.822626	5	4	0.000297712				19	16	0.00042874	0.000363226	1.00489	0	169.323	32	25	100	25		mitochondrion;nucleus
3	3	2	XP_006716684.1	1	transcription initiation factor TFIID subunit 2 isoform X1 [Homo sapiens]	TAF2	1251	142.6	8.16	4	4	0.000283141	35	30	0.000587842	19	15	0.000326275	0.000399086	5	5	0.000318924	32	30	0.000494577	10	9	0.000170072	0.000327858	0.821523	5	5	0.000221083				11	11	0.000184328	0.000202705	0.507924	0	298.436	41	37	121	37		nucleus
3	3	2	NP_054828.2	1	ATPase family AAA domain-containing protein 2 [Homo sapiens]	ATAD2	1390	158.5	6.32	1	1	6.37067e-05	9	8	0.000136043	39	34	0.000602749	0.0002675	2	1	0.000114813	9	8	0.00012519	27	24	0.000413276	0.000217759	0.814055	3	2	0.000119385				23	18	0.000346872	0.000233128	0.871509	0	262.395	35	42	113	42	other biological processes	nucleus
3	3	2	NP_005723.2	1	DNA repair protein RAD50 [Homo sapiens]	RAD50	1312	153.8	6.89	2	2	0.000134988	13	13	0.00020819	2	2	3.27479e-05	0.000125309	1	1	6.08193e-05	12	11	0.000176843	4	4	6.4866e-05	0.000100843	0.804756	2	2	8.43214e-05				2	2	3.1956e-05	5.81387e-05	0.463964	0	83.742	20	18	38	18	cell cycle OR cell proliferation;cell organization and biogenesis;DNA metabolism;other metabolic processes;stress response;signal transduction;other biological processes	nucleus;other cell component
3	3	2	XP_047298714.1	1	zinc finger Y-chromosomal protein isoform X1 [Homo sapiens]	ZFY	801	90.4	6.06	2	2	0.000221104	13	8	0.000341005	8	6	0.000214558	0.000258889	2	2	0.000199238	11	8	0.000265523	6	5	0.000159371	0.000208044	0.803603	3	2	0.000207172				5	4	0.000130856	0.000169014	0.652843	0	124.104	21	11	50	1	other biological processes	nucleus;other cell component
3	3	2	XP_047298400.1	1	zinc finger X-chromosomal protein isoform X1 [Homo sapiens]	ZFX	844	94.3	6.19	2	2	0.00020984	14	8	0.000348526	7	6	0.000178173	0.000245513	2	2	0.000189087	12	9	0.000274904	5	4	0.000126043	0.000196678	0.80109	2	2	0.000131078				5	4	0.000124189	0.000127634	0.519865	0	130.045	24	12	49	2
3	3	2	NP_004932.1	1	ATP-dependent RNA helicase DHX8 isoform 1 [Homo sapiens]	DHX8	1220	139.2	8.32	3	1	0.000217752	14	6	0.000241111	8	1	0.00014087	0.000199911	3	1	0.000196217	8	5	0.000126786	9	1	0.000156954	0.000159986	0.800286	4	1	0.00018136				8	1	0.000137463	0.000159412	0.797414	0	36.238	9	6	57	5	cell organization and biogenesis;RNA metabolism OR transcription;other metabolic processes	cytosol;nucleus
3	3	2	XP_047282853.1	1	dolichyl-diphosphooligosaccharide--protein glycosyltransferase subunit STT3A isoform X1 [Homo sapiens]	STT3A	705	80.5	8.07	2	2	0.000251212	11	9	0.000327833	12	10	0.000365661	0.000314902	1	1	0.000113184	11	9	0.000301679	11	9	0.000331967	0.000248943	0.790541	3	3	0.000235382				11	9	0.000327085	0.000281233	0.893082	0	83.422	20	16	62	15	protein metabolism;other metabolic processes	other membranes;ER/Golgi
3	3	2	XP_024307737.1	1	GDNF-inducible zinc finger protein 1 isoform X1 [Homo sapiens]	GZF1	711	80.4	7.87	3	2	0.000373638	7	6	0.000206861	6	5	0.000181288	0.000253929	1	1	0.000112229	7	5	0.000190358	10	9	0.000299241	0.000200609	0.790021	1	1	7.77987e-05				9	7	0.000265356	0.000171578	0.675691	0	69.249	23	14	44	14	developmental processes;other biological processes	nucleus;other cell component
3	3	2	NP_942595.1	1	BMP-2-inducible protein kinase isoform a [Homo sapiens]	BMP2K	1161	129.1	6.51	1	1	7.62724e-05	18	16	0.000325754	17	13	0.00031456	0.000238862	1	1	6.87295e-05	14	13	0.000233151	14	13	0.000256559	0.000186146	0.779304	3	3	0.000142932				16	12	0.000288898	0.000215915	0.903932	0	209.847	34	22	84	22	other metabolic processes;other biological processes	nucleus;other cell component
3	3	2	NP_073153.1	1	anaphase-promoting complex subunit 1 [Homo sapiens]	ANAPC1	1944	216.4	6.3	2	2	9.11032e-05	29	24	0.000313438	31	22	0.000342572	0.000249038	5	5	0.000205234	29	24	0.000288432	8	8	8.75558e-05	0.00019374	0.777956	8	7	0.000227633				19	15	0.000204887	0.00021626	0.868382	0	305.558	33	40	131	40	cell cycle OR cell proliferation;protein metabolism;other metabolic processes;other biological processes	cytosol;nucleus
3	3	2	NP_060919.4	1	ubiquitin-associated protein 2 isoform 1 [Homo sapiens]	UBAP2	1119	117	7.34	10	6	0.000791352	24	15	0.000450641	36	19	0.000691129	0.000644374	6	6	0.000427855	19	13	0.000328296	39	19	0.000741524	0.000499225	0.774744	5	4	0.000247162				18	13	0.000337209	0.000292185	0.453441	0	343.854	38	22	157	22	other biological processes	nucleus;other cell component
3	3	2	XP_047294496.1	1	bromodomain-containing protein 4 isoform X1 [Homo sapiens]	BRD4	1362	152.1	9.19	6	6	0.000390098	28	20	0.000431947	27	24	0.000425867	0.000415971	5	5	0.000292933	14	11	0.000198743	30	23	0.000468635	0.000320104	0.769535	9	8	0.000365517				30	21	0.000461743	0.00041363	0.994373	0	214.729	26	32	149	28	cell organization and biogenesis;stress response;other biological processes	nucleus;other cell component
3	3	2	XP_047303574.1	1	protein ECT2 isoform X4 [Homo sapiens]	ECT2	914	103.4	7.71	7	7	0.000678191	34	25	0.000781596	24	18	0.000564095	0.000674627	7	7	0.000611121	32	26	0.000676932	11	11	0.000256057	0.000514704	0.762945	4	4	0.000242078				7	7	0.000160549	0.000201314	0.298407	0	263.096	42	31	126	31	cell cycle OR cell proliferation;cell organization and biogenesis;stress response;transport;developmental processes;signal transduction;other biological processes	plasma membrane;other membranes;cytosol;cytoskeleton;nucleus;other cell component
3	3	2	NP_056445.3	1	enhancer of polycomb homolog 2 [Homo sapiens]	EPC2	807	91	8.73	1	1	0.00010973	20	14	0.000520722	11	11	0.000292824	0.000307759	1	1	9.88784e-05	13	11	0.000311467	11	10	0.000290008	0.000233451	0.758552	1	1	6.85438e-05				10	9	0.000259766	0.000164155	0.533389	0	165.426	38	22	68	21	cell organization and biogenesis;DNA metabolism;other metabolic processes;stress response;other biological processes	nucleus;other cell component
3	3	2	NP_079090.2	1	E3 ubiquitin-protein ligase Hakai isoform 1 [Homo sapiens]	CBLL1	491	54.5	8.29	3	2	0.000541053	14	10	0.000599096	15	11	0.000656291	0.000598813	2	1	0.00032503	13	9	0.000511922	12	9	0.000519985	0.000452312	0.755348	5	4	0.000563288				13	9	0.000555033	0.00055916	0.93378	0	144.77	32	14	77	14	cell adhesion;protein metabolism;RNA metabolism OR transcription;other metabolic processes;other biological processes	cytosol;nucleus;other cell component
3	3	2	XP_047276898.1	1	ubiquitin carboxyl-terminal hydrolase 42 isoform X1 [Homo sapiens]	USP42	1327	145.4	8.47	3	3	0.000200194	17	14	0.000269171	8	6	0.000129511	0.000199625	2	2	0.000120264	15	11	0.000218556	7	7	0.000112232	0.000150351	0.753165	3	3	0.000125052				8	7	0.000126379	0.000125716	0.62976	0	119.985	25	20	63	20
3	3	2	NP_001164100.1	1	chromodomain-helicase-DNA-binding protein 8 isoform 1 [Homo sapiens]	CHD8	2581	290.3	6.47	3	2	0.000102928	27	21	0.000219799	25	22	0.000208084	0.000176937	2	2	6.18325e-05	22	19	0.000164807	21	19	0.00017311	0.00013325	0.753093	10	9	0.000214316				25	21	0.000203053	0.000208684	1.17943	0	218.385	20	41	135	24	cell-cell signaling;cell organization and biogenesis;RNA metabolism OR transcription;other metabolic processes;developmental processes;signal transduction;other biological processes	nucleus;other cell component
3	3	2	NP_055701.1	1	ribosome biogenesis protein NSA2 homolog isoform 1 [Homo sapiens]	NSA2	260	30	10.27	13	8	0.00442762	29	13	0.00234355	5	4	0.000413127	0.00239476	9	5	0.00276213	29	12	0.00215658	6	5	0.000490986	0.00180323	0.75299	16	10	0.00340399				6	5	0.000483765	0.00194388	0.81172	0	97.44	44	15	113	15	RNA metabolism OR transcription;other metabolic processes	nucleus;other cell component
3	3	2	NP_001104792.1	1	ATP-dependent RNA helicase DDX54 isoform 1 [Homo sapiens]	DDX54	882	98.6	10.02	6	6	0.000602397	30	25	0.000714665	1	1	2.43567e-05	0.000447139	3	3	0.000271411	30	27	0.000657649	3	3	7.23675e-05	0.000333809	0.746544	11	10	0.000689868				2	2	4.75355e-05	0.000368702	0.824579	0	178.575	48	33	86	32
3	3	2	NP_848018.1	1	coiled-coil domain-containing protein 50 long isoform [Homo sapiens]	CCDC50	482	56.3	8.21	1	1	0.000183718	9	8	0.000392324	6	5	0.000267418	0.000281154	1	1	0.00016555	6	6	0.000240683	5	4	0.000220706	0.00020898	0.743293	2	2	0.000229522				5	4	0.00021746	0.000223491	0.794907	0	61.781	24	9	35	1
3	3	2	NP_849193.1	1	dolichyl-diphosphooligosaccharide--protein glycosyltransferase subunit STT3B [Homo sapiens]	STT3B	826	93.6	8.91	1	1	0.000107206	10	8	0.000254372	21	13	0.000546168	0.000302582	1	1	9.6604e-05	11	11	0.000257486	12	7	0.000309095	0.000221062	0.730585	5	4	0.000334836				10	7	0.000253791	0.000294313	0.972673	0	94.952	20	16	71	15	protein metabolism;other metabolic processes;stress response	other membranes;ER/Golgi;other cell component
3	3	2	NP_004138.1	1	developmentally-regulated GTP-binding protein 1 [Homo sapiens]	DRG1	367	40.5	8.9	5	4	0.00120643	8	8	0.000458009	10	10	0.000585357	0.000749933	4	4	0.000869699	9	9	0.000474152	5	4	0.000289864	0.000544572	0.72616	7	6	0.00105505				6	5	0.000342722	0.000698887	0.931932	0	81.001	43	16	54	16	protein metabolism;other metabolic processes;other biological processes	cytosol;nucleus;other cell component
3	3	2	NP_078930.4	1	polynucleotide 5'-hydroxyl-kinase NOL9 [Homo sapiens]	NOL9	702	79.3	9.13	2	2	0.000252286	3	3	8.97912e-05	18	14	0.000550836	0.000297638	2	2	0.000227336	7	7	0.000192798	7	6	0.000212154	0.000210763	0.708118	3	3	0.000236388				15	13	0.000447931	0.000342159	1.14958	0	142.461	42	18	57	18	RNA metabolism OR transcription;other metabolic processes	cytoskeleton;nucleus
3	3	2	XP_047274687.1	1	inositol 1,4,5-trisphosphate receptor type 3 isoform X2 [Homo sapiens]	ITPR3	2671	303.9	6.48	2	2	6.63065e-05	53	44	0.000416919	153	86	0.00123056	0.000571263	6	5	0.000179247	71	56	0.000513956	62	46	0.000493866	0.00039569	0.692657	8	6	0.000165675				83	57	0.00065142	0.000408547	0.715165	0	918.247	45	105	438	96	transport;signal transduction;other biological processes	plasma membrane;other membranes;cytosol;ER/Golgi;nucleus;other cell component
3	3	2	NP_006294.2	1	aminoacyl tRNA synthase complex-interacting multifunctional protein 2 isoform a [Homo sapiens]	AIMP2	320	35.3	8.22	1	1	0.000276726	3	2	0.000196979	3	2	0.000201399	0.000225035	1	1	0.000249359	2	2	0.000120843	1	1	6.64876e-05	0.000145563	0.646847	2	1	0.000345718				4	3	0.000262039	0.000303879	1.35036	0	34	16	3	17	3	cell organization and biogenesis;protein metabolism;other metabolic processes;developmental processes;other biological processes	cytosol;nucleus;other cell component
3	3	2	NP_003365.1	1	voltage-dependent anion-selective channel protein 1 isoform 1 [Homo sapiens]	VDAC1	283	30.8	8.54	1	1	0.000312906	11	9	0.000816688	6	4	0.000455462	0.000528352	1	1	0.000281961	7	6	0.000478248	3	3	0.000225541	0.000328583	0.621903	7	5	0.00136821				2	2	0.000148149	0.000758181	1.43499	0	69.558	59	11	38	10	cell-cell signaling;other metabolic processes;stress response;transport;other biological processes	plasma membrane;other membranes;mitochondrion;other cell component
3	3	2	NP_077310.1	1	transmembrane protein 43 isoform 1 [Homo sapiens]	TMEM43	400	44.8	8.13	7	6	0.00154967	10	9	0.000525279	45	17	0.00241679	0.00149725	3	2	0.000598462	10	8	0.000483372	26	13	0.00138294	0.000821592	0.548736	4	3	0.000553148				31	14	0.00162464	0.0010889	0.727266	0	240.861	56	18	136	18	cell organization and biogenesis;other metabolic processes;stress response	plasma membrane;other membranes;ER/Golgi;nucleus
3	3	2	XP_047290648.1	1	chromodomain-helicase-DNA-binding protein 9 isoform X1 [Homo sapiens]	CHD9	2898	325.9	7.01	7	5	0.000213894	25	19	0.000181256	14	12	0.000103781	0.00016631	2	2	5.50689e-05	21	17	0.000140108	8	7	5.87331e-05	8.46366e-05	0.508908	6	5	0.000114523				12	10	8.68039e-05	0.000100664	0.605277	0	119.478	11	27	95	10
3	3	2	XP_005264438.1	1	transmembrane protein 214 isoform X1 [Homo sapiens]	TMEM214	753	84	9.16	2	2	0.000235199	9	8	0.000251129	18	14	0.000513528	0.000333285	2	2	0.000211939	4	4	0.000102709	6	5	0.00016953	0.000161392	0.484247	2	2	0.000146919				6	6	0.000167037	0.000156978	0.471001	0	82.114	25	15	49	15
2	3	2	NP_005796.1	1	26S proteasome non-ATPase regulatory subunit 14 [Homo sapiens]	PSMD14	310	34.6	6.52				2	2	0.000135556	1	1	6.92987e-05	0.000102427	1	1	0.000257403	5	3	0.000311853	6	5	0.000411794	0.000327017	3.19267	3	2	0.000535305				6	4	0.000405738	0.000470522	4.59372	0	47.585	26	6	24	6	protein metabolism;DNA metabolism;other metabolic processes;stress response;other biological processes	non-structural extracellular;cytosol;nucleus;other cell component
2	3	2	XP_047275971.1	1	zinc finger and SCAN domain-containing protein 25 isoform X1 [Homo sapiens]	ZSCAN25	544	61.4	7.72				4	4	0.000154494	2	2	7.89802e-05	0.000116737	4	2	0.000586727	5	4	0.00017771	2	2	7.82208e-05	0.000280886	2.40615	1	1	0.000101682				2	2	7.70704e-05	8.93761e-05	0.765619	0	48.23	16	5	20	5	other biological processes	nucleus
2	3	2	NP_031375.3	1	PAX-interacting protein 1 [Homo sapiens]	PAXIP1	1069	121.3	6.7				7	5	0.000137585	5	4	0.00010048	0.000119032	5	1	0.000373222	5	5	9.04344e-05	10	9	0.000199028	0.000220895	1.85575	2	2	0.000103489				12	12	0.000235321	0.000169405	1.42318	0	110.31	22	15	46	15	cell organization and biogenesis;DNA metabolism;other metabolic processes;stress response;developmental processes;signal transduction;other biological processes	nucleus;other cell component
2	3	2	NP_005350.1	1	mothers against decapentaplegic homolog 4 isoform a [Homo sapiens]	SMAD4	552	60.4	6.99				6	6	0.000228382	3	2	0.000116753	0.000172568	2	1	0.000289112	12	11	0.000420324	4	4	0.000154174	0.00028787	1.66816	2	2	0.000200416				5	5	0.000189884	0.00019515	1.13086	0	73.719	28	11	34	11	cell organization and biogenesis;RNA metabolism OR transcription;other metabolic processes;stress response;developmental processes;signal transduction;other biological processes	cytosol;cytoskeleton;nucleus;other cell component
2	3	2	NP_945185.1	1	serine protease FAM111B isoform a [Homo sapiens]	FAM111B	734	84.6	8.59				4	4	0.000114502	5	5	0.000146339	0.000130421	1	1	0.000108712	8	8	0.000210734	10	10	0.000289864	0.000203104	1.5573	3	3	0.000226082				10	10	0.000285602	0.000255842	1.96167	0	88.231	31	19	41	19	protein metabolism;DNA metabolism;other metabolic processes	nucleus;other cell component
2	3	2	NP_056195.3	1	sorting and assembly machinery component 50 homolog [Homo sapiens]	SAMM50	469	51.9	6.9				11	9	0.000492799	5	5	0.000229026	0.000360912	6	6	0.00102083	10	8	0.000412258	3	3	0.000136094	0.000523061	1.44927	1	1	0.000117942				4	4	0.00017879	0.000148366	0.411087	0	95.419	41	15	40	15	cell organization and biogenesis;transport	other membranes;mitochondrion
2	3	2	XP_011512318.2	1	ankycorbin isoform X1 [Homo sapiens]	RAI14	986	110.4	6.16				12	12	0.000255714	14	12	0.000305027	0.00028037	3	3	0.000242784	19	18	0.000372579	24	20	0.000517875	0.000377746	1.34731	2	2	0.0001122				17	15	0.000361434	0.000236817	0.844658	0	205.486	44	31	91	31
2	3	2	NP_056014.2	1	serine/threonine-protein phosphatase 6 regulatory ankyrin repeat subunit A isoform a [Homo sapiens]	ANKRD28	1053	112.9	6.25				9	8	0.000179582	6	6	0.000122408	0.000150995	2	2	0.000151557	15	12	0.000275426	8	8	0.000161641	0.000196208	1.29943	4	4	0.000210123				3	3	5.97241e-05	0.000134923	0.893561	0	116.476	20	15	47	15		cytosol;nucleus
2	3	2	XP_047274820.1	1	telomere zinc finger-associated protein isoform X1 [Homo sapiens]	ZBTB48	688	77	8.18				8	8	0.000244316	3	3	9.36741e-05	0.000168995	2	2	0.000231962	8	8	0.000224824	6	5	0.000185547	0.000214111	1.26697	3	2	0.000241198				4	4	0.000121879	0.000181539	1.07423	0	64.498	22	11	34	11	cell organization and biogenesis;DNA metabolism;other biological processes	nucleus;other cell component
2	3	2	XP_047287709.1	1	serine/threonine-protein kinase VRK1 isoform X1 [Homo sapiens]	VRK1	422	48.2	8.73				14	10	0.000697052	8	6	0.000407253	0.000552153	5	2	0.000945437	14	11	0.000641442	10	9	0.000504172	0.000697017	1.26236	7	5	0.000917545				15	12	0.000745136	0.00083134	1.50563	0	145.857	45	16	73	16
2	3	2	XP_047294274.1	1	zinc finger protein 579 isoform X1 [Homo sapiens]	ZNF579	640	68.4	8.87				6	6	0.000196979	5	4	0.000167833	0.000182406	2	2	0.000249359	6	5	0.000181265	7	5	0.000232707	0.00022111	1.21219	2	2	0.000172859				2	2	6.55099e-05	0.000119184	0.653401	0	66.763	20	9	30	9
2	3	2	XP_011527985.2	1	PR domain zinc finger protein 15 isoform X9 [Homo sapiens]	PRDM15	1324	149.3	7.68				8	8	0.000126956	4	4	6.49021e-05	9.59288e-05	1	1	6.0268e-05	15	13	0.000219051	4	4	6.42781e-05	0.000114532	1.19393	1	1	4.17786e-05				8	8	0.000126666	8.42221e-05	0.877964	0	77.401	16	16	41	16
2	3	2	NP_060566.2	1	notchless protein homolog 1 isoform a [Homo sapiens]	NLE1	485	53.3	7.34				13	11	0.000563185	13	11	0.000575822	0.000569504	5	5	0.000822628	16	14	0.000637852	13	10	0.000570286	0.000676922	1.18862	3	3	0.000342154				16	13	0.000691568	0.000516861	0.907563	0	161.946	55	18	79	18	cell cycle OR cell proliferation;cell organization and biogenesis;developmental processes;signal transduction;other biological processes	nucleus
2	3	2	XP_047276986.1	1	glutathione S-transferase 3, mitochondrial isoform X1 [Homo sapiens]	MGST3	166	18.4	9.96				6	3	0.000759439	13	3	0.00168237	0.00122091	4	1	0.00192277	10	3	0.00116475	9	3	0.00115352	0.00141368	1.15789	2	2	0.000666444				7	3	0.000883988	0.000775216	0.634952	0	126.01	31	4	51	4	other metabolic processes;other biological processes	other membranes;mitochondrion;ER/Golgi;nucleus
2	3	2	NP_995315.1	1	nuclear factor 1 C-type isoform 2 [Homo sapiens]	NFIC	499	54.6	8.46				7	6	0.000294746	4	3	0.000172205	0.000233475	2	2	0.000319819	8	7	0.000309978	4	3	0.000170549	0.000266782	1.14266	1	1	0.000110851				6	3	0.000252062	0.000181457	0.777198	0	81.001	23	8	32	5	DNA metabolism;RNA metabolism OR transcription;other metabolic processes;other biological processes	nucleus
2	3	2	NP_001353094.1	1	ribonucleoprotein PTB-binding 2 isoform 1 [Homo sapiens]	RAVER2	691	74.3	7.47				12	7	0.000364882	3	3	9.32675e-05	0.000229075	3	3	0.000346432	12	11	0.000335772	3	3	9.23707e-05	0.000258192	1.12711	2	1	0.000160101				1	1	3.03374e-05	9.52191e-05	0.415668	0	91.65	41	13	36	13		nucleus;other cell component
2	3	2	XP_011541131.1	1	histone-lysine N-methyltransferase 2A isoform X1 [Homo sapiens]	KMT2A	4005	435.7	9.09				16	13	8.39397e-05	24	21	0.000128735	0.000106337	2	2	3.98476e-05	40	25	0.000193107	23	21	0.000122185	0.00011838	1.11325	3	3	4.14343e-05				25	20	0.000130856	8.61452e-05	0.810114	0	302.3	12	32	133	31
2	3	2	NP_054903.1	1	protein cornichon homolog 4 isoform 1 [Homo sapiens]	CNIH4	139	16.1	6.65				1	1	0.000151159	3	1	0.000463653	0.000307406	1	1	0.000574064	1	1	0.0001391	2	1	0.00030613	0.000339765	1.10526	1	1	0.000397949				1	1	0.000150814	0.000274381	0.892569	0	28.373	14	1	10	1	transport	other membranes;ER/Golgi;other cell component
2	3	2	NP_001029366.1	1	exosome complex component RRP45 isoform 1 [Homo sapiens]	EXOSC9	456	50.8	5.3				3	2	0.000138231	1	1	4.7111e-05	9.26711e-05	1	1	0.000174989	2	2	8.48021e-05	1	1	4.6658e-05	0.00010215	1.10228	1	1	0.000121304				1	1	4.59718e-05	8.36382e-05	0.902527	0	11.123	5	2	10	2
2	3	2	XP_047289582.1	1	casein kinase II subunit alpha' isoform X1 [Homo sapiens]	CSNK2A2	350	41.2	8.56				5	4	0.000300159	22	15	0.00135034	0.000825247	2	1	0.000455971	7	7	0.000386698	31	19	0.00188445	0.000909039	1.10154	2	2	0.000316085				28	15	0.00167705	0.000996568	1.2076	0	193.994	61	22	97	20	cell-cell signaling;cell cycle OR cell proliferation;protein metabolism;other metabolic processes;developmental processes;signal transduction;other biological processes	cytosol;nucleus;other cell component
2	3	2	NP_112578.2	1	INO80 complex subunit B [Homo sapiens]	INO80B	356	38.6	9.61				11	9	0.000649221	1	1	6.03444e-05	0.000354783	2	2	0.000448286	11	8	0.000597426	2	1	0.000119528	0.000388413	1.09479	2	1	0.000310758				4	4	0.000235541	0.000273149	0.769906	0	81.091	36	10	33	10	cell organization and biogenesis;DNA metabolism;other metabolic processes;stress response;other biological processes	nucleus
2	3	2	NP_001294936.1	1	polycomb protein EED isoform c [Homo sapiens]	EED	466	53	7.36				7	7	0.000315618	14	13	0.0006454	0.000480509	1	1	0.000171234	15	12	0.000622368	17	13	0.000776165	0.000523255	1.08896	1	1	0.000118701				21	15	0.000944691	0.000531696	1.10653	0	118.976	42	21	76	21	cell organization and biogenesis;other biological processes	cytosol;nucleus
2	3	2	NP_001182157.1	1	protein PIMREG isoform 2 [Homo sapiens]	PIMREG	248	27.5	10.21				8	7	0.000677779	6	5	0.00051974	0.00059876	2	2	0.000643507	9	8	0.000701669	7	5	0.000600534	0.00064857	1.08319	1	1	0.000223044				2	2	0.000169058	0.000196051	0.327428	0	62.625	56	9	35	9	cell cycle OR cell proliferation;other biological processes	nucleus
2	3	2	XP_011523846.1	1	probable helicase with zinc finger domain isoform X1 [Homo sapiens]	HELZ	1970	221.7	7.44				18	17	0.00019198	12	11	0.000130859	0.000161419	4	3	0.00016202	15	15	0.00014722	19	16	0.0002052	0.00017148	1.06233	2	2	5.61572e-05				9	8	9.57707e-05	7.5964e-05	0.4706	0	184.812	23	29	79	29
2	3	2	NP_085131.1	1	integrator complex subunit 5 [Homo sapiens]	INTS5	1019	107.9	7.05				7	7	0.000144336	8	7	0.000168656	0.000156496	3	3	0.000234921	7	6	0.000132821	6	4	0.000125276	0.000164339	1.05012	2	2	0.000108567				11	9	0.000226295	0.000167431	1.06987	0	67.583	19	11	44	11	RNA metabolism OR transcription;other metabolic processes;other biological processes	other membranes;cytosol;nucleus;other cell component
2	3	2	XP_047291109.1	1	retinoic acid-induced protein 1 isoform X1 [Homo sapiens]	RAI1	1906	203.2	8.79				15	14	0.000165355	34	29	0.000383215	0.000274285	3	3	0.000125595	27	20	0.000273894	40	28	0.000446507	0.000281999	1.02812	4	4	0.000116086				43	29	0.000472936	0.000294511	1.07374	0	365.043	42	46	166	45	developmental processes;other biological processes	nucleus;other cell component
2	3	2	NP_055230.2	1	zinc finger and BTB domain-containing protein 11 [Homo sapiens]	ZBTB11	1053	119.3	8.66				4	4	7.98144e-05	7	5	0.000142809	0.000111312	1	1	7.57786e-05	10	9	0.000183617	4	4	8.08207e-05	0.000113405	1.01881	4	4	0.000210123				7	7	0.000139356	0.00017474	1.56982	0	97.466	18	12	37	12	other biological processes	nucleus
2	3	2	XP_047296138.1	1	PHD finger protein 20 isoform X1 [Homo sapiens]	PHF20	1012	115.3	6.99				9	7	0.000186858	3	3	6.36836e-05	0.000125271	1	1	7.88487e-05	8	6	0.000152845	7	7	0.000147166	0.000126287	1.00811	1	1	5.46589e-05				9	8	0.000186431	0.000120545	0.962276	0	97.296	20	14	38	14	cell organization and biogenesis;other biological processes	other membranes;cytosol;nucleus;other cell component
2	3	2	NP_001397705.1	1	echinoderm microtubule-associated protein-like 4 isoform c [Homo sapiens]	EML4	992	110.1	6.49				5	5	0.000105903	7	7	0.000151591	0.000128747	1	1	8.04384e-05	7	7	0.000136436	8	8	0.000171581	0.000129485	1.00573	1	1	5.57609e-05				11	10	0.000232454	0.000144108	1.11931	0	63.708	21	17	40	17		cytosol;cytoskeleton
2	3	2	NP_001018494.1	1	pumilio homolog 1 isoform 1 [Homo sapiens]	PUM1	1188	126.6	6.84				6	5	0.000106117	35	25	0.000632905	0.000369511	3	3	0.000201502	11	10	0.000179027	41	26	0.000734274	0.000371601	1.00566	5	5	0.000232807				30	22	0.000529373	0.00038109	1.03133	0	258.867	27	28	131	1	RNA metabolism OR transcription;other metabolic processes;other biological processes	cytosol;nucleus;other cell component
2	3	2	NP_066285.1	1	COUP transcription factor 2 isoform a [Homo sapiens]	NR2F2	414	45.5	8.28				11	6	0.000558267	2	2	0.000103781	0.000331024	2	2	0.000385483	12	8	0.000560431	1	1	5.13914e-05	0.000332435	1.00426	1	1	0.000133611				1	1	5.06356e-05	9.21232e-05	0.278298	0	95.609	34	10	30	9	RNA metabolism OR transcription;other metabolic processes;developmental processes;signal transduction;other biological processes	cytosol;nucleus
2	3	2	NP_006450.2	1	erlin-1 isoform a [Homo sapiens]	ERLIN1	348	39.1	7.87				9	6	0.000543392	8	8	0.000493853	0.000518622	3	3	0.000687887	9	7	0.00050004	6	5	0.000366828	0.000518252	0.999286	1	1	0.000158951				7	6	0.000421673	0.000290312	0.559775	0	86.594	43	12	43	9	protein metabolism;other metabolic processes;stress response;signal transduction;other biological processes	other membranes;ER/Golgi;other cell component
2	3	2	NP_055491.1	1	pumilio homolog 1 isoform 2 [Homo sapiens]	PUM1	1186	126.4	6.84				7	6	0.000124012	34	24	0.000615859	0.000369935	3	3	0.000201842	11	10	0.000179329	40	26	0.000717573	0.000366248	0.990032	5	5	0.000233199				28	21	0.000494914	0.000364057	0.984109	0	246.226	27	28	128	1	RNA metabolism OR transcription;other metabolic processes;other biological processes	cytosol;nucleus;other cell component
2	3	2	NP_112196.3	1	TRMT1-like protein isoform 1 [Homo sapiens]	TRMT1L	733	81.7	7.88				13	11	0.00037264	35	26	0.00102577	0.000699206	3	3	0.000326582	24	19	0.000633066	38	26	0.00110299	0.000687545	0.983323	4	4	0.000301855				42	30	0.00120116	0.000751509	1.0748	0	349.894	73	39	159	39	RNA metabolism OR transcription;other metabolic processes;other biological processes	nucleus
2	3	2	XP_047276934.1	1	trinucleotide repeat-containing gene 18 protein isoform X1 [Homo sapiens]	TNRC18	2979	315.5	8.76				8	6	5.64247e-05	17	16	0.000122593	8.95088e-05	2	2	5.35716e-05	10	9	6.49039e-05	20	18	0.00014284	8.71052e-05	0.973147	4	4	7.4273e-05				21	17	0.000147776	0.000111025	1.24038	0	178.535	20	35	82	35
2	3	2	XP_047300444.1	1	NADH dehydrogenase [ubiquinone] 1 beta subcomplex subunit 3 isoform X1 [Homo sapiens]	NDUFB3	98	11.4	9.2				4	4	0.000857598	6	5	0.00131526	0.00108643	1	1	0.000814234	3	3	0.000591884	8	7	0.00173682	0.00104765	0.964302	3	2	0.00169331				12	8	0.00256692	0.00213011	1.96066	0	38.605	56	9	37	9	cell organization and biogenesis;other metabolic processes;transport	other membranes;mitochondrion
2	3	2	NP_690852.1	1	leucine-rich repeat and WD repeat-containing protein 1 isoform 1 [Homo sapiens]	LRWD1	647	70.8	7.21				6	6	0.000194848	3	3	9.96102e-05	0.000147229	1	1	0.000123331	9	9	0.000268955	1	1	3.28842e-05	0.000141723	0.962603	2	2	0.000170989				2	2	6.48011e-05	0.000117895	0.800757	0	54.947	20	9	24	9	cell organization and biogenesis;DNA metabolism;other metabolic processes;other biological processes	cytoskeleton;nucleus;other cell component
2	3	2	NP_005793.2	1	E3 ubiquitin-protein ligase Topors isoform 1 [Homo sapiens]	TOPORS	1045	119.1	9.51				6	5	0.000120638	4	4	8.22301e-05	0.000101434	1	1	7.63588e-05	5	5	9.25114e-05	6	5	0.000122159	9.70098e-05	0.956382	1	1	5.29329e-05				5	5	0.000100302	7.66175e-05	0.755343	0	47.176	15	12	28	12	cell organization and biogenesis;protein metabolism;RNA metabolism OR transcription;other metabolic processes;stress response;developmental processes;signal transduction;other biological processes	cytoskeleton;nucleus;other cell component
2	3	2	NP_001124396.2	1	transmembrane protein 201 isoform 1 [Homo sapiens]	TMEM201	666	72.2	9.22				4	4	0.000126193	8	7	0.000258049	0.000192121	2	2	0.000239624	4	4	0.000116125	6	5	0.000191676	0.000182475	0.949793	2	2	0.000166111				5	5	0.000157381	0.000161746	0.841895	0	25.694	13	7	31	7	cell organization and biogenesis;transport;other biological processes	other membranes;cytoskeleton;nucleus;other cell component
2	3	2	XP_047300703.1	1	mitogen-activated protein kinase kinase kinase 20 isoform X1 [Homo sapiens]	MAP3K20	800	91.1	7.87				4	4	0.000105056	8	8	0.000214826	0.000159941	1	1	9.97436e-05	7	7	0.00016918	7	7	0.000186165	0.000151696	0.948453	2	2	0.000138287				4	4	0.000104816	0.000121551	0.759977	0	59.939	26	14	33	14	cell cycle OR cell proliferation;cell organization and biogenesis;protein metabolism;other metabolic processes;stress response;developmental processes;signal transduction;other biological processes	cytosol;nucleus;other cell component
2	3	2	NP_808227.1	1	casein kinase II subunit alpha isoform a [Homo sapiens]	CSNK2A1	391	45.1	7.74				10	8	0.000537369	28	16	0.0015384	0.00103788	1	1	0.000204079	17	14	0.000840647	35	20	0.00190451	0.000983077	0.947195	6	6	0.000848821				33	18	0.00176927	0.00130904	1.26126	0	290.792	59	23	130	21	cell-cell signaling;cell cycle OR cell proliferation;protein metabolism;other metabolic processes;signal transduction;other biological processes	plasma membrane;other membranes;cytosol;nucleus;other cell component
2	3	2	NP_000088.3	1	oxygen-dependent coproporphyrinogen-III oxidase, mitochondrial precursor [Homo sapiens]	CPOX	454	50.1	8.25				7	7	0.00032396	8	8	0.000378548	0.000351254	1	1	0.00017576	7	7	0.000298115	11	10	0.000515499	0.000329791	0.938896	1	1	0.000121839				4	3	0.000184697	0.000153268	0.436345	0	82.503	31	13	39	13	other metabolic processes	other membranes;cytosol;mitochondrion;other cell component
2	3	2	NP_060341.2	1	integrator complex subunit 11 isoform 2 [Homo sapiens]	INTS11	600	67.6	8.06				7	6	0.00024513	14	12	0.000501261	0.000373195	2	2	0.000265983	10	10	0.000322248	13	12	0.000460981	0.000349737	0.937143	4	3	0.000368766				20	15	0.000698772	0.000533769	1.43027	0	119.954	45	21	70	21	RNA metabolism OR transcription;other metabolic processes;other biological processes	cytosol;nucleus;other cell component
2	3	2	NP_114171.2	1	serine/threonine-protein kinase haspin [Homo sapiens]	GSG2	798	88.4	9.16				9	9	0.000236968	6	6	0.000161523	0.000199246	2	2	0.000199987	8	7	0.000193833	6	5	0.00015997	0.000184597	0.92648	1	1	6.93168e-05				7	7	0.000183887	0.000126602	0.635407	0	76	26	12	39	12	cell cycle OR cell proliferation;cell organization and biogenesis;protein metabolism;other metabolic processes;signal transduction;other biological processes	cytoskeleton;nucleus;other cell component
2	3	2	NP_004738.3	1	disks large homolog 5 [Homo sapiens]	DLG5	1919	213.7	7.42				25	23	0.000273725	22	21	0.000246283	0.000260004	4	4	0.000166326	22	22	0.000221661	30	29	0.000332611	0.000240199	0.923829	2	2	5.76497e-05				14	14	0.000152936	0.000105293	0.404966	0	231.833	30	47	119	47	cell adhesion;cell organization and biogenesis;developmental processes;signal transduction;other biological processes	plasma membrane;other membranes;cytoskeleton;other cell component
2	3	2	XP_047276759.1	1	zinc finger protein with KRAB and SCAN domains 1 isoform X1 [Homo sapiens]	ZKSCAN1	563	63.6	7.05				8	7	0.00029856	5	5	0.000190787	0.000244673	2	2	0.000283463	7	6	0.000240398	4	4	0.000151162	0.000225008	0.919625	1	1	9.82502e-05				4	4	0.000148939	0.000123595	0.505141	0	66.64	22	9	31	9	other biological processes	nucleus
2	3	2	XP_011533696.1	1	activating signal cointegrator 1 complex subunit 3 isoform X1 [Homo sapiens]	ASCC3	2207	251.9	7.09				33	30	0.000314168	37	29	0.000360152	0.00033716	5	5	0.000180777	44	38	0.000385471	35	31	0.000337409	0.000301219	0.893401	9	8	0.00022557				34	29	0.000322948	0.000274259	0.81344	0	364.03	35	63	197	63
2	3	2	NP_588614.1	1	1-phosphatidylinositol 4,5-bisphosphate phosphodiesterase delta-3 [Homo sapiens]	PLCD3	789	89.2	6.98				15	15	0.000399451	28	19	0.000762374	0.000580913	3	2	0.000303403	20	16	0.000490111	27	18	0.000728078	0.000507197	0.873104	7	7	0.000490753				38	22	0.00100963	0.000750192	1.2914	0	293.956	54	31	138	31	other metabolic processes;developmental processes;signal transduction;other biological processes	plasma membrane;other membranes;nucleus;other cell component
2	3	2	NP_057479.2	1	very-long-chain (3R)-3-hydroxyacyl-CoA dehydratase 3 isoform 1 [Homo sapiens]	HACD3	362	43.1	8.94				3	3	0.000174126	10	8	0.000593442	0.000383784	2	2	0.000440856	5	5	0.000267056	5	5	0.000293868	0.000333927	0.870091	1	1	0.000152803				9	7	0.000521183	0.000336993	0.878081	0	81.103	27	10	35	10	other metabolic processes;stress response;signal transduction;other biological processes	other membranes;ER/Golgi;nucleus
2	3	2	NP_006528.2	1	ubiquitin carboxyl-terminal hydrolase 3 isoform 1 [Homo sapiens]	USP3	520	58.9	8.18				6	6	0.000242436	14	10	0.000578378	0.000410407	1	1	0.000153452	8	7	0.00029746	15	12	0.000613732	0.000354881	0.864705	1	1	0.000106375				18	13	0.000725648	0.000416011	1.01365	0	101.251	36	16	63	16	cell cycle OR cell proliferation;cell organization and biogenesis;protein metabolism;DNA metabolism;other metabolic processes;stress response;other biological processes	nucleus;other cell component
2	3	2	NP_597709.3	1	ribonucleoprotein PTB-binding 1 isoform 1 [Homo sapiens]	RAVER1	739	77.8	8.84				13	11	0.000369614	26	21	0.000755816	0.000562715	3	3	0.000323931	20	14	0.000523272	20	16	0.000575806	0.000474336	0.842942	2	2	0.000149702				20	16	0.000567338	0.00035852	0.637126	0	231.556	66	26	104	26
2	3	2	XP_011525988.1	1	mitotic interactor and substrate of PLK1 isoform X1 [Homo sapiens]	MISP	679	75.3	6.83				6	6	0.000185665	19	17	0.000601133	0.000393399	1	1	0.000117518	5	5	0.000142378	23	17	0.000720691	0.000326862	0.830866				1	1	0.000301707	11	10	0.000339609	0.000320658	0.815096	0	170.863	47	23	66	23	cell cycle OR cell proliferation;cell organization and biogenesis;other biological processes	plasma membrane;other membranes;cytoskeleton;other cell component
2	3	2	NP_005021.2	1	serine/threonine-protein kinase PLK1 [Homo sapiens]	PLK1	603	68.2	8.91				26	22	0.000905953	22	17	0.000783777	0.000844865	2	2	0.00026466	34	24	0.00109019	21	18	0.000740957	0.000698603	0.826881	5	3	0.000458664				23	17	0.00079959	0.000629127	0.744648	0	257.876	60	32	133	32	cell cycle OR cell proliferation;cell organization and biogenesis;protein metabolism;other metabolic processes;stress response;signal transduction;other biological processes	cytosol;cytoskeleton;nucleus;other cell component
2	3	2	XP_005262892.1	1	protocadherin Fat 1 isoform X1 [Homo sapiens]	FAT1	4600	507.2	5				31	26	0.000141597	69	51	0.000322239	0.000231918	1	1	1.73467e-05	51	44	0.000214365	70	54	0.000323766	0.000185159	0.798382	1	1	1.2025e-05				67	56	0.000305333	0.000158679	0.684203	0	631.793	27	86	290	85
2	3	2	XP_047305887.1	1	sister chromatid cohesion protein PDS5 homolog A isoform X2 [Homo sapiens]	PDS5A	1337	150.7	7.91				14	14	0.000220012	77	44	0.00123722	0.000728615	5	5	0.00029841	23	20	0.000332612	68	41	0.0010821	0.000571042	0.783736	6	5	0.000248234				63	43	0.000987793	0.000618013	0.848203	0	570.246	56	60	256	53	cell cycle OR cell proliferation;cell organization and biogenesis;other biological processes	plasma membrane;other membranes;cytosol;nucleus;other cell component
2	3	2	XP_047280547.1	1	gamma-adducin isoform X1 [Homo sapiens]	ADD3	706	79.1	6.32				5	5	0.000148804	12	8	0.000365143	0.000256974	1	1	0.000113024	8	8	0.000219092	9	7	0.000271224	0.000201114	0.782623	3	3	0.000235049				8	7	0.000237543	0.000236296	0.919533	0	75.358	27	14	46	14	cell organization and biogenesis;other biological processes	plasma membrane;other membranes;cytosol;cytoskeleton;nucleus;other cell component
2	3	2	NP_620124.1	1	mitochondrial Rho GTPase 2 isoform 2 [Homo sapiens]	RHOT2	618	68.1	5.86				3	3	0.000101996	10	9	0.000347615	0.000224805	1	1	0.000129118	5	5	0.000156431	7	6	0.000240991	0.000175513	0.780734	1	1	8.95062e-05				14	13	0.000474893	0.0002822	1.25531	0	78.676	28	14	41	14	cell organization and biogenesis;transport;signal transduction;other biological processes	other membranes;mitochondrion
2	3	2	XP_005255335.1	1	ubinuclein-1 isoform X1 [Homo sapiens]	UBN1	1161	124.4	9.31				24	21	0.000434339	14	13	0.000259049	0.000346694	4	4	0.000274918	19	17	0.000316419	12	9	0.000219907	0.000270415	0.779981	5	4	0.000238221				21	15	0.000379178	0.0003087	0.890409	0	179.795	37	26	99	26
2	3	2	NP_004452.1	1	phenylalanine--tRNA ligase alpha subunit [Homo sapiens]	FARSA	508	57.5	7.8				8	7	0.000330884	11	8	0.000465175	0.000398029	1	1	0.000157077	6	6	0.000228365	13	11	0.000544466	0.000309969	0.778759	4	3	0.00043555				12	10	0.000495193	0.000465371	1.16919	0	119.293	40	16	55	16	cell organization and biogenesis;protein metabolism;RNA metabolism OR transcription;other metabolic processes	cytosol;other cell component
2	3	2	XP_047298557.1	1	peripheral plasma membrane protein CASK isoform X3 [Homo sapiens]	CASK	908	103.1	6.38				19	16	0.000439661	28	22	0.000662459	0.00055106	1	1	8.78798e-05	21	19	0.000447172	31	24	0.000726385	0.000420479	0.763037	8	8	0.000487355				50	36	0.00115436	0.000820857	1.4896	0	336.668	49	43	158	1	other metabolic processes	plasma membrane;other membranes;other cell component
2	3	2	NP_055203.4	1	U3 small nucleolar RNA-associated protein 25 homolog [Homo sapiens]	DIEXF	756	87	5.88				13	13	0.000361303	23	17	0.000653571	0.000507437	1	1	0.000105549	18	15	0.000460354	21	17	0.000591001	0.000385635	0.759966	3	3	0.000219503				27	20	0.000748684	0.000484094	0.953998	0	171.314	42	28	106	28	protein metabolism;RNA metabolism OR transcription;other metabolic processes;developmental processes;other biological processes	nucleus;other cell component
2	3	2	NP_001409.3	1	eukaryotic translation initiation factor 4 gamma 2 isoform 1 [Homo sapiens]	EIF4G2	907	102.3	7.14				17	16	0.000393814	8	7	0.000189483	0.000291648	2	2	0.000175953	16	14	0.000341078	6	5	0.000140746	0.000219259	0.751793	5	3	0.000304933				3	3	6.93379e-05	0.000187135	0.641647	0	130.376	32	21	57	21	cell organization and biogenesis;protein metabolism;other metabolic processes;developmental processes;other biological processes	cytosol;translational apparatus;other cell component
2	3	2	XP_006724629.1	1	peripheral plasma membrane protein CASK isoform X6 [Homo sapiens]	CASK	885	100.7	6.32				19	16	0.000451087	28	22	0.000679676	0.000565381	1	1	9.01637e-05	20	18	0.000436947	31	24	0.000745263	0.000424124	0.750156	8	8	0.000500021				50	36	0.00118436	0.00084219	1.4896	0	329.166	49	43	157	1	other metabolic processes	plasma membrane;other membranes;other cell component
2	3	2	NP_075391.3	1	integrator complex subunit 3 [Homo sapiens]	INTS3	1042	117.9	5.8				4	4	8.0657e-05	18	13	0.000371101	0.000225879	1	1	7.65786e-05	11	10	0.000204111	11	9	0.000224603	0.000168431	0.74567	1	1	5.30853e-05				20	16	0.000402364	0.000227725	1.00817	0	164.272	27	19	66	19	cell cycle OR cell proliferation;DNA metabolism;RNA metabolism OR transcription;other metabolic processes;stress response;signal transduction;other biological processes	nucleus;other cell component
2	3	2	XP_047273332.1	1	erbin isoform X1 [Homo sapiens]	ERBIN	1460	163.3	5.67				34	31	0.000489301	43	35	0.000632707	0.000561004	4	4	0.000218616	38	33	0.000503237	36	29	0.000524615	0.000415489	0.740618	9	8	0.000340982				63	39	0.000904574	0.000622778	1.11011	0	447.329	51	57	227	57
2	3	2	NP_001337228.1	1	band 4.1-like protein 2 isoform e [Homo sapiens]	EPB41L2	1057	118.4	5.49				4	4	7.95124e-05	11	9	0.000223565	0.000151539	1	1	7.54919e-05	2	2	3.65845e-05	11	10	0.000221416	0.000111164	0.733568	1	1	5.23319e-05				25	18	0.000495817	0.000274075	1.80861	0	157.086	27	21	55	21	cell organization and biogenesis	cytoskeleton
2	3	2	NP_060318.4	1	constitutive coactivator of PPAR-gamma-like protein 2 isoform 1 [Homo sapiens]	FAM120C	1096	120.5	9.03				2	2	3.83415e-05	12	7	0.000235211	0.000136776	1	1	7.28056e-05	3	3	5.2924e-05	9	4	0.000174712	0.000100147	0.732197	1	1	5.04697e-05				14	8	0.000267777	0.000159124	1.16339	0	67.576	14	10	42	9		nucleus
2	3	2	NP_073587.1	1	protein mono-ADP-ribosyltransferase PARP12 [Homo sapiens]	PARP12	701	79	8.51				16	16	0.00047957	15	11	0.000459685	0.000469627	1	1	0.00011383	13	13	0.000358564	18	15	0.000546318	0.000339571	0.723064	1	1	7.89085e-05				11	11	0.000328951	0.00020393	0.434237	0	148.527	43	24	75	7	protein metabolism;other metabolic processes	nucleus
2	3	2	XP_047286465.1	1	RNA-binding protein 26 isoform X16 [Homo sapiens]	RBM26	998	112.6	8.98				3	2	6.31598e-05	5	4	0.000107628	8.5394e-05	1	1	7.99548e-05	2	2	3.87473e-05	3	3	6.39561e-05	6.0886e-05	0.713001	1	1	5.54257e-05				7	7	0.000147036	0.000101231	1.18546	0	51.991	12	9	22	7
2	3	2	XP_047299848.1	1	SPATS2-like protein isoform X1 [Homo sapiens]	SPATS2L	588	65.1	9.66				15	13	0.000535999	6	6	0.00021921	0.000377604	2	2	0.000271411	15	12	0.000493237	1	1	3.61838e-05	0.000266944	0.706941	3	3	0.000282219				4	4	0.000142606	0.000212413	0.562527	0	113.245	38	18	46	18
2	3	2	NP_001333694.1	1	unconventional myosin-XVIIIa isoform c [Homo sapiens]	MYO18A	2058	233.1	6.1				38	35	0.000387961	79	58	0.000824648	0.000606304	2	2	7.75461e-05	36	31	0.00033822	82	65	0.000847734	0.000421166	0.694645	2	2	5.37559e-05				59	45	0.000600984	0.00032737	0.539944	0	607.232	48	80	298	80
2	3	2	NP_005678.3	1	phenylalanine--tRNA ligase beta subunit [Homo sapiens]	FARSB	589	66.1	6.84				3	3	0.000107018	8	7	0.000291784	0.000199401	1	1	0.000135475	3	3	9.84799e-05	5	5	0.000180612	0.000138189	0.69302	4	4	0.000375653				6	5	0.000213547	0.0002946	1.47742	0	36.378	19	9	30	9	cell organization and biogenesis;protein metabolism;RNA metabolism OR transcription;other metabolic processes	cytosol;other cell component
2	3	2	XP_047276697.1	1	protein mono-ADP-ribosyltransferase PARP12 isoform X2 [Homo sapiens]	PARP12	535	60	8.62				13	13	0.000510551	10	7	0.000401544	0.000456048	1	1	0.000149149	10	10	0.0003614	11	10	0.000437451	0.000316	0.69291	1	1	0.000103392				8	8	0.000313468	0.00020843	0.457036	0	118.822	45	18	54	1
2	3	2	NP_006006.3	1	AT-rich interactive domain-containing protein 1A isoform a [Homo sapiens]	ARID1A	2285	241.9	6.7				14	12	0.000128733	76	45	0.00071452	0.000421627	5	5	0.000174606	19	15	0.000160771	58	37	0.000540048	0.000291809	0.692102	8	7	0.000193662				58	37	0.000532106	0.000362884	0.860677	0	569.106	36	54	238	51	cell organization and biogenesis;RNA metabolism OR transcription;other metabolic processes;developmental processes;signal transduction;other biological processes	nucleus;other cell component
2	3	2	XP_011514418.1	1	huntingtin-interacting protein 1 isoform X1 [Homo sapiens]	HIP1	1037	116.1	5.3				6	4	0.000121569	10	9	0.000207161	0.000164365	1	1	7.69478e-05	4	3	7.45801e-05	9	8	0.000184652	0.00011206	0.681776	1	1	5.33412e-05				12	11	0.000242582	0.000147962	0.900203	0	102.641	16	12	43	11	cell organization and biogenesis;transport;signal transduction;other biological processes	plasma membrane;other membranes;cytosol;cytoskeleton;ER/Golgi;nucleus;other cell component
2	3	2	XP_047287294.1	1	interferon-stimulated 20 kDa exonuclease-like 2 isoform X1 [Homo sapiens]	ISG20L2	353	39.1	9.94				17	14	0.00101187	4	4	0.000243429	0.000627649	1	1	0.000226048	16	10	0.000876369	3	3	0.000180816	0.000427744	0.681503	3	3	0.000470098				5	5	0.000296928	0.000383513	0.611032	0	89.62	35	14	49	14	other biological processes	nucleus
2	3	2	NP_056277.2	1	nucleolar protein 11 isoform 1 [Homo sapiens]	NOL11	719	81.1	6.07				7	6	0.000204559	22	16	0.000657326	0.000430943	1	1	0.00011098	18	13	0.000484044	9	9	0.00026632	0.000287115	0.666249	2	2	0.000153866				13	11	0.000379028	0.000266447	0.618289	0	168.357	38	21	72	21	RNA metabolism OR transcription;other metabolic processes;other biological processes	nucleus
2	3	2	NP_068799.2	1	zinc finger protein 148 isoform a [Homo sapiens]	ZNF148	794	88.9	6.48				18	16	0.000476323	24	20	0.000649348	0.000562836	1	1	0.000100497	13	12	0.000316566	26	21	0.000696697	0.000371253	0.659612	1	1	6.96661e-05				20	14	0.000528039	0.000298853	0.530977	0	208.187	45	27	103	27	stress response;other biological processes	ER/Golgi;nucleus
2	3	2	NP_597677.2	1	nipped-B-like protein isoform A [Homo sapiens]	NIPBL	2804	315.9	7.91				14	14	0.000104906	38	35	0.000291134	0.00019802	1	1	2.84575e-05	28	25	0.000193073	22	20	0.00016693	0.000129487	0.653909	4	4	7.89085e-05				41	34	0.000306523	0.000192716	0.973213	0	339.546	27	56	148	56	cell cycle OR cell proliferation;cell organization and biogenesis;DNA metabolism;stress response;developmental processes;other biological processes	cytosol;nucleus;other cell component
2	3	2	NP_002523.2	1	nuclear pore complex protein Nup88 isoform 2 [Homo sapiens]	NUP88	741	83.5	5.69				7	6	0.000198486	42	24	0.00121764	0.000708062	1	1	0.000107685	7	7	0.000182651	37	23	0.00106237	0.000450901	0.63681	1	1	7.46489e-05				37	26	0.00104674	0.000560696	0.791875	0	254.599	46	28	132	28	other metabolic processes;transport	cytosol;nucleus
2	3	2	NP_065916.2	1	ATP-dependent DNA/RNA helicase DHX36 isoform 1 [Homo sapiens]	DHX36	1008	114.7	7.68				12	12	0.000250133	23	17	0.000490178	0.000370156	1	1	7.91616e-05	15	13	0.000287721	16	12	0.000337715	0.000234866	0.634506	1	1	5.48758e-05				8	8	0.000166374	0.000110625	0.298861	0	160.079	29	22	76	21	cell organization and biogenesis;RNA metabolism OR transcription;stress response;other biological processes	cytosol;mitochondrion;nucleus;other cell component
2	3	2	NP_066575.2	1	zinc finger protein 8 [Homo sapiens]	ZNF8	575	64.9	7.39				8	8	0.000292329	3	3	0.000112083	0.000202206	1	1	0.000138774	5	5	0.000168129	2	2	7.40036e-05	0.000126969	0.627919	2	2	0.000192399				2	2	7.29153e-05	0.000132657	0.65605	0	41.957	24	11	23	11	signal transduction;other biological processes	nucleus
2	3	2	NP_001352253.1	1	terminal nucleotidyltransferase 4B isoform d [Homo sapiens]	PAPD5	713	77.6	8.63				16	12	0.000471498	3	3	9.03896e-05	0.000280944	2	2	0.000223829	9	9	0.000244059	2	2	5.96804e-05	0.000175856	0.625947	5	5	0.000387902				1	1	2.94013e-05	0.000208652	0.742681	0	95.196	33	15	38	14	RNA metabolism OR transcription;other metabolic processes	plasma membrane;other membranes;cytosol;nucleus
2	3	2	NP_001274175.1	1	recQ-like DNA helicase BLM isoform 1 [Homo sapiens]	BLM	1417	158.9	7.49				8	7	0.000118623	40	32	0.000606425	0.000362524	1	1	5.63126e-05	13	12	0.000177384	29	25	0.000435431	0.000223043	0.615249	1	1	3.90366e-05				28	26	0.000414233	0.000226635	0.625158	0	246.91	39	39	120	38	cell cycle OR cell proliferation;cell organization and biogenesis;DNA metabolism;other metabolic processes;stress response;signal transduction;other biological processes	cytosol;nucleus;other cell component
2	3	2	NP_060557.3	1	nucleoporin NDC1 isoform 1 [Homo sapiens]	NDC1	674	76.3	9.09				8	6	0.00024939	27	12	0.000860579	0.000554985	1	1	0.00011839	10	7	0.000286868	19	10	0.00059977	0.000335009	0.603637	2	2	0.000164139				18	10	0.000559847	0.000361993	0.652257	0	193.236	31	13	85	13	cell cycle OR cell proliferation;cell organization and biogenesis;transport;other biological processes	plasma membrane;other membranes;cytoskeleton;nucleus;other cell component
2	3	2	XP_005246722.1	1	telomere-associated protein RIF1 isoform X1 [Homo sapiens]	RIF1	2472	274.3	5.52				3	3	2.5499e-05	50	36	0.000434519	0.000230009	4	4	0.000129118	10	9	7.82155e-05	24	19	0.000206564	0.000137966	0.599828	1	1	2.23766e-05				34	30	0.000288328	0.000155352	0.675419	0	308.135	30	47	126	47	cell cycle OR cell proliferation;cell organization and biogenesis;DNA metabolism;other metabolic processes;stress response;other biological processes	plasma membrane;other membranes;cytoskeleton;nucleus;other cell component
2	3	2	NP_065910.3	1	protein Shroom3 [Homo sapiens]	SHROOM3	1996	216.7	7.8				26	22	0.000273692	19	17	0.000204494	0.000239093	2	2	7.99548e-05	20	16	0.000193736	13	13	0.000138571	0.000137421	0.574759	2	2	5.54257e-05				7	7	7.35181e-05	6.44719e-05	0.269652	0	229.906	28	37	89	37	cell organization and biogenesis;developmental processes;other biological processes	plasma membrane;other membranes;cytoskeleton;other cell component
2	3	2	NP_056224.3	1	E1A-binding protein p400 [Homo sapiens]	EP400	3123	339.6	9.16				10	10	6.72787e-05	37	35	0.000254517	0.000160898	1	1	2.55507e-05	17	16	0.000105249	21	21	0.000143067	9.12888e-05	0.567371	2	2	3.54242e-05				27	25	0.000181238	0.000108331	0.67329	0	300.262	28	49	115	49
2	3	2	NP_001365381.1	1	inositol 1,4,5-trisphosphate receptor type 1 isoform 4 [Homo sapiens]	ITPR1	2758	313.7	6.04				8	5	6.0946e-05	17	12	0.000132416	9.66812e-05	1	1	2.89322e-05	10	7	7.01047e-05	8	6	6.17144e-05	5.35838e-05	0.554232	2	2	4.01123e-05				9	8	6.84077e-05	5.426e-05	0.561226	0	61.925	4	13	55	1	cell-cell signaling;stress response;transport;developmental processes;signal transduction;other biological processes	plasma membrane;other membranes;cytosol;ER/Golgi;nucleus;other cell component
2	3	2	NP_057736.4	1	crooked neck-like protein 1 isoform a [Homo sapiens]	CRNKL1	848	100.4	8	3	3	0.000313275	8	6	0.000198218				0.000255747	2	2	0.000188196	9	9	0.000205205	1	1	2.50897e-05	0.000139497	0.545449	1	1	6.52298e-05				1	1	2.47207e-05	4.49752e-05	0.175859	0	57.12	14	11	25	11	cell organization and biogenesis;RNA metabolism OR transcription;other metabolic processes	nucleus;other cell component
2	3	2	NP_001340295.1	1	nucleolar MIF4G domain-containing protein 1 isoform 2 [Homo sapiens]	NOM1	861	96.3	8.1				6	5	0.000146419	8	7	0.000199606	0.000173013	1	1	9.2677e-05	5	5	0.000112282	3	3	7.41326e-05	9.30304e-05	0.537709	1	1	6.42449e-05				8	7	0.00019478	0.000129512	0.748571	0	79.486	18	11	32	11
2	3	2	NP_001389611.1	1	kinectin isoform a [Homo sapiens]	KTN1	1357	156.2	5.64				21	20	0.000325154	36	30	0.000569914	0.000447534	2	2	0.000117605	16	16	0.000227972	23	20	0.000360611	0.000235396	0.525984	3	3	0.000122288				19	18	0.000293515	0.000207901	0.464549	0	293.067	49	47	120	47	transport;other biological processes	plasma membrane;other membranes;ER/Golgi
2	3	2	NP_115497.4	1	magnesium transporter protein 1 isoform 2 [Homo sapiens]	MAGT1	367	41.5	9.94				6	4	0.000343506	11	6	0.000643893	0.0004937	1	1	0.000217425	5	3	0.000263418	5	4	0.000289864	0.000256902	0.520362	1	1	0.000150722				5	2	0.000285602	0.000218162	0.441891	0	39.408	20	8	34	8		other membranes;ER/Golgi
2	3	2	XP_016865932.1	1	lysine-specific histone demethylase 2 isoform X1 [Homo sapiens]	KDM1B	832	93.2	8.07				7	7	0.000176776	10	9	0.000258204	0.00021749	1	1	9.59073e-05	6	6	0.000139434	4	4	0.000102289	0.000112543	0.517464	2	2	0.000132968				8	8	0.000201569	0.000167269	0.769085	0	76.351	27	17	38	17
2	3	2	NP_037407.4	1	ankyrin repeat domain-containing protein 11 [Homo sapiens]	ANKRD11	2663	297.7	7.11				13	12	0.00010257	9	9	7.26036e-05	8.7587e-05	1	1	2.99643e-05	11	10	7.98662e-05	3	3	2.39685e-05	4.45997e-05	0.509204	1	1	2.07716e-05				8	8	6.2976e-05	4.18738e-05	0.478083	0	100.589	11	21	46	21	developmental processes;other biological processes	cytosol;nucleus
2	3	2	NP_002214.2	1	inositol 1,4,5-trisphosphate receptor type 2 isoform 1 [Homo sapiens]	ITPR2	2701	307.9	6.43				35	30	0.000272266	94	67	0.000747636	0.000509951	2	2	5.90854e-05	66	48	0.000472456	30	23	0.000236313	0.000255951	0.501914	6	6	0.000122876				57	40	0.000442392	0.000282634	0.554238	0	626.556	38	89	290	78	stress response;transport;signal transduction;other biological processes	plasma membrane;other membranes;cytosol;ER/Golgi;nucleus;other cell component
2	3	2	NP_056955.2	1	zinc finger protein 593 [Homo sapiens]	ZNF593	134	15.2	9.82	2	2	0.00132168	3	2	0.000470399				0.000896038	1	1	0.000595484	2	2	0.00028858	2	2	0.000317553	0.000400539	0.447012	1	1	0.000412797				3	2	0.000469324	0.000441061	0.492235	0	17.393	40	4	14	4	other biological processes	nucleus;other cell component
2	3	2	NP_056311.2	1	protein virilizer homolog isoform 1 [Homo sapiens]	KIAA1429	1812	201.9	5.01				5	4	5.79778e-05	25	18	0.000296394	0.000177186	1	1	4.40369e-05	10	9	0.000106705	7	6	8.21922e-05	7.76446e-05	0.43821	1	1	3.0527e-05				12	10	0.000138829	8.46779e-05	0.477905	0	162.921	21	22	61	22	RNA metabolism OR transcription;other metabolic processes	cytosol;nucleus;other cell component
2	3	2	NP_056169.1	1	nucleoporin NUP188 [Homo sapiens]	NUP188	1749	195.9	6.73				13	11	0.000156172	41	30	0.000503595	0.000329883	3	3	0.000136869	15	14	0.000165822	10	9	0.000121647	0.000141446	0.428777	3	3	9.48797e-05				25	21	0.000299645	0.000197262	0.597976	0	273.214	26	35	110	35	transport	cytosol;nucleus
2	3	2	NP_001380991.1	1	microtubule-actin cross-linking factor 1 isoform 2 [Homo sapiens]	MACF1	7555	856.3	5.39				1	1	2.78109e-06	37	34	0.000105209	5.39952e-05	1	1	1.05619e-05	4	4	1.02369e-05	17	17	4.78746e-05	2.28911e-05	0.423947	1	1	7.32162e-06				6	6	1.66484e-05	1.1985e-05	0.221965	0	190.349	9	43	67	42	cell organization and biogenesis	other membranes;cytoskeleton;other cell component
2	3	2	NP_002477.1	1	nuclear cap-binding protein subunit 1 isoform 1 [Homo sapiens]	NCBP1	790	91.8	6.43				6	6	0.000159578	29	16	0.000788602	0.00047409	1	1	0.000101006	10	8	0.000244745	6	6	0.00016159	0.000169114	0.356713	6	3	0.000420113				16	10	0.00042457	0.000422341	0.890846	0	165.283	31	19	74	19	cell organization and biogenesis;protein metabolism;RNA metabolism OR transcription;other metabolic processes;stress response;transport;other biological processes	cytosol;mitochondrion;nucleus;other cell component
1	3	2	XP_047303704.1	1	exosome complex component RRP42 isoform X1 [Homo sapiens]	EXOSC7	291	31.8	5.19				8	6	0.000577626				0.000577626	3	3	0.000822628	9	7	0.000597986	2	2	0.000146227	0.00052228	0.904184	1	1	0.000190085				2	2	0.000144077	0.000167081	0.289255	0	63.053	35	8	25	8	RNA metabolism OR transcription;other metabolic processes	cytosol;nucleus;other cytoplasmic organelle;other cell component
3	2	2	NP_001193775.1	1	abnormal spindle-like microcephaly-associated protein isoform 2 [Homo sapiens]	ASPM	1892	217.7	9.76	2	2	9.36071e-05	15	15	0.000166579	26	24	0.000295215	0.000185134				33	29	0.000337236	32	28	0.000359849	0.000348542	1.88265	1	1	2.92362e-05				7	7	7.75592e-05	5.33977e-05	0.288428	0	220.306	29	46	116	1
3	2	2	NP_060606.3	1	abnormal spindle-like microcephaly-associated protein isoform 1 [Homo sapiens]	ASPM	3477	409.5	10.45	2	2	5.0936e-05	20	20	0.000120858	35	33	0.000216247	0.000129347				45	41	0.000250236	37	33	0.000226406	0.000238321	1.84249	1	1	1.59088e-05				8	8	4.82327e-05	3.20708e-05	0.247944	0	294.1	21	64	148	19	cell cycle OR cell proliferation;cell organization and biogenesis;developmental processes;other biological processes	plasma membrane;other membranes;cytoskeleton;nucleus;other cell component
3	2	2	XP_047273455.1	1	zinc finger protein 62 homolog isoform X1 [Homo sapiens]	ZFP62	917	104.4	9.03	1	1	9.65674e-05	10	10	0.000229129	1	1	2.3427e-05	0.000116375				18	17	0.000379529	2	2	4.64036e-05	0.000212966	1.83001	2	2	0.000120643				6	6	0.000137163	0.000128903	1.10766	0	85.414	30	22	40	22
3	2	2	NP_942144.1	1	serine protease FAM111A [Homo sapiens]	FAM111A	611	70.2	8.53	1	1	0.00014493	9	8	0.000309493	1	1	3.51597e-05	0.000163194				16	14	0.000506314	2	2	6.96434e-05	0.000287979	1.76464	2	2	0.000181063				1	1	3.43096e-05	0.000107686	0.659866	0	77.895	35	16	32	16	protein metabolism;DNA metabolism;other metabolic processes;stress response;other biological processes	nucleus;other cell component
3	2	2	NP_001295076.1	1	pleckstrin homology domain-containing family G member 3 [Homo sapiens]	PLEKHG3	1219	134.3	6.55	1	1	7.26434e-05	17	15	0.000293018	19	16	0.00033484	0.0002335				19	17	0.000301364	26	24	0.000453796	0.00037758	1.61704	1	1	4.53772e-05				21	18	0.000361137	0.000203257	0.870479	0	180.569	29	31	104	31	other biological processes	cytosol;cytoskeleton
3	2	2	XP_011511892.2	1	protein FAM193A isoform X1 [Homo sapiens]	FAM193A	1565	171.5	6.62	1	1	5.65829e-05	7	6	9.39796e-05	4	4	5.49076e-05	6.849e-05				11	10	0.0001359	6	6	8.15695e-05	0.000108735	1.5876	1	1	3.53449e-05				2	2	2.679e-05	3.10675e-05	0.453606	0	67.662	17	14	32	14
3	2	2	NP_001354471.1	1	calcium/calmodulin-dependent protein kinase type II subunit gamma isoform 35 [Homo sapiens]	CAMK2G	326	35.4	8.81	1	1	0.000271633	8	7	0.000515611	7	7	0.000461283	0.000416176				14	11	0.000830332	7	6	0.000456848	0.00064359	1.54644	2	2	0.000339355				8	7	0.000514433	0.000426894	1.02575	0	75.22	46	12	47	1	other metabolic processes
3	2	2	XP_047283520.1	1	zinc finger protein 202 isoform X1 [Homo sapiens]	ZNF202	648	74.7	5.97	1	1	0.000136655	3	3	9.72738e-05	2	2	6.63043e-05	0.000100078				7	6	0.000208864	3	3	9.85002e-05	0.000153682	1.53563	1	1	8.53624e-05				2	2	6.47011e-05	7.50317e-05	0.749735	0	43.432	12	7	19	7	other metabolic processes;other biological processes	nucleus;other cell component
3	2	2	XP_047292424.1	1	ubiquitin carboxyl-terminal hydrolase 36 isoform X1 [Homo sapiens]	USP36	1124	122.9	9.7	1	1	7.87832e-05	24	17	0.000448637	35	31	0.000668942	0.000398787				27	23	0.00046445	40	29	0.000757155	0.000610802	1.53165	2	2	9.8425e-05				40	32	0.00074602	0.000422222	1.05877	0	289.087	52	45	169	45
3	2	2	XP_016882728.1	1	zinc finger protein 121 isoform X1 [Homo sapiens]	ZNF121	390	44.7	8.05	1	1	0.000227057	8	6	0.000430998	6	4	0.000330502	0.000329519				11	8	0.000545343	7	5	0.000381878	0.00046361	1.40693	1	1	0.000141833				8	6	0.000430013	0.000285923	0.867699	0	89.039	30	10	42	9	other biological processes	nucleus
3	2	2	XP_011539561.1	1	acid sphingomyelinase-like phosphodiesterase 3b isoform X1 [Homo sapiens]	SMPDL3B	485	53.7	5.48	1	1	0.000182582	8	6	0.000346576	2	2	8.85881e-05	0.000205915				9	6	0.000358792	5	3	0.000219341	0.000289066	1.40381	4	2	0.000456205				4	3	0.000172892	0.000314548	1.52756	0	54.699	24	7	33	7
3	2	2	NP_001305687.1	1	transcriptional repressor NF-X1 isoform 4 [Homo sapiens]	NFX1	1121	124.4	8.24	1	1	7.8994e-05	10	10	0.000187432	13	12	0.000249129	0.000171852				18	17	0.000310462	8	8	0.000151836	0.000231149	1.34505	1	1	4.93442e-05				6	6	0.000112202	8.07733e-05	0.470017	0	112.725	26	24	57	24
3	2	2	NP_004873.3	1	corepressor interacting with RBPJ 1 [Homo sapiens]	CIR1	450	52.3	9.86	1	1	0.000196783	10	7	0.000466914	1	1	4.77391e-05	0.000237145				8	7	0.000343731	6	3	0.000283681	0.000313706	1.32284	4	3	0.000491688				3	3	0.000139754	0.000315721	1.33134	0	60.153	22	11	33	11	RNA metabolism OR transcription;other metabolic processes;developmental processes;other biological processes	cytoskeleton;nucleus;other cell component
3	2	2	XP_011511221.1	1	5'-3' exoribonuclease 1 isoform X1 [Homo sapiens]	XRN1	1707	194.1	7.25	3	3	0.000155628	14	13	0.000172323	18	17	0.00022653	0.000184827				10	10	0.000113268	29	23	0.000361456	0.000237362	1.28424	2	2	6.48094e-05				6	6	7.36842e-05	6.92468e-05	0.374657	0	148.464	21	28	82	28
3	2	2	NP_001818.1	1	cyclin-dependent kinases regulatory subunit 2 [Homo sapiens]	CKS2	79	9.9	8.46	1	1	0.00112092	5	4	0.00132982	2	2	0.000543863	0.000998199				6	4	0.00146847	4	3	0.00107727	0.00127287	1.27517	3	3	0.00210056				4	3	0.00106143	0.00158099	1.58385	0	38.186	73	5	25	5	cell cycle OR cell proliferation;cell organization and biogenesis;other metabolic processes;other biological processes	other cell component
3	2	2	XP_005270469.1	1	target of EGR1 protein 1 isoform X1 [Homo sapiens]	TOE1	516	57.2	7.31	1	1	0.000171613	6	6	0.000244316	12	9	0.000499595	0.000305175				7	7	0.000262295	12	8	0.000494792	0.000378543	1.24042	2	2	0.000214399				10	8	0.000406263	0.000310331	1.0169	0	84.755	34	12	50	12
3	2	2	XP_024307774.1	1	helicase with zinc finger domain 2 isoform X1 [Homo sapiens]	HELZ2	2677	297.3	7.52	4	2	0.000132316	22	21	0.000172673	23	21	0.000184572	0.000163187				24	22	0.000173342	28	26	0.000222536	0.000197939	1.21296	1	1	2.0663e-05				19	16	0.000148786	8.47245e-05	0.519186	0	302.393	27	46	121	46
3	2	2	XP_005251669.1	1	zinc finger CCHC domain-containing protein 7 isoform X1 [Homo sapiens]	ZCCHC7	543	63	7.33	1	1	0.00016308	8	7	0.000309556	8	5	0.000316502	0.000263046				9	7	0.000320468	8	4	0.000313459	0.000316963	1.20497	1	1	0.000101869				7	6	0.000270243	0.000186056	0.707313	0	62.187	20	9	42	9	RNA metabolism OR transcription;other metabolic processes	cytosol;nucleus
3	2	2	NP_919415.2	1	vesicle-associated membrane protein-associated protein A isoform 2 [Homo sapiens]	VAPA	249	27.9	8.62	1	1	0.000355632	10	8	0.000843821	7	3	0.000603929	0.000601127				14	10	0.0010871	4	3	0.000341784	0.000714443	1.18851	4	4	0.000888592				10	5	0.000841894	0.000865243	1.43937	0	72.168	51	11	50	10	cell organization and biogenesis;other metabolic processes;transport;developmental processes;other biological processes	plasma membrane;other membranes;cytosol;cytoskeleton;ER/Golgi;nucleus;other cytoplasmic organelle;other cell component
3	2	2	XP_047295324.1	1	zinc finger protein OZF isoform X1 [Homo sapiens]	ZNF146	292	33.3	8.88	2	2	0.000606523	4	4	0.000287824	5	4	0.000367853	0.000420733	2	2	0.00054654	6	6	0.000397292				0.000471916	1.12165	1	1	0.000189434				3	3	0.000215375	0.000202405	0.481076	0	33.332	24	6	23	6	other biological processes	cytosol;nucleus
3	2	2	NP_055160.2	1	zinc finger protein 318 [Homo sapiens]	ZNF318	2279	251	7.2	1	1	3.88558e-05	16	13	0.000147511	26	22	0.000245085	0.000143817				10	9	8.48393e-05	25	23	0.000233392	0.000159116	1.10638	1	1	2.42715e-05				19	19	0.00017477	9.95206e-05	0.691993	0	230.138	26	41	98	41	cell cycle OR cell proliferation;other biological processes	cytosol;nucleus
3	2	2	NP_036437.1	1	AP-2 complex subunit alpha-2 isoform 2 [Homo sapiens]	AP2A2	939	103.9	6.96	1	1	9.43049e-05	6	5	0.000134257	18	14	0.000411807	0.000213456				8	7	0.000164727	13	12	0.000294557	0.000229642	1.07583	1	1	5.89082e-05				16	14	0.0003572	0.000208054	0.974692	0	128.205	30	22	63	15	transport	plasma membrane;other membranes;cytosol;other cytoplasmic organelle;other cell component
3	2	2	NP_060218.1	1	pre-mRNA-splicing factor CWC25 homolog [Homo sapiens]	CWC25	425	49.6	10.18	1	1	0.000208358	8	7	0.000395504	1	1	5.05473e-05	0.000218137	1	1	0.000187753	6	5	0.000272963				0.000230358	1.05603	2	1	0.000260305				2	2	9.86501e-05	0.000179478	0.822777	0	23.603	16	7	21	7	RNA metabolism OR transcription;other metabolic processes	nucleus
3	2	2	XP_005274808.1	1	lys-63-specific deubiquitinase BRCC36 isoform X1 [Homo sapiens]	BRCC3	317	36.1	5.92	1	1	0.000279345	8	7	0.00053025	5	5	0.000338842	0.000382812				3	3	0.00018298	9	7	0.000604052	0.000393516	1.02796	1	1	0.000174495				5	5	0.000330649	0.000252572	0.65978	0	59.006	32	10	32	10
3	2	2	XP_047281270.1	1	WW domain-containing adapter protein with coiled-coil isoform X10 [Homo sapiens]	WAC	626	68	9.92	1	1	0.000141457	3	3	0.000100692	4	4	0.000137269	0.000126473				4	3	0.000123546	4	3	0.000135949	0.000129747	1.02589	1	1	8.83624e-05				3	3	0.000100462	9.44124e-05	0.746503	0	48.986	17	6	20	6
3	2	2	NP_996920.1	1	transcription factor 12 isoform a [Homo sapiens]	TCF12	706	75.8	6.9	1	1	0.000125428	6	5	0.000178565	8	7	0.000243429	0.000182474				8	7	0.000219092	5	5	0.00015068	0.000184886	1.01322	2	2	0.000156699				10	7	0.000296928	0.000226814	1.24299	0	88.733	34	12	40	10
3	2	2	NP_001243093.1	1	calcium load-activated calcium channel isoform b [Homo sapiens]	TMCO1	205	23.3	10.62	1	1	0.000431962	1	1	0.000102493	5	3	0.000523966	0.000352807				2	1	0.000188633	5	3	0.000518928	0.000353781	1.00276	1	1	0.000269829				3	2	0.000306778	0.000288303	0.817169	0	20.925	15	3	18	3
3	2	2	NP_060979.2	1	leucine-rich repeat-containing protein 59 [Homo sapiens]	LRRC59	307	34.9	9.57	3	3	0.000865332	14	11	0.000958163	5	5	0.00034988	0.000724458	2	2	0.000519836	14	10	0.000881721				0.000700779	0.967314	2	2	0.000360357				2	2	0.000136568	0.000248463	0.342963	0	101.864	39	11	42	11	signal transduction	other membranes;mitochondrion;ER/Golgi;nucleus;other cell component
3	2	2	NP_065994.1	1	pre-mRNA-splicing factor CWC22 homolog isoform a [Homo sapiens]	CWC22	908	105.4	7.03	2	2	0.000195049	6	6	0.00013884	2	2	4.73185e-05	0.000127069				9	8	0.000191645	2	2	4.68635e-05	0.000119254	0.938499	2	2	0.000121839				1	1	2.30872e-05	7.2463e-05	0.570264	0	34.091	12	9	24	9	RNA metabolism OR transcription;other metabolic processes;other biological processes	cytosol;nucleus
3	2	2	NP_036218.1	1	general transcription factor 3C polypeptide 3 isoform 1 [Homo sapiens]	GTF3C3	886	101.2	5.07	1	1	9.99462e-05	5	5	0.000118573	15	12	0.000363701	0.000194073				3	3	6.5468e-05	12	10	0.000288163	0.000176816	0.911076	1	1	6.24321e-05				10	7	0.000236604	0.000149518	0.770421	0	69.026	20	14	47	13	RNA metabolism OR transcription;other metabolic processes	other membranes;nucleus;other cell component
3	2	2	XP_047292872.1	1	nuclear speckle splicing regulatory protein 1 isoform X1 [Homo sapiens]	NSRP1	609	72.4	9.19	1	1	0.000145406	8	7	0.000276008	4	4	0.000141101	0.000187505				5	4	0.000158743	5	4	0.00017468	0.000166712	0.889104	3	3	0.000272487				9	6	0.0003098	0.000291144	1.55272	0	80.184	17	10	35	10
3	2	2	NP_569120.1	1	dual specificity tyrosine-phosphorylation-regulated kinase 1A isoform 2 [Homo sapiens]	DYRK1A	754	84.5	8.82	2	1	0.000234887	11	9	0.000306529	5	5	0.000142458	0.000227958				8	6	0.000205145	7	7	0.000197523	0.000201334	0.883207	1	1	7.33619e-05				5	5	0.000139013	0.000106187	0.465821	0	72.07	30	16	39	16	other metabolic processes
3	2	2	NP_055018.2	1	AP-2 complex subunit alpha-1 isoform 1 [Homo sapiens]	AP2A1	977	107.5	7.03	1	1	9.0637e-05	11	11	0.000236564	41	30	0.000901522	0.000409574				13	13	0.000257271	21	19	0.000457315	0.000357293	0.872352	1	1	5.6617e-05				20	19	0.000429133	0.000242875	0.592994	0	196.916	37	34	108	27	transport;other biological processes	plasma membrane;other membranes;cytosol;ER/Golgi;other cytoplasmic organelle;other cell component
3	2	2	NP_056227.2	1	nucleolus and neural progenitor protein isoform a [Homo sapiens]	NEPRO	567	64.5	9.74	1	1	0.000156177	8	8	0.000296454	16	13	0.000606211	0.000352947				7	7	0.000238702	9	9	0.000337715	0.000288209	0.816577	2	2	0.000195114				7	7	0.000258804	0.000226959	0.64304	0	69.028	30	16	50	16	other biological processes	nucleus
3	2	2	NP_001317099.1	1	flotillin-2 isoform 2 [Homo sapiens]	FLOT2	428	47.1	5.31	2	2	0.000413796	10	10	0.000490915	16	14	0.000803088	0.000569266				7	7	0.000316225	12	11	0.000596525	0.000456375	0.80169	6	6	0.000775442				19	16	0.000930607	0.000853024	1.49846	0	154.936	51	21	72	21		plasma membrane;other membranes;other cytoplasmic organelle;other cell component
3	2	2	NP_001304106.1	1	MICOS complex subunit MIC19 isoform 1 [Homo sapiens]	CHCHD3	232	26.7	7.75	1	1	0.000381691	3	3	0.000271696	7	6	0.000648182	0.000433856				3	3	0.00025002	4	4	0.000366828	0.000308424	0.71089	1	1	0.000238426				5	5	0.000451792	0.000345109	0.795446	0	54.462	26	9	24	9		other membranes;mitochondrion
3	2	2	NP_001305328.1	1	nuclear pore complex protein Nup160 isoform 2 [Homo sapiens]	NUP160	224	24.9	8.79	1	1	0.000395323	2	2	0.0001876	10	8	0.000959045	0.000513989				4	4	0.000345266	3	3	0.000284947	0.000315106	0.613061	2	1	0.000493883				6	6	0.000561513	0.000527698	1.02667	0	58.11	54	10	28	1
3	2	2	NP_006501.1	1	zinc finger protein RFP [Homo sapiens]	TRIM27	513	58.5	6.21	1	1	0.000172617	2	2	8.19148e-05	6	6	0.000251259	0.000168597				2	2	7.53797e-05	3	3	0.000124421	9.99005e-05	0.592541	1	1	0.000107826				7	7	0.000286047	0.000196937	1.16809	0	55.897	33	12	22	12	cell organization and biogenesis;protein metabolism;other metabolic processes;stress response;transport;other biological processes	other membranes;cytosol;mitochondrion;nucleus;other cytoplasmic organelle;other cell component
3	2	2	NP_001559.1	1	eukaryotic translation initiation factor 3 subunit E [Homo sapiens]	EIF3E	445	52.2	6.04	2	2	0.000397988	12	8	0.000566593	8	7	0.000386204	0.000450262				7	5	0.000304144	4	4	0.000191245	0.000247695	0.550113	4	4	0.000497212				6	5	0.000282649	0.000389931	0.866009	0	88.064	32	11	43	11	cell organization and biogenesis;protein metabolism;RNA metabolism OR transcription;other metabolic processes;other biological processes	cytosol;translational apparatus;nucleus;other cell component
3	2	2	NP_998785.1	1	V-type proton ATPase subunit H isoform 1 [Homo sapiens]	ATP6V1H	483	55.8	6.48	1	1	0.000183338	4	4	0.000174005	5	5	0.000222387	0.000193244				4	4	0.000160123	1	1	4.40498e-05	0.000102087	0.528279	1	1	0.000114523				3	3	0.000130206	0.000122365	0.633215	0	38.155	20	7	19	7	cell organization and biogenesis;transport;other biological processes	plasma membrane;other membranes;cytosol;ER/Golgi;other cytoplasmic organelle;other cell component
3	2	2	XP_054188851.1	1	sphingomyelin phosphodiesterase 4 isoform X6 [Homo sapiens]	SMPD4	961	107.3	8.66	3	3	0.000276438	11	10	0.000240502	22	21	0.000491797	0.000336246				8	8	0.000160956	8	8	0.000177116	0.000169036	0.502716	2	2	0.000115119				14	13	0.000305395	0.000210257	0.625307	0	126.78	32	23	68	23
3	2	2	NP_001185709.1	1	actin-related protein 2/3 complex subunit 4 isoform c [Homo sapiens]	ARPC4	187	21.6	8.59	2	2	0.000947084	10	8	0.00112359	1	1	0.00011488	0.000728518				4	3	0.00041358	2	2	0.000227551	0.000320566	0.440025	5	4	0.00147901				2	2	0.000224205	0.000851606	1.16896	0	45.71	45	9	26	9	cell organization and biogenesis	cytoskeleton;other cell component
2	2	2	NP_005475.2	1	poly [ADP-ribose] polymerase 2 isoform 1 [Homo sapiens]	PARP2	583	66.2	8.88				1	1	3.60397e-05	1	1	3.68484e-05	3.6444e-05				2	2	6.63289e-05	6	5	0.000218964	0.000142647	3.91413	1	1	9.48797e-05				1	1	3.59574e-05	6.54185e-05	1.79504	0	28.871	12	6	12	6	cell organization and biogenesis;protein metabolism;DNA metabolism;other metabolic processes;stress response;signal transduction;other biological processes	nucleus;other cell component
2	2	2	NP_057049.5	1	NADH dehydrogenase [ubiquinone] 1 alpha subcomplex subunit 13 [Homo sapiens]	NDUFA13	144	16.7	8.43				1	1	0.000145911	1	1	0.000149185	0.000147548				4	4	0.00053708	2	2	0.000295501	0.00041629	2.82139				1	1	0.00142263	2	2	0.000291155	0.000856895	5.80758	0	16.036	35	4	11	4	cell organization and biogenesis;other metabolic processes;transport;signal transduction;other biological processes	other membranes;mitochondrion;nucleus;other cell component
2	2	2	NP_001170858.1	1	ataxin-7 isoform b [Homo sapiens]	ATXN7	945	101	9.73				1	1	2.2234e-05	3	2	6.81987e-05	4.52164e-05				5	3	0.000102301	4	3	9.00573e-05	9.61792e-05	2.12709	2	2	0.000117068				3	2	6.65497e-05	9.18091e-05	2.03044	0	44.869	9	5	18	5
2	2	2	NP_079047.2	1	N-alpha-acetyltransferase 40 isoform 1 [Homo sapiens]	NAA40	237	27.2	7.39				3	3	0.000265964	1	1	9.06439e-05	0.000178304				8	7	0.000652654	1	1	8.97724e-05	0.000371213	2.08191	2	2	0.000466792				3	3	0.000265356	0.000366074	2.05309	0	48.045	38	7	18	7	cell organization and biogenesis;other metabolic processes	cytosol;cytoskeleton;nucleus
2	2	2	NP_055542.1	1	histone-lysine N-methyltransferase 2B [Homo sapiens]	KMT2B	2715	293.3	8.22				5	5	3.86946e-05	3	3	2.37377e-05	3.12161e-05				13	12	9.25796e-05	4	4	3.13459e-05	6.19627e-05	1.98496	1	1	2.03738e-05				5	5	3.86062e-05	2.949e-05	0.944704	0	76.406	7	14	31	13	cell organization and biogenesis;other metabolic processes;other biological processes	nucleus
2	2	2	NP_996790.3	1	5'-AMP-activated protein kinase catalytic subunit alpha-1 isoform 2 [Homo sapiens]	PRKAA1	574	65.5	8.22				2	2	7.32096e-05	2	2	7.48523e-05	7.40309e-05				3	3	0.000101053	5	5	0.000185331	0.000143192	1.93422	1	1	9.63673e-05				2	2	7.30423e-05	8.47048e-05	1.14418	0	33.302	16	7	15	7	cell-cell signaling;cell organization and biogenesis;other metabolic processes;stress response;signal transduction;other biological processes	cytosol;nucleus;other cell component
2	2	2	XP_047294996.1	1	zinc finger protein 444 isoform X1 [Homo sapiens]	ZNF444	327	35.2	8.56				3	3	0.000192763	1	1	6.5696e-05	0.000129229				5	3	0.00029564	3	3	0.000195193	0.000245417	1.89908	1	1	0.000169159				2	2	0.000128215	0.000148687	1.15056	0	30.154	21	4	15	4	other biological processes	nucleus
2	2	2	XP_047281864.1	1	outer mitochondrial transmembrane helix translocase isoform X1 [Homo sapiens]	ATAD1	361	40.7	6.9				1	1	5.82026e-05	2	1	0.000119017	8.86099e-05				5	4	0.000267796	1	1	5.89364e-05	0.000163366	1.84366	1	1	0.000153227				3	3	0.000174209	0.000163718	1.84762	0	33.773	26	6	13	6	other biological processes	plasma membrane;other membranes;cytosol;mitochondrion;other cytoplasmic organelle;other cell component
2	2	2	NP_001743.1	1	catalase [Homo sapiens]	CAT	527	59.7	7.39				5	5	0.000199347	4	4	0.000163056	0.000181201				9	8	0.000330197	8	7	0.000322976	0.000326587	1.80234	2	2	0.000209924				7	7	0.000278448	0.000244186	1.34759	0	102.014	30	12	35	12	protein metabolism;other metabolic processes;stress response;developmental processes;other biological processes	non-structural extracellular;other membranes;cytosol;mitochondrion;other cytoplasmic organelle;other cell component
2	2	2	XP_047281528.1	1	prospero homeobox protein 1 isoform X1 [Homo sapiens]	PROX1	738	83.3	7.18				3	2	8.54112e-05	4	3	0.000116437	0.000100924				8	7	0.000209592	5	5	0.000144147	0.000176869	1.7525	1	1	7.49524e-05				6	6	0.000170432	0.000122692	1.21569	0	64.63	27	11	27	11
2	2	2	NP_005561.1	1	protein ERGIC-53 precursor [Homo sapiens]	LMAN1	510	57.5	6.77				1	1	4.11983e-05	3	3	0.000126368	8.37833e-05				2	2	7.58231e-05	5	4	0.000208589	0.000142206	1.69731	1	1	0.00010846				8	6	0.000328834	0.000218647	2.60967	0	41.432	23	7	20	7	cell organization and biogenesis;protein metabolism;other metabolic processes;stress response;transport;other biological processes	other membranes;cytoskeleton;ER/Golgi;other cell component
2	2	2	NP_001393940.1	1	mothers against decapentaplegic homolog 3 isoform 5 [Homo sapiens]	SMAD3	462	51.9	7.59				1	1	4.54787e-05	3	3	0.000139497	9.24881e-05				4	3	0.000167402	3	3	0.000138156	0.000152779	1.65188	2	1	0.000239458				2	2	9.07496e-05	0.000165104	1.78514	0	18.837	11	3	15	2
2	2	2	NP_006313.1	1	gamma-tubulin complex component 3 isoform 1 [Homo sapiens]	TUBGCP3	907	103.5	8.12				5	4	0.000115828	10	9	0.000236853	0.000176341				13	11	0.000277126	13	13	0.000304949	0.000291038	1.65043	1	1	6.09866e-05				5	5	0.000115563	8.82749e-05	0.500593	0	109.038	27	20	47	20	cell cycle OR cell proliferation;cell organization and biogenesis;other biological processes	cytosol;cytoskeleton;other cell component
2	2	2	NP_001014446.1	1	OCIA domain-containing protein 2 isoform 1 [Homo sapiens]	OCIAD2	154	16.9	9.03				1	1	0.000136436	2	2	0.000278995	0.000207715				2	2	0.000251102	3	3	0.000414468	0.000332785	1.60212	1	1	0.000359187				6	3	0.000816746	0.000587967	2.83064	0	21.975	26	4	15	4	transport;other biological processes	ER/Golgi;other cytoplasmic organelle
2	2	2	NP_060445.3	1	protein zwilch homolog isoform 1 [Homo sapiens]	ZWILCH	591	67.2	6.27				1	1	3.55519e-05	2	2	7.26992e-05	5.41255e-05				2	2	6.54311e-05	3	3	0.000108	8.67157e-05	1.60212	1	1	9.35953e-05				3	3	0.000106412	0.000100004	1.84762	0	20.593	11	5	12	5	cell cycle OR cell proliferation;signal transduction;other biological processes	cytosol;cytoskeleton;other cell component
2	2	2	XP_005257210.1	1	nucleosome-remodeling factor subunit BPTF isoform X5 [Homo sapiens]	BPTF	3104	344.8	6.42				5	5	3.38453e-05	29	25	0.000200707	0.000117276				14	14	8.72063e-05	40	32	0.000274176	0.000180691	1.54073	1	1	1.78205e-05				53	44	0.00035794	0.00018788	1.60203	0	309.149	22	49	142	49
2	2	2	NP_001378870.1	1	inactive ubiquitin carboxyl-terminal hydrolase 54 isoform 6 [Homo sapiens]	USP54	1706	189.5	7.28				10	9	0.00012316	4	4	5.03695e-05	8.67649e-05				15	14	0.000170002	7	6	8.72991e-05	0.000128651	1.48275	1	1	3.24237e-05				2	2	2.45758e-05	2.84998e-05	0.328471	0	102.529	19	20	39	20
2	2	2	NP_115725.1	1	tudor-interacting repair regulator protein isoform 1 [Homo sapiens]	NUDT16L1	211	23.3	8.91				4	4	0.000398316	6	5	0.00061088	0.000504598				5	5	0.000458173	10	8	0.00100834	0.000733258	1.45315	1	1	0.000262156				8	7	0.000794811	0.000528484	1.04734	0	71.894	61	12	34	12	other biological processes	nucleus
2	2	2	XP_047304710.1	1	fibronectin type III domain-containing protein 3B isoform X1 [Homo sapiens]	FNDC3B	1204	132.8	5.95				2	2	3.49022e-05	4	4	7.13708e-05	5.31365e-05				3	3	4.81766e-05	6	6	0.000106027	7.71017e-05	1.45101	1	1	4.59426e-05				4	3	6.9645e-05	5.77938e-05	1.08765	0	35.396	10	9	20	9		other membranes
2	2	2	XP_047276089.1	1	oxysterol-binding protein-related protein 3 isoform X1 [Homo sapiens]	OSBPL3	909	103.9	6.79				1	1	2.31146e-05	11	9	0.000259966	0.00014154				5	5	0.000106352	13	12	0.000304278	0.000205315	1.45058	1	1	6.08524e-05				11	10	0.00025368	0.000157266	1.11111	0	116.206	21	16	42	16
2	2	2	NP_065825.1	1	E3 ubiquitin-protein ligase MIB1 [Homo sapiens]	MIB1	1006	110.1	6.92				3	3	6.26575e-05	3	3	6.40634e-05	6.33605e-05				4	4	7.68783e-05	5	5	0.000105746	9.1312e-05	1.44115	1	1	5.49849e-05				2	2	4.16762e-05	4.83306e-05	0.762788	0	36.477	15	10	18	10	protein metabolism;other metabolic processes;transport;developmental processes;signal transduction;other biological processes	plasma membrane;other membranes;cytosol;cytoskeleton;other cell component
2	2	2	XP_047294759.1	1	zinc finger protein 888 isoform X1 [Homo sapiens]	ZNF888	737	85.5	9.16				5	5	0.000142545	3	3	8.74462e-05	0.000114996				6	6	0.000157407	6	6	0.000173211	0.000165309	1.43753	1	1	7.50541e-05				2	2	5.68878e-05	6.59709e-05	0.573682	0	42.098	12	8	23	3
2	2	2	NP_002906.1	1	replication factor C subunit 3 isoform 1 [Homo sapiens]	RFC3	356	40.5	8.34				5	4	0.0002951	7	6	0.000422411	0.000358756				11	10	0.000597426	7	6	0.000418349	0.000507888	1.41569	2	2	0.000310758				6	6	0.000353312	0.000332035	0.925518	0	75.682	50	14	38	14	cell organization and biogenesis;DNA metabolism;other metabolic processes;stress response;other biological processes	nucleus;other cell component
2	2	2	NP_694951.1	1	zinc finger protein 524 [Homo sapiens]	ZNF524	264	28.7	8.75				1	1	7.95877e-05	1	1	8.13735e-05	8.04806e-05				2	1	0.000146476	1	1	8.05911e-05	0.000113534	1.4107	1	1	0.000209526				2	1	0.000158812	0.000184169	2.28836	0	16.491	38	4	8	4	other biological processes	nucleus
2	2	2	NP_056157.1	1	peptidylprolyl isomerase domain and WD repeat-containing protein 1 isoform 1 [Homo sapiens]	PPWD1	646	73.5	7.15				4	4	0.0001301	9	9	0.000299293	0.000214697				8	8	0.000239441	11	11	0.000362286	0.000300863	1.40134	2	2	0.000171253				14	13	0.00045431	0.000312782	1.45685	0	119.715	45	22	48	22	protein metabolism;RNA metabolism OR transcription;other metabolic processes	nucleus
2	2	2	NP_060096.4	1	dnaJ homolog subfamily B member 12 isoform 1 [Homo sapiens]	DNAJB12	375	41.8	8.69				3	3	0.000168089	2	2	0.000114574	0.000141332				2	2	0.000103119	5	4	0.000283681	0.0001934	1.36841	1	1	0.000147506				1	1	5.59017e-05	0.000101704	0.719613	0	27.658	23	7	14	7	cell organization and biogenesis;protein metabolism;other metabolic processes;stress response	other membranes;ER/Golgi;nucleus
2	2	2	NP_001333445.1	1	ligand-dependent corepressor isoform 3 [Homo sapiens]	LCOR	1557	170.4	7.42				6	6	8.09678e-05	11	11	0.000151772	0.00011637				11	8	0.000136598	13	11	0.000177642	0.00015712	1.35018	1	1	3.55266e-05				22	17	0.000296204	0.000165865	1.42533	0	152.568	23	20	64	20
2	2	2	XP_016857028.1	1	zinc finger protein castor homolog 1 isoform X1 [Homo sapiens]	CASZ1	1883	202.7	7.03				7	7	7.81083e-05	6	6	6.84523e-05	7.32803e-05				8	8	8.2145e-05	10	9	0.00011299	9.75676e-05	1.33143	1	1	2.93759e-05				5	4	5.56642e-05	4.25201e-05	0.580239	0	85.224	14	15	37	15
2	2	2	NP_004784.2	1	lon protease homolog, mitochondrial isoform 1 precursor [Homo sapiens]	LONP1	959	106.4	6.39				7	7	0.000153366	8	8	0.000179208	0.000166287				12	12	0.000241938	9	9	0.000199671	0.000220805	1.32785	2	1	0.000115359				8	7	0.000174875	0.000145117	0.87269	0	95.408	25	17	46	17	cell organization and biogenesis;protein metabolism;DNA metabolism;other metabolic processes;stress response;other biological processes	cytosol;mitochondrion;nucleus
2	2	2	NP_848927.2	1	protein LYRIC isoform 1 [Homo sapiens]	MTDH	582	63.8	9.32				12	9	0.000433219	7	6	0.000258382	0.000345801				23	17	0.000764093	4	4	0.000146227	0.00045516	1.31625	5	5	0.000475213				3	3	0.000108057	0.000291635	0.843363	0	147.145	51	18	54	18	signal transduction;other biological processes	plasma membrane;other membranes;ER/Golgi;nucleus;other cell component
2	2	2	XP_047288222.1	1	zinc finger protein 609 isoform X1 [Homo sapiens]	ZNF609	1411	151.1	8.03				6	5	8.93458e-05	6	6	9.13506e-05	9.03482e-05				4	3	5.48119e-05	12	8	0.000180944	0.000117878	1.30471	1	1	3.92026e-05				2	2	2.97139e-05	3.44582e-05	0.381394	0	78.435	15	13	31	12	other biological processes	nucleus
2	2	2	XP_011522205.1	1	platelet-activating factor acetylhydrolase IB subunit beta isoform X1 [Homo sapiens]	PAFAH1B1	428	48.7	7.06				9	7	0.000441823	7	7	0.000351351	0.000396587				13	12	0.000587275	9	8	0.000447394	0.000517334	1.30447	2	2	0.000258481				11	9	0.000538773	0.000398627	1.00514	0	97.103	42	16	51	15	cell cycle OR cell proliferation;cell organization and biogenesis;other metabolic processes;developmental processes;other biological processes	other membranes;cytoskeleton;nucleus;other cell component
2	2	2	NP_057688.3	1	lysine-specific demethylase 3B [Homo sapiens]	KDM3B	1761	191.5	7.18				4	4	4.77255e-05	10	10	0.000121991	8.48582e-05				8	7	8.78359e-05	11	11	0.0001329	0.000110368	1.30061	1	1	3.1411e-05				8	7	9.52329e-05	6.3322e-05	0.746209	0	131.255	23	21	42	21	cell organization and biogenesis;other biological processes	nucleus;other cell component
2	2	2	NP_060585.2	1	protein SDA1 homolog isoform 1 [Homo sapiens]	SDAD1	687	79.8	9.25				5	5	0.00015292	3	3	9.38105e-05	0.000123365				7	6	0.000197008	4	4	0.000123878	0.000160443	1.30055	1	1	8.05165e-05				6	5	0.000183084	0.0001318	1.06838	0	40.534	14	10	26	10	transport;other biological processes	nucleus
2	2	2	NP_055037.1	1	NADH dehydrogenase [ubiquinone] 1 alpha subcomplex subunit 8 isoform 1 [Homo sapiens]	NDUFA8	172	20.1	7.65				1	1	0.000122158	2	1	0.000249798	0.000185978				1	1	0.000112412	3	2	0.000371094	0.000241753	1.2999	1	1	0.000321598				4	3	0.000487515	0.000404557	2.1753	0	10.618	16	3	12	3	cell organization and biogenesis;other metabolic processes;transport	other membranes;mitochondrion
2	2	2	NP_001243399.1	1	pleckstrin homology domain-containing family A member 5 isoform 4 [Homo sapiens]	PLEKHA5	1282	146.8	7.65				6	6	9.83361e-05	2	2	3.35142e-05	6.59251e-05				8	7	0.000120655	3	3	4.97879e-05	8.52212e-05	1.2927	2	2	8.62946e-05				1	1	1.63519e-05	5.13233e-05	0.778508	0	69.824	14	11	22	11
2	2	2	XP_011533342.1	1	integrator complex subunit 6 isoform X1 [Homo sapiens]	INTS6	887	100.3	8.62				9	9	0.000213191	11	11	0.000266413	0.000239802				13	11	0.000283375	14	12	0.000335811	0.000309593	1.29104	2	2	0.000124723				16	14	0.00037814	0.000251432	1.0485	0	136.913	34	21	65	18	RNA metabolism OR transcription;other metabolic processes;other biological processes	cytoskeleton;nucleus
2	2	2	NP_002813.3	1	twinfilin-1 isoform 2 [Homo sapiens]	TWF1	350	40.3	6.96				6	6	0.000360191	10	9	0.000613789	0.00048699				7	6	0.000386698	14	11	0.000851042	0.00061887	1.27081	1	1	0.000158042				12	8	0.000718737	0.00043839	0.900203	0	99.551	38	12	50	11	cell organization and biogenesis;other biological processes	plasma membrane;other membranes;cytosol;cytoskeleton;other cell component
2	2	2	NP_001073886.1	1	zinc finger protein 629 isoform 1 [Homo sapiens]	ZNF629	869	96.6	7.93				5	5	0.000120893	4	3	9.88843e-05	0.000109888				7	6	0.000155747	5	4	0.000122417	0.000139082	1.26566	1	1	6.36534e-05				2	2	4.82466e-05	5.595e-05	0.509153	0	57.819	19	9	24	9	other biological processes	nucleus
2	2	2	NP_001721.2	1	Krueppel-like factor 5 isoform 1 [Homo sapiens]	KLF5	457	50.8	8.6				3	3	0.000137929	7	5	0.000329055	0.000233492				4	4	0.000169233	9	4	0.000419003	0.000294118	1.25965	1	1	0.000121039				10	6	0.000458712	0.000289876	1.24148	0	50.695	22	6	34	6	cell-cell signaling;cell organization and biogenesis;developmental processes;other biological processes	ER/Golgi;nucleus;other cell component
2	2	2	XP_016865967.1	1	protein FAM83B isoform X1 [Homo sapiens]	FAM83B	1011	114.7	8.97				3	3	6.23476e-05	16	12	0.000339982	0.000201165				12	11	0.000229494	13	11	0.000273579	0.000251537	1.2504	2	2	0.000109426				17	16	0.000352496	0.000230961	1.14812	0	134.809	33	23	63	23	cell cycle OR cell proliferation;signal transduction;other biological processes	other membranes;other cell component
2	2	2	NP_001243546.1	1	gamma-tubulin complex component 2 isoform 1 [Homo sapiens]	TUBGCP2	930	105.6	7.08				5	4	0.000112963	8	8	0.000184797	0.00014888				9	9	0.000187112	8	7	0.00018302	0.000185066	1.24305	2	2	0.000118957				3	3	6.76231e-05	9.32899e-05	0.626612	0	76.02	19	13	35	13
2	2	2	NP_612510.1	1	very-long-chain enoyl-CoA reductase isoform 1 [Homo sapiens]	TECR	308	36	9.45				4	4	0.000272872	6	5	0.000418492	0.000345682				7	6	0.000439429	6	4	0.000414468	0.000426949	1.23509	2	2	0.000359187				6	4	0.000408373	0.00038378	1.11021	0	47.911	27	9	31	9	other metabolic processes	other membranes;ER/Golgi
2	2	2	NP_008900.3	1	zinc finger protein 28 isoform 1 [Homo sapiens]	ZNF28	718	83.6	9.03				5	5	0.000146317	2	2	5.98401e-05	0.000103079				5	5	0.000134644	4	4	0.00011853	0.000126587	1.22806	1	1	7.70402e-05				2	2	5.83932e-05	6.77167e-05	0.656942	0	39.531	11	7	19	2	other biological processes	nucleus
2	2	2	NP_060720.2	1	integrator complex subunit 9 isoform 1 [Homo sapiens]	INTS9	658	73.8	6.33				3	3	9.57955e-05	8	7	0.000261187	0.000178491				6	6	0.000176306	8	8	0.000258675	0.000217491	1.2185	1	1	8.40651e-05				9	7	0.00028673	0.000185398	1.03869	0	56.656	22	12	35	12	RNA metabolism OR transcription;other metabolic processes;other biological processes	cytosol;nucleus
2	2	2	NP_004541.1	1	NADH dehydrogenase [ubiquinone] iron-sulfur protein 2, mitochondrial isoform 1 precursor [Homo sapiens]	NDUFS2	463	52.5	7.55				1	1	4.53804e-05	11	9	0.000510386	0.000277883				3	3	0.00012528	12	10	0.000551431	0.000338356	1.21762	1	1	0.000119471				15	12	0.000679152	0.000399311	1.43698	0	88.856	44	16	43	16	cell cycle OR cell proliferation;cell organization and biogenesis;other metabolic processes;stress response;transport;developmental processes;other biological processes	other membranes;mitochondrion;nucleus
2	2	2	NP_001073027.1	1	heterogeneous nuclear ribonucleoprotein U-like protein 2 [Homo sapiens]	HNRNPUL2	747	85.1	4.91				2	2	5.62547e-05	2	2	5.7517e-05	5.68859e-05				2	2	5.17668e-05	3	3	8.5446e-05	6.86064e-05	1.20604	1	1	7.40493e-05				4	4	0.000112252	9.31509e-05	1.6375	0	36.476	12	5	14	5		nucleus;other cell component
2	2	2	NP_001338530.1	1	integrator complex subunit 6-like isoform 2 [Homo sapiens]	INTS6L	898	100.7	8.85				1	1	2.33977e-05	3	3	7.17682e-05	4.75829e-05				2	2	4.30621e-05	3	3	7.10781e-05	5.70701e-05	1.19938	1	1	6.15978e-05				3	3	7.00328e-05	6.58153e-05	1.38317	0	19.002	5	4	13	1
2	2	2	NP_031396.1	1	replication factor C subunit 5 isoform 1 [Homo sapiens]	RFC5	340	38.5	7.2	2	2	0.000520896	11	9	0.000679772				0.000600334	2	2	0.000469382	17	13	0.000966744				0.000718063	1.19611	4	4	0.000650763	1	1	0.000602527				0.000626645	1.04383	0	93.258	51	13	37	13	cell organization and biogenesis;DNA metabolism;other metabolic processes;stress response;other biological processes	nucleus;other cell component
2	2	2	NP_001337670.1	1	SRSF protein kinase 2 isoform e [Homo sapiens]	SRPK2	730	82.6	5.4				1	1	2.87824e-05	19	12	0.000559136	0.000293959				4	4	0.000105945	20	13	0.000582905	0.000344425	1.17168	1	1	7.57738e-05				14	10	0.000402033	0.000238903	0.812709	0	131.128	25	16	59	12
2	2	2	XP_047301789.1	1	structural maintenance of chromosomes protein 6 isoform X1 [Homo sapiens]	SMC6	1110	128.7	7.15				10	9	0.00018929	2	2	3.87074e-05	0.000113998	1	1	7.18873e-05	11	10	0.000191607				0.000131747	1.15569	2	2	9.96664e-05				3	3	5.66572e-05	7.81618e-05	0.685639	0	65.238	19	15	29	15
2	2	2	XP_047272095.1	1	histone-lysine N-methyltransferase NSD2 isoform X1 [Homo sapiens]	NSD2	1365	152.2	8.69				13	13	0.000200106	37	30	0.000582312	0.000391209				25	21	0.000354119	35	27	0.00054554	0.000449829	1.14984	1	1	4.05237e-05				42	32	0.00064502	0.000342772	0.876186	0	332.639	47	47	153	46	cell organization and biogenesis;DNA metabolism;other metabolic processes;stress response;developmental processes;other biological processes	nucleus;other cell component
2	2	2	NP_006741.1	1	beta-2-syntrophin [Homo sapiens]	SNTB2	540	57.9	8.82				1	1	3.89095e-05	5	5	0.000198913	0.000118911				2	2	7.16107e-05	5	5	0.000197	0.000134306	1.12946	1	1	0.000102435				6	6	0.000232924	0.000167679	1.41012	0	20.882	12	6	20	5		plasma membrane;other membranes;cytoskeleton;ER/Golgi;nucleus;other cell component
2	2	2	NP_060597.4	1	zinc phosphodiesterase ELAC protein 2 isoform 1 [Homo sapiens]	ELAC2	826	92.2	7.9				7	7	0.000178061	4	3	0.000104032	0.000141046				8	7	0.000187263	5	5	0.00012879	0.000158026	1.12039	2	2	0.000133934				2	2	5.07582e-05	9.23462e-05	0.654723	0	70.49	22	12	28	12	RNA metabolism OR transcription;other metabolic processes	cytosol;mitochondrion;nucleus
2	2	2	XP_054185323.1	1	unconventional myosin-XIX isoform X1 [Homo sapiens]	MYO19	1047	117.6	7.68				4	4	8.02718e-05	37	24	0.000759175	0.000419723				11	10	0.000203136	36	23	0.000731555	0.000467345	1.11346	1	1	5.28318e-05				35	23	0.000700774	0.000376803	0.897741	0	367.102	39	31	124	31
2	2	2	NP_001365333.1	1	nuclear factor 1 X-type isoform 9 [Homo sapiens]	NFIX	494	54.1	8.75				4	4	0.000170131	2	2	8.69741e-05	0.000128552				4	4	0.000156558	3	2	0.000129207	0.000142882	1.11147	1	1	0.000111973				6	4	0.000254613	0.000183293	1.42583	0	63.003	32	9	20	1	DNA metabolism;RNA metabolism OR transcription;other metabolic processes;other biological processes	nucleus
2	2	2	NP_078982.3	1	zinc finger protein 668 isoform a [Homo sapiens]	ZNF668	619	67.9	8.9				6	6	0.000203662	5	5	0.000173527	0.000188594				9	9	0.000281121	4	4	0.000137487	0.000209304	1.10981	1	1	8.93616e-05				6	6	0.000203197	0.000146279	0.775629	0	46.63	25	12	31	12	DNA metabolism;other metabolic processes;stress response;other biological processes	nucleus
2	2	2	NP_004993.1	1	NADH dehydrogenase [ubiquinone] 1 alpha subcomplex subunit 9, mitochondrial precursor [Homo sapiens]	NDUFA9	377	42.5	9.8				4	4	0.00022293	9	6	0.000512847	0.000367889				7	6	0.000359003	8	6	0.000451481	0.000405242	1.10153	4	4	0.000586895				6	4	0.000333631	0.000460263	1.25109	0	69.915	34	9	38	9	cell organization and biogenesis;other metabolic processes;transport;other biological processes	other membranes;mitochondrion
2	2	2	NP_005045.2	1	RANBP2-like and GRIP domain-containing protein 5/6 isoform 1 [Homo sapiens]	RGPD5	1765	198.8	6.42				7	7	8.33303e-05	79	58	0.000961544	0.000522437				8	8	8.76369e-05	88	64	0.00106079	0.000574213	1.0991	2	2	6.26797e-05				85	62	0.00100956	0.000536118	1.02619	0	544.681	52	84	269	36	transport	nucleus;other cell component
2	2	2	NP_001257973.1	1	nuclear factor 1 X-type isoform 3 [Homo sapiens]	NFIX	433	47.9	8.53				4	4	0.000194098	3	3	0.00014884	0.000171469				4	4	0.000178613	4	3	0.000196545	0.000187579	1.09395	1	1	0.000127748				6	4	0.000290482	0.000209115	1.21955	0	58.936	35	9	22	1	cell cycle OR cell proliferation;cell organization and biogenesis;DNA metabolism;RNA metabolism OR transcription;other metabolic processes;stress response;transport;developmental processes;signal transduction;other biological processes	nucleus
2	2	2	XP_047273123.1	1	transportin-1 isoform X1 [Homo sapiens]	TNPO1	898	102.3	4.98				2	2	4.67954e-05	5	5	0.000119614	8.32045e-05				4	4	8.61242e-05	4	4	9.47708e-05	9.04475e-05	1.08705	1	1	6.15978e-05				4	4	9.33771e-05	7.74874e-05	0.931289	0	23.391	8	6	20	6	transport	cytosol;nucleus;other cell component
2	2	2	NP_003894.3	1	cell division cycle protein 16 homolog isoform 1 [Homo sapiens]	CDC16	620	71.6	5.85				3	3	0.000101667	27	17	0.000935533	0.0005186				5	5	0.000155926	28	19	0.000960854	0.00055839	1.07673	1	1	8.92175e-05				27	18	0.000912911	0.000501064	0.966187	0	192.759	43	23	91	23	cell cycle OR cell proliferation;protein metabolism;other metabolic processes;other biological processes	cytosol;cytoskeleton;nucleus;other cell component
2	2	2	NP_892021.1	1	DBIRD complex subunit ZNF326 isoform 1 [Homo sapiens]	ZNF326	582	65.6	5.15				4	4	0.000144406	17	12	0.000627499	0.000385953				4	4	0.000132886	19	13	0.000694579	0.000413732	1.07198	1	1	9.50427e-05				21	15	0.000756402	0.000425723	1.10304	0	106.627	40	16	66	16	RNA metabolism OR transcription;other metabolic processes;other biological processes	nucleus;other cell component
2	2	2	NP_003983.2	1	dual specificity protein kinase CLK3 [Homo sapiens]	CLK3	490	58.6	9.52				9	7	0.000385919	7	6	0.000306894	0.000346407				11	10	0.000434048	7	7	0.000303944	0.000368996	1.06521	1	1	0.000112887				6	5	0.000256692	0.00018479	0.533447	0	73.136	31	14	41	14
2	2	2	NP_060755.1	1	U3 small nucleolar ribonucleoprotein protein IMP3 [Homo sapiens]	IMP3	184	21.8	9.5	2	2	0.000962525	7	6	0.000799337				0.000880931	3	3	0.001301	5	5	0.000525404				0.000913204	1.03664	3	3	0.000901872				2	2	0.00022786	0.000564866	0.641215	0	42.826	51	7	22	7	RNA metabolism OR transcription;other metabolic processes;other biological processes	translational apparatus;nucleus;other cell component
2	2	2	XP_016866593.2	1	AT-rich interactive domain-containing protein 1B isoform X5 [Homo sapiens]	ARID1B	2399	252.1	6.73				6	5	5.25498e-05	11	9	9.8503e-05	7.55264e-05				8	7	6.44765e-05	10	8	8.86872e-05	7.65818e-05	1.01397	1	1	2.30575e-05				7	6	6.1168e-05	4.21127e-05	0.55759	0	108.592	12	16	43	13
2	2	2	NP_006801.1	1	protein disulfide-isomerase A5 precursor [Homo sapiens]	PDIA5	519	59.6	7.91				9	9	0.000364355	7	6	0.000289746	0.000327051				9	9	0.000335287	8	8	0.000327954	0.000331621	1.01397	1	1	0.00010658				4	4	0.000161566	0.000134073	0.409945	0	59.097	33	12	38	12	protein metabolism;other metabolic processes	other membranes;ER/Golgi
2	2	2	NP_003963.1	1	TATA-binding protein-associated factor 172 [Homo sapiens]	BTAF1	1849	206.8	6.52				8	8	9.09081e-05	26	19	0.000302081	0.000196495				16	14	0.000167311	20	17	0.000230136	0.000198723	1.01134	2	2	5.98322e-05				32	25	0.000362802	0.000211317	1.07543	0	214.727	26	35	104	35	cell organization and biogenesis;other biological processes	nucleus;other cell component
2	2	2	NP_061944.2	1	inhibitor of growth protein 3 isoform 1 [Homo sapiens]	ING3	418	46.7	6.27				11	8	0.000552925	6	5	0.000308363	0.000430644				10	9	0.000462557	8	5	0.000407197	0.000434877	1.00983	1	1	0.000132332				2	2	0.000100302	0.000116317	0.270101	0	106.367	36	11	38	11	cell organization and biogenesis;other biological processes	nucleus;other cell component
2	2	2	XP_011531457.1	1	putative ATP-dependent RNA helicase DHX57 isoform X1 [Homo sapiens]	DHX57	1386	155.5	7.71				8	8	0.000121276	15	14	0.000232496	0.000176886				9	9	0.000125551	15	12	0.00023026	0.000177906	1.00576	3	3	0.000119729				9	9	0.000136124	0.000127927	0.723215	0	111.741	20	24	59	22
2	2	2	NP_775738.3	1	malonyl-CoA-acyl carrier protein transacylase, mitochondrial isoform a precursor [Homo sapiens]	MCAT	390	42.9	8.72				11	8	0.000592622	6	5	0.000330502	0.000461562				11	9	0.000545343	7	7	0.000381878	0.00046361	1.00444	3	2	0.000425499				6	5	0.00032251	0.000374004	0.810302	0	94.107	45	10	44	10	other metabolic processes	mitochondrion
2	2	2	NP_110517.2	1	beta-catenin-like protein 1 isoform 1 [Homo sapiens]	CTNNBL1	563	65.1	5.05				8	6	0.00029856	5	4	0.000190787	0.000244673				11	9	0.000377769	3	3	0.000113371	0.00024557	1.00366	4	4	0.000393001				2	2	7.44695e-05	0.000233735	0.955294	0	62.908	21	10	33	10	RNA metabolism OR transcription;other metabolic processes;developmental processes;other biological processes	cytosol;cytoskeleton;nucleus;other cell component
2	2	2	NP_036275.1	1	tuftelin-interacting protein 11 isoform 1 [Homo sapiens]	TFIP11	837	96.8	5.67				8	7	0.000200823	6	6	0.000153997	0.00017741				11	10	0.000254102	4	4	0.000101678	0.00017789	1.0027	3	3	0.000198261				3	3	7.51367e-05	0.000136699	0.770524	0	55.217	25	15	35	15	cell organization and biogenesis;DNA metabolism;RNA metabolism OR transcription;other metabolic processes;stress response;other biological processes	extracellular matrix;nucleus;other cell component
2	2	2	NP_116165.1	1	probable JmjC domain-containing histone demethylation protein 2C isoform a [Homo sapiens]	JMJD1C	2540	284.3	7.87				20	18	0.000165442	12	11	0.000101493	0.000133467				15	15	0.000114182	18	17	0.000150775	0.000132479	0.992593	3	3	6.53325e-05				12	12	9.90385e-05	8.21855e-05	0.615772	0	159.396	20	32	80	32	cell organization and biogenesis;stress response;other biological processes	nucleus;other cell component
2	2	2	XP_054187244.1	1	flotillin-1 isoform X1 [Homo sapiens]	FLOT1	427	47.3	7.49				15	13	0.000738096	1	1	5.03105e-05	0.000394203				15	14	0.000679211	2	2	9.96536e-05	0.000389432	0.987897	7	6	0.000906801				2	2	9.81881e-05	0.000502494	1.27471	0	99.586	52	20	42	20	cell organization and biogenesis;stress response;transport;developmental processes;signal transduction;other biological processes	plasma membrane;other membranes;cytoskeleton;other cytoplasmic organelle;other cell component
2	2	2	NP_001091868.1	1	coatomer subunit alpha isoform 1 [Homo sapiens]	COPA	1233	139.2	7.59				7	6	0.000119285	48	38	0.000836306	0.000477795				6	6	9.4087e-05	49	40	0.00084552	0.000469804	0.983274	2	2	8.9724e-05				37	26	0.000629065	0.000359394	0.752193	0	352.249	48	50	149	50
2	2	2	XP_011538278.1	1	transmembrane 9 superfamily member 3 isoform X1 [Homo sapiens]	TM9SF3	607	70.2	7.53				1	1	3.46147e-05	6	5	0.000212349	0.000123482				1	1	3.18532e-05	6	4	0.000210307	0.00012108	0.980551	1	1	9.11282e-05				5	5	0.000172678	0.000131903	1.0682	0	31.909	16	7	20	7
2	2	2	NP_004364.2	1	cytochrome c oxidase subunit 6A1, mitochondrial [Homo sapiens]	COX6A1	109	12.1	9.32				1	1	0.000192763	4	1	0.000788352	0.000490558				1	1	0.000177384	4	1	0.000780772	0.000479078	0.976599	1	1	0.000507476				6	1	0.00115393	0.000830705	1.69339	0	17.905	27	1	17	1	other metabolic processes	other membranes;mitochondrion
2	2	2	XP_054189633.1	1	CCR4-NOT transcription complex subunit 3 isoform X1 [Homo sapiens]	CNOT3	771	83.8	6.23				5	5	0.000136259	9	8	0.00025077	0.000193514				4	4	0.000100311	10	8	0.000275954	0.000188132	0.972188	1	1	7.17443e-05				6	6	0.000163137	0.000117441	0.606884	0	64.285	14	10	35	10
2	2	2	NP_055134.2	1	inner nuclear membrane protein Man1 isoform 1 [Homo sapiens]	LEMD3	911	99.9	7.55				9	9	0.000207574	38	24	0.000896091	0.000551833				13	11	0.000275909	34	25	0.000794057	0.000534983	0.969466	3	3	0.000182156				27	18	0.000621301	0.000401729	0.72799	0	273.75	42	28	124	28	cell organization and biogenesis;other biological processes	other membranes;nucleus
2	2	2	NP_067026.3	1	signal recognition particle receptor subunit beta [Homo sapiens]	SRPRB	271	29.7	9.04				2	2	0.000155064	6	5	0.00047563	0.000315347				3	3	0.000214039	5	5	0.000392547	0.000303293	0.961777	1	1	0.000204114				5	4	0.000386774	0.000295444	0.936886	0	59.306	41	8	22	8	cell organization and biogenesis;other biological processes	other membranes;cytoskeleton;ER/Golgi;other cell component
2	2	2	NP_005432.1	1	chromatin assembly factor 1 subunit B [Homo sapiens]	CHAF1B	559	61.5	7.5				2	2	7.5174e-05	4	4	0.000153722	0.000114448				3	2	0.000103765	3	3	0.000114183	0.000108974	0.952171	1	1	9.89532e-05				4	3	0.000150005	0.000124479	1.08765	0	29.518	11	4	17	4	cell cycle OR cell proliferation;cell organization and biogenesis;DNA metabolism;other metabolic processes;stress response	nucleus;other cell component
2	2	2	XP_047297515.1	1	THO complex subunit 5 homolog isoform X2 [Homo sapiens]	THOC5	683	78.5	6.87				8	7	0.000246104	33	16	0.00103796	0.000642032				9	8	0.000254779	31	19	0.000965677	0.000610228	0.950464	1	1	8.09881e-05				41	24	0.0012584	0.000669696	1.04309	0	248.872	42	27	123	27	RNA metabolism OR transcription;other metabolic processes;transport;developmental processes;other biological processes	nucleus;other cell component
2	2	2	XP_047291924.1	1	DNA ligase 3 isoform X1 [Homo sapiens]	LIG3	1054	117.5	8.94				3	3	5.9804e-05	2	2	4.0764e-05	5.0284e-05				3	3	5.50329e-05	2	2	4.0372e-05	4.77024e-05	0.948661	1	1	5.24809e-05				1	1	1.98891e-05	3.6185e-05	0.719613	0	26.326	11	7	12	7
2	2	2	NP_001257636.1	1	nurim isoform 2 [Homo sapiens]	NRM	268	30	8.63				3	3	0.000235199	2	2	0.000160318	0.000197759				3	3	0.000216435	2	2	0.000158776	0.000187606	0.948661	1	1	0.000206399				1	1	7.82207e-05	0.00014231	0.719613	0	16.302	19	4	12	4
2	2	2	NP_057055.2	1	small ribosomal subunit protein uS7m [Homo sapiens]	MRPS7	242	28.1	9.99				6	6	0.000520937	4	4	0.000355084	0.000438011				6	5	0.000479377	4	4	0.00035167	0.000415524	0.948661	2	2	0.000457147				4	4	0.000346498	0.000401823	0.917381	0	46.711	32	7	26	7	cell organization and biogenesis;protein metabolism;other metabolic processes	other membranes;mitochondrion;translational apparatus
2	2	2	NP_006382.1	1	importin-7 [Homo sapiens]	IPO7	1038	119.4	4.82				4	4	8.09678e-05	13	11	0.00026905	0.000175009				9	8	0.000167644	8	5	0.000163977	0.00016581	0.94744	2	2	0.00010658				9	8	0.000181761	0.000144171	0.82379	0	95.825	17	14	45	14	stress response;transport;other biological processes	cytosol;nucleus;other cell component
2	2	2	XP_047281937.1	1	sphingosine-1-phosphate lyase 1 isoform X1 [Homo sapiens]	SGPL1	568	63.5	9.16				9	9	0.000332923	5	4	0.000189107	0.000261015				10	9	0.000340403	4	4	0.000149831	0.000245117	0.939091	1	1	9.73853e-05				3	3	0.000110721	0.000104053	0.398648	0	85.744	33	13	32	13	other metabolic processes;developmental processes;signal transduction;other biological processes	other membranes;ER/Golgi
2	2	2	NP_001273510.1	1	PHD and RING finger domain-containing protein 1 isoform 1 [Homo sapiens]	PHRF1	1649	178.6	8.95				5	5	6.37087e-05	5	3	6.51383e-05	6.44235e-05				7	6	8.20765e-05	3	3	3.87072e-05	6.03919e-05	0.937419	3	3	0.000100633				3	2	3.81379e-05	6.93857e-05	1.07702	0	43.642	10	9	26	9	protein metabolism;other metabolic processes
2	2	2	NP_002446.3	1	metaxin-1 isoform 1 [Homo sapiens]	MTX1	466	51.4	9.79				4	4	0.000180353	4	4	0.0001844	0.000182377				6	5	0.000248947	2	2	9.13135e-05	0.00017013	0.932851	2	2	0.000237403				4	4	0.000179941	0.000208672	1.14418	0	39.105	17	6	22	6	cell organization and biogenesis;transport	other membranes;mitochondrion;other cell component
2	2	2	NP_057439.2	1	probable ATP-dependent RNA helicase DDX47 isoform 1 [Homo sapiens]	DDX47	455	50.6	9.1	1	1	0.00019462	7	6	0.000323248				0.000258934	1	1	0.000175373	7	6	0.00029746				0.000236417	0.913036	5	4	0.000607855	1	1	0.00045024				0.000529048	2.04317	0	48.54	28	9	22	9	RNA metabolism OR transcription;other metabolic processes;signal transduction	nucleus
2	2	2	NP_056280.2	1	gem-associated protein 5 isoform 1 [Homo sapiens]	GEMIN5	1508	168.5	6.62				12	10	0.000167197	22	18	0.000313407	0.000240302				12	10	0.000153858	20	16	0.000282176	0.000218017	0.907263	2	1	7.33619e-05				24	18	0.000333631	0.000203496	0.846836	0	191.168	24	27	92	27	cell organization and biogenesis;protein metabolism;RNA metabolism OR transcription;other metabolic processes;other biological processes	cytosol;nucleus;other cell component
2	2	2	NP_001073936.1	1	unconventional myosin-Vb [Homo sapiens]	MYO5B	1848	213.5	7.2				2	2	2.27393e-05	54	43	0.000627738	0.000325239				10	10	0.000104626	42	34	0.000483547	0.000294086	0.904216	1	1	2.99323e-05				48	42	0.000544497	0.000287215	0.883089	0	394.63	36	55	157	53	cell organization and biogenesis;transport;other biological processes	other membranes;cytoskeleton;other cell component
2	2	2	NP_060117.3	1	pre-rRNA 2'-O-ribose RNA methyltransferase FTSJ3 [Homo sapiens]	FTSJ3	847	96.5	8.4	5	3	0.000522741	24	18	0.000595357				0.000559049	2	2	0.000188418	36	27	0.00082179				0.000505104	0.903505	11	9	0.000718375	2	2	0.000483729				0.000601052	1.07513	0	202.27	36	27	80	27	RNA metabolism OR transcription;other metabolic processes	nucleus;other cell component
2	2	2	NP_001907.3	1	cytochrome c1, heme protein, mitochondrial precursor [Homo sapiens]	CYC1	325	35.4	9				2	2	0.000129299	12	5	0.000793204	0.000461252				3	2	0.000178476	10	5	0.000654648	0.000416562	0.903112	3	3	0.000510599				14	4	0.000903028	0.000706813	1.53238	0	53.636	28	7	44	7	other metabolic processes;transport;other biological processes	other membranes;mitochondrion
2	2	2	XP_047290941.1	1	pre-mRNA-splicing factor ATP-dependent RNA helicase PRP16 isoform X1 [Homo sapiens]	DHX38	1227	140.4	6.54				10	8	0.00017124	6	5	0.000105049	0.000138145				7	6	0.000110305	8	8	0.000138719	0.000124512	0.901316	1	1	4.50814e-05				8	7	0.000136679	9.08802e-05	0.657863	0	68.612	17	14	40	14	RNA metabolism OR transcription;other metabolic processes	nucleus
2	2	2	XP_016883588.1	1	chromodomain-helicase-DNA-binding protein 6 isoform X1 [Homo sapiens]	CHD6	2716	305.1	6.2				10	8	7.73606e-05	8	6	6.32772e-05	7.03189e-05				10	8	7.11888e-05	7	6	5.48352e-05	6.3012e-05	0.896089	3	2	6.10989e-05				9	7	6.94655e-05	6.52822e-05	0.928373	0	51.534	4	11	47	3
2	2	2	XP_016863193.1	1	alpha-adducin isoform X2 [Homo sapiens]	ADD1	768	84.3	5.96				8	8	0.000218866	10	9	0.000279721	0.000249294				10	10	0.000251756	7	7	0.000193922	0.000222839	0.893882	1	1	7.20245e-05				9	8	0.000245662	0.000158843	0.637173	0	94.064	27	16	45	16
2	2	2	XP_054189655.1	1	lysophospholipid acyltransferase 7 isoform X1 [Homo sapiens]	MBOAT7	472	52.7	8.97				3	3	0.000133545	9	8	0.000409626	0.000271586				3	3	0.000122891	8	6	0.000360611	0.000241751	0.890147	1	1	0.000117192				7	6	0.000310894	0.000214043	0.788125	0	42.808	17	8	31	8	other metabolic processes;developmental processes;other biological processes	other membranes;ER/Golgi;other cell component
2	2	2	NP_003461.2	1	ubiquitin carboxyl-terminal hydrolase 7 isoform 1 [Homo sapiens]	USP7	1102	128.2	5.55				11	11	0.00020973	55	38	0.00107218	0.000640955				13	12	0.000228088	47	28	0.000907418	0.000567753	0.885792	8	7	0.00040156				72	45	0.00136964	0.000885601	1.38169	0	430.812	55	50	206	50	cell organization and biogenesis;protein metabolism;DNA metabolism;other metabolic processes;stress response;other biological processes	cytosol;nucleus;other cell component
2	2	2	NP_008896.2	1	zinc finger protein 24 isoform 1 [Homo sapiens]	ZNF24	368	42.1	6.21				6	6	0.000342573	7	6	0.000408637	0.000375605				6	6	0.000315243	6	4	0.000346892	0.000331067	0.881425	1	1	0.000150312				5	4	0.000284825	0.000217569	0.579249	0	55.391	28	10	31	10	developmental processes;other biological processes	nucleus
2	2	2	NP_001186384.1	1	bromodomain-containing protein 2 isoform 2 [Homo sapiens]	BRD2	836	92	9.13				4	3	0.000100532	4	4	0.000102788	0.00010166				1	1	2.31279e-05	6	4	0.000152699	8.79134e-05	0.864781	2	1	0.000132332				5	3	0.000125378	0.000128855	1.26751	0	33.743	6	5	22	1	cell organization and biogenesis;developmental processes;other biological processes	nucleus;other cell component
2	2	2	NP_003891.1	1	sequestosome-1 isoform 1 [Homo sapiens]	SQSTM1	440	47.7	5.22				10	8	0.000477526	4	3	0.000195296	0.000336411				12	8	0.000527315	1	1	4.83547e-05	0.000287835	0.855604	2	2	0.000251431				7	6	0.000333505	0.000292468	0.869376	0	116.375	50	11	36	11	cell cycle OR cell proliferation;cell organization and biogenesis;protein metabolism;RNA metabolism OR transcription;other metabolic processes;stress response;transport;signal transduction;other biological processes	cytosol;cytoskeleton;mitochondrion;ER/Golgi;nucleus;other cytoplasmic organelle;other cell component
2	2	2	NP_059133.1	1	cleavage and polyadenylation specificity factor subunit 2 isoform 1 [Homo sapiens]	CPSF2	782	88.4	5.11				10	9	0.000268685	28	18	0.000769198	0.000518941				9	6	0.000222524	24	17	0.000652973	0.000437749	0.843542	1	1	7.07351e-05				16	14	0.000428914	0.000249824	0.481411	0	202.931	48	26	88	26	RNA metabolism OR transcription;other metabolic processes	nucleus;other cell component
2	2	2	NP_073605.4	1	RNA-binding protein 15 isoform 1 [Homo sapiens]	RBM15	977	107.1	10.08				4	3	8.60231e-05	4	4	8.79533e-05	8.69882e-05				4	2	7.91602e-05	3	3	6.53308e-05	7.22455e-05	0.83052	1	1	5.6617e-05				2	2	4.29133e-05	4.97652e-05	0.572091	0	20.025	6	4	18	2	cell organization and biogenesis;RNA metabolism OR transcription;other metabolic processes;developmental processes;signal transduction;other biological processes	other membranes;nucleus;other cell component
2	2	2	NP_077315.2	1	THO complex subunit 6 homolog isoform 1 [Homo sapiens]	THOC6	341	37.5	7.43				2	1	0.000123233	5	4	0.000314994	0.000219113				2	1	0.000113401	4	3	0.000249572	0.000181487	0.828278				1	1	0.000600761	7	7	0.000430329	0.000515545	2.35287	0	57.84	35	8	21	8	RNA metabolism OR transcription;other metabolic processes;transport;developmental processes;other biological processes	nucleus
2	2	2	NP_115575.1	1	AT-rich interactive domain-containing protein 5B isoform 1 [Homo sapiens]	ARID5B	1188	132.3	8.72				11	11	0.000194548	10	9	0.00018083	0.000187689				13	10	0.000211577	5	5	8.95457e-05	0.000150561	0.802186	1	1	4.65613e-05				12	10	0.000211749	0.000129155	0.688135	0	119.907	23	20	52	20	other metabolic processes;developmental processes;signal transduction;other biological processes	nucleus
2	2	2	NP_060831.2	1	1-acyl-sn-glycerol-3-phosphate acyltransferase epsilon [Homo sapiens]	AGPAT5	364	42	9.1				4	3	0.000230892	7	5	0.000413127	0.000322009				2	2	0.000106236	7	5	0.000409155	0.000257695	0.800272	1	1	0.000151964				9	8	0.00051832	0.000335142	1.04078	0	74.652	29	10	30	10	other metabolic processes;other biological processes	other membranes;mitochondrion;ER/Golgi;nucleus;other cell component
2	2	2	XP_016860102.1	1	BRCA1-associated RING domain protein 1 isoform X1 [Homo sapiens]	BARD1	810	90.4	8.72				3	3	7.78191e-05	9	8	0.000238696	0.000158257				4	4	9.54809e-05	6	6	0.0001576	0.000126541	0.799588	2	2	0.00013658				8	8	0.000207043	0.000171812	1.08565	0	56.293	20	11	32	11
2	2	2	NP_005996.2	1	wolframin [Homo sapiens]	WFS1	890	100.2	8.05				7	6	0.000165256	40	28	0.00096551	0.000565383				14	12	0.000304144	25	17	0.000597642	0.000450893	0.7975	1	1	6.21515e-05				21	14	0.000494636	0.000278394	0.492398	0	228.773	34	31	108	31	protein metabolism;other metabolic processes;stress response;developmental processes;signal transduction;other biological processes	other membranes;ER/Golgi;other cell component
2	2	2	NP_064555.2	1	BOS complex subunit NCLN isoform 1 precursor [Homo sapiens]	NCLN	563	62.9	6.89				7	7	0.00026124	11	7	0.000419731	0.000340485				7	7	0.000240398	8	8	0.000302324	0.000271361	0.796983	1	1	9.82502e-05				9	7	0.000335113	0.000216681	0.636389	0	128.45	32	13	43	13	cell organization and biogenesis;other biological processes	other membranes;cytosol;ER/Golgi;other cell component
2	2	2	NP_004883.3	1	vesicle-trafficking protein SEC22b precursor [Homo sapiens]	SEC22B	215	24.7	8.51				3	3	0.000293179	6	5	0.000599515	0.000446347				2	2	0.000179859	5	3	0.000494792	0.000337326	0.755748	2	2	0.000514557				6	4	0.000585018	0.000549787	1.23175	0	42.803	34	6	24	6	cell organization and biogenesis;transport;other biological processes	other membranes;ER/Golgi;other cell component
2	2	2	NP_055545.1	1	malectin isoform1 precursor [Homo sapiens]	MLEC	292	32.2	5.41				2	2	0.000143912	7	4	0.000514994	0.000329453				3	3	0.000198646	4	4	0.000291453	0.000245049	0.743807	1	1	0.000189434				7	5	0.000502541	0.000345988	1.05019	0	30.504	24	6	24	6	protein metabolism;other metabolic processes	plasma membrane;other membranes;ER/Golgi
2	2	2	XP_011509096.1	1	general transcription and DNA repair factor IIH helicase subunit XPB isoform X1 [Homo sapiens]	ERCC3	788	89.9	7.24				17	13	0.000453286	15	14	0.000408933	0.000431109				14	12	0.000343513	11	10	0.000297001	0.000320257	0.742867	1	1	7.01965e-05				6	6	0.000159618	0.000114907	0.266538	0	169.312	33	20	64	20
2	2	2	NP_062552.2	1	7SK snRNA methylphosphate capping enzyme isoform A [Homo sapiens]	MEPCE	689	74.3	9.57				13	10	0.000396437	5	5	0.000155897	0.000276167				8	8	0.000224498	6	6	0.000185278	0.000204888	0.741899	1	1	8.02828e-05				6	5	0.000182553	0.000131418	0.475864	0	52.44	35	14	39	14	RNA metabolism OR transcription;other metabolic processes;other biological processes	nucleus;other cell component
2	2	2	XP_047297907.1	1	centromere protein I isoform X1 [Homo sapiens]	CENPI	756	86.7	8.76				3	3	8.33776e-05	6	5	0.000170497	0.000126937				6	6	0.000153451	1	1	2.81429e-05	9.07972e-05	0.715292	1	1	7.31678e-05				5	4	0.000138645	0.000105906	0.834322	0	46.769	18	9	22	9	cell cycle OR cell proliferation;cell organization and biogenesis;other biological processes	cytosol;nucleus;other cell component
2	2	2	XP_016856012.1	1	protein argonaute-3 isoform X1 [Homo sapiens]	AGO3	860	97.3	9.11				3	3	7.32947e-05	10	8	0.000249798	0.000161546				2	2	4.49648e-05	7	7	0.000173177	0.000109071	0.675169	1	1	6.43196e-05				5	5	0.000121879	9.30992e-05	0.576301	0	63.125	17	11	28	5	cell organization and biogenesis;protein metabolism;RNA metabolism OR transcription;other metabolic processes;other biological processes	cytosol;nucleus;other cell component
2	2	2	NP_055448.1	1	RNA polymerase-associated protein CTR9 homolog isoform 1 [Homo sapiens]	CTR9	1173	133.4	6.77				2	2	3.58246e-05	27	21	0.000494485	0.000265155				4	4	6.59331e-05	16	15	0.00029021	0.000178072	0.671577	1	1	4.71567e-05				30	26	0.000536142	0.000291649	1.09992	0	173.855	33	30	80	30	cell-cell signaling;cell organization and biogenesis;RNA metabolism OR transcription;other metabolic processes;developmental processes;signal transduction;other biological processes	nucleus;other cell component
2	2	2	NP_001365440.1	1	calcium-transporting ATPase type 2C member 1 isoform 2d [Homo sapiens]	ATP2C1	983	108.1	6.76				6	6	0.000128247	16	12	0.000349666	0.000238957				4	3	7.8677e-05	11	8	0.000238084	0.000158381	0.6628	1	1	5.62715e-05				9	9	0.000191931	0.000124101	0.519347	0	127.796	26	17	47	17
2	2	2	NP_689929.2	1	protein PAT1 homolog 1 [Homo sapiens]	PATL1	770	86.8	6.67				10	9	0.000272872	6	6	0.000167397	0.000220134				7	6	0.000175772	4	4	0.000110525	0.000143148	0.650277	2	2	0.000143675				1	1	2.72249e-05	8.54499e-05	0.388171	0	77.826	26	12	30	12	cell organization and biogenesis;RNA metabolism OR transcription;other metabolic processes	cytosol;nucleus;other cell component
2	2	2	NP_004351.1	1	cadherin-1 isoform 1 preproprotein [Homo sapiens]	CDH1	882	97.4	4.73				3	3	7.14665e-05	9	6	0.00021921	0.000145338				4	4	8.76865e-05	4	4	9.649e-05	9.20883e-05	0.633613				1	1	0.000232267	11	9	0.000261445	0.000246856	1.69849	0	80.792	18	12	32	11	cell adhesion;cell organization and biogenesis;developmental processes;other biological processes	non-structural extracellular;plasma membrane;other membranes;cytoskeleton;ER/Golgi;other cytoplasmic organelle;other cell component
2	2	2	NP_001354686.1	1	zinc finger protein 275 isoform 1 [Homo sapiens]	ZNF275	429	48.4	9.09				4	4	0.000195908	2	2	0.000100152	0.00014803				3	2	0.000135209	1	1	4.95945e-05	9.24017e-05	0.624209	1	1	0.000128939				2	2	9.77303e-05	0.000113335	0.765619	0	17.631	10	4	13	4	other biological processes	nucleus
2	2	2	NP_065143.2	1	endoplasmic reticulum transmembrane helix translocase [Homo sapiens]	ATP13A1	1204	132.9	8.13				2	2	3.49022e-05	23	20	0.000410382	0.000222642				4	3	6.42355e-05	12	10	0.000212054	0.000138145	0.620478	1	1	4.59426e-05				19	16	0.000330814	0.000188378	0.846103	0	149.448	28	27	61	27	transport;other biological processes	other membranes;ER/Golgi
2	2	2	XP_011543203.1	1	palmitoyltransferase ZDHHC5 isoform X1 [Homo sapiens]	ZDHHC5	715	77.5	9.01				3	3	8.81586e-05	8	7	0.000240365	0.000164262				2	2	5.40836e-05	5	5	0.000148784	0.000101434	0.617512	1	1	7.73634e-05				4	4	0.000117276	9.73199e-05	0.592468	0	42.605	23	9	23	9	protein metabolism;other metabolic processes;stress response;transport;other biological processes	plasma membrane;other membranes;ER/Golgi;nucleus;other cell component
2	2	2	NP_001008895.1	1	cullin-4A isoform 1 [Homo sapiens]	CUL4A	759	87.6	8.13				8	8	0.000221461	4	3	0.000113215	0.000167338				7	7	0.000178319	1	1	2.80317e-05	0.000103175	0.616568	1	1	7.28786e-05				2	2	5.52389e-05	6.40587e-05	0.38281	0	50.054	23	14	23	8	cell cycle OR cell proliferation;protein metabolism;DNA metabolism;other metabolic processes;stress response;developmental processes;signal transduction;other biological processes	nucleus;other cell component
2	2	2	NP_001358898.1	1	DNA-directed RNA polymerase I subunit RPA2 isoform 7 [Homo sapiens]	POLR1B	1181	132.8	7.93				10	9	0.00017791	24	21	0.000436564	0.000307237				11	11	0.000180088	11	10	0.000198168	0.000189128	0.615577	2	2	9.36746e-05				12	10	0.000213004	0.000153339	0.499091	0	126.904	21	23	70	23
2	2	2	NP_001295126.1	1	translocon-associated protein subunit gamma isoform 1 [Homo sapiens]	SSR3	198	22.6	9.63				2	1	0.000212234	6	3	0.000650988	0.000431611				1	1	9.76509e-05	4	2	0.000429819	0.000263735	0.611048	2	1	0.000558736				7	3	0.000741122	0.000649929	1.50582	0	32.914	14	3	22	3	other biological processes	other membranes;ER/Golgi
2	2	2	XP_047274744.1	1	afadin isoform X1 [Homo sapiens]	AFDN	1909	215.9	6.74				3	3	3.30191e-05	21	19	0.00023632	0.000134669				3	3	3.03848e-05	12	10	0.000133742	8.20632e-05	0.609367	1	1	2.89758e-05				9	9	9.8831e-05	6.39034e-05	0.47452	0	132.065	20	22	49	22
2	2	2	NP_620775.2	1	BRCA1-A complex subunit Abraxas 1 isoform 1 [Homo sapiens]	ABRAXAS1	409	46.6	7.05				6	6	0.000308232	5	4	0.000262624	0.000285428				4	4	0.000189094	3	2	0.000156059	0.000172577	0.604625	1	1	0.000135244				2	2	0.000102509	0.000118877	0.416486	0	38.644	24	7	21	7	cell cycle OR cell proliferation;cell organization and biogenesis;DNA metabolism;other metabolic processes;stress response;signal transduction;other biological processes	nucleus
2	2	2	NP_003696.2	1	electrogenic aspartate/glutamate antiporter SLC25A12, mitochondrial [Homo sapiens]	SLC25A12	678	74.7	8.38				3	3	9.29697e-05	15	13	0.000475279	0.000284124				1	1	2.85175e-05	10	9	0.000313806	0.000171162	0.602419	1	1	8.15853e-05				13	13	0.000401948	0.000241767	0.850919	0	85.539	33	17	43	12	other metabolic processes;transport;other biological processes	other membranes;mitochondrion
2	2	2	XP_011513081.1	1	bcl-2 homologous antagonist/killer isoform X1 [Homo sapiens]	BAK1	211	23.4	6.01				2	1	0.000199158	3	3	0.00030544	0.000252299				1	1	9.16345e-05	2	2	0.000201669	0.000146652	0.581262	1	1	0.000262156				2	2	0.000198703	0.000230429	0.913319	0	24.916	22	3	11	3	cell cycle OR cell proliferation;cell organization and biogenesis;protein metabolism;other metabolic processes;stress response;transport;developmental processes;signal transduction;other biological processes	other membranes;cytosol;mitochondrion;ER/Golgi;other cell component
2	2	2	NP_001352542.1	1	ribosome-binding protein 1 isoform 1 [Homo sapiens]	RRBP1	1410	152.4	8.6	3	3	0.000188409	13	13	0.00019372				0.000191064				15	13	0.00020569	1	1	1.50894e-05	0.00011039	0.577762	10	9	0.000392304				2	2	2.9735e-05	0.000211019	1.10444	0	140.813	27	24	44	24	protein metabolism;other metabolic processes;transport	other membranes;ER/Golgi;translational apparatus
2	2	2	NP_001420.2	1	histone acetyltransferase p300 isoform 1 [Homo sapiens]	EP300	2414	264	8.5				12	11	0.000104446	10	9	8.89917e-05	9.67191e-05				4	4	3.20379e-05	9	8	7.93225e-05	5.56802e-05	0.57569	2	2	4.58284e-05				13	12	0.000112892	7.93601e-05	0.820522	0	99.484	13	21	50	14	cell cycle OR cell proliferation;cell organization and biogenesis;protein metabolism;RNA metabolism OR transcription;other metabolic processes;stress response;developmental processes;signal transduction;other biological processes	cytosol;nucleus;other cell component
2	2	2	XP_011513562.1	1	integrator complex subunit 1 isoform X1 [Homo sapiens]	INTS1	2200	245	6.1				6	6	5.73031e-05	29	26	0.00028318	0.000170241				9	8	7.90973e-05	12	12	0.000116051	9.75742e-05	0.573152	1	1	2.51431e-05				17	16	0.000161988	9.35656e-05	0.549605	0	187.296	19	32	74	32
2	2	2	NP_056541.2	1	DDB1- and CUL4-associated factor 8 [Homo sapiens]	DCAF8	597	66.8	5.39				3	3	0.000105584	2	2	7.19685e-05	8.87761e-05				2	2	6.47735e-05	1	1	3.56383e-05	5.02059e-05	0.565534	1	1	9.26547e-05				2	2	7.02283e-05	8.14415e-05	0.917381	0	24.885	10	4	11	4	protein metabolism;other metabolic processes	cytosol;mitochondrion;nucleus;other cell component
2	2	2	NP_055612.2	1	zinc finger and BTB domain-containing protein 24 isoform 1 [Homo sapiens]	ZBTB24	697	78.2	7.61				5	4	0.000150726	2	2	6.16431e-05	0.000106184				2	2	5.54803e-05	2	2	6.10504e-05	5.82653e-05	0.548719	1	1	7.93613e-05				2	2	6.01525e-05	6.97569e-05	0.656942	0	31.162	10	5	14	5	other biological processes	nucleus
2	2	2	NP_001354580.1	1	SUN domain-containing protein 1 isoform u [Homo sapiens]	SUN1	923	102.3	7.46				13	12	0.000295932	20	19	0.000465495	0.000380713				10	10	0.000209479	9	9	0.000207459	0.000208469	0.547574	3	3	0.000179788				19	17	0.000431528	0.000305658	0.802856	0	152.166	39	24	74	24
2	2	2	NP_001012680.1	1	amino acid transporter heavy chain SLC3A2 isoform b [Homo sapiens]	SLC3A2	631	68.1	5.05				3	3	9.98945e-05	6	6	0.000204272	0.000152083				1	1	3.06417e-05	4	3	0.000134872	8.27568e-05	0.544155	1	1	8.76622e-05				3	3	9.96663e-05	9.36643e-05	0.615875	0	49.495	17	7	18	7
2	2	2	NP_835361.1	1	adenosine 3'-phospho 5'-phosphosulfate transporter 1 isoform a precursor [Homo sapiens]	SLC35B2	432	47.5	9.16				1	1	4.86369e-05	8	6	0.000397826	0.000223231				1	1	4.47567e-05	4	4	0.000197	0.000120879	0.541494	1	1	0.000128044				3	3	0.000145577	0.000136811	0.612864	0	25.723	18	7	18	7	protein metabolism;other metabolic processes;transport	other membranes;ER/Golgi
2	2	2	NP_004995.1	1	NADH dehydrogenase [ubiquinone] 1 beta subcomplex subunit 8, mitochondrial isoform 1 precursor [Homo sapiens]	NDUFB8	186	21.8	6.8				4	3	0.000451853	16	7	0.00184797	0.00114991				5	5	0.000519755	6	5	0.000686324	0.00060304	0.524424	4	4	0.00118957				14	8	0.00157787	0.00138372	1.20333	0	75.96	52	9	49	9	cell organization and biogenesis;other metabolic processes;transport	other membranes;mitochondrion;ER/Golgi
2	2	2	XP_016856538.1	1	rho guanine nucleotide exchange factor 16 isoform X1 [Homo sapiens]	ARHGEF16	726	81.9	7.9				8	7	0.000231528	9	8	0.000266313	0.000248921				3	3	7.98962e-05	6	6	0.000175835	0.000127866	0.513681	1	1	7.61912e-05				3	3	8.66246e-05	8.14079e-05	0.327044	0	69.508	30	12	30	12
2	2	2	NP_055569.1	1	phosphatidylserine synthase 1 isoform 1 [Homo sapiens]	PTDSS1	473	55.5	8.43				7	6	0.000310947	6	4	0.000272507	0.000291727				4	4	0.000163509	3	3	0.000134943	0.000149226	0.511526	2	2	0.000233889				3	2	0.000132959	0.000183424	0.628753	0	46.974	15	7	25	7	other metabolic processes	other membranes;ER/Golgi
2	2	2	NP_055109.1	1	translocating chain-associated membrane protein 1 isoform 1 [Homo sapiens]	TRAM1	374	43	9.63				5	3	0.000280898	14	5	0.000804162	0.00054253				3	2	0.000155093	7	3	0.000398215	0.000276654	0.509933	1	1	0.000147901				8	4	0.00044841	0.000298155	0.549565	0	66.559	10	5	38	5	cell organization and biogenesis;stress response;transport;other biological processes	other membranes;ER/Golgi
2	2	2	NP_001132929.1	1	B-cell receptor-associated protein 31 isoform a [Homo sapiens]	BCAP31	313	34.7	7.84				3	3	0.000201385	5	4	0.000343173	0.000272279				2	2	0.000123546	2	2	0.000135949	0.000129747	0.476524	1	1	0.000176725				2	2	0.00013395	0.000155337	0.570508	0	22.303	18	5	15	5
2	2	2	NP_055426.1	1	midasin [Homo sapiens]	MDN1	5596	632.4	5.68				17	16	6.38294e-05	83	66	0.00031863	0.00019123				15	15	5.18269e-05	21	20	7.98422e-05	6.58345e-05	0.344269	2	2	1.97694e-05				54	48	0.000202289	0.000111029	0.580606	0	509.477	21	85	192	85	cell organization and biogenesis;transport	cytosol;cytoskeleton;nucleus;other cell component
2	2	2	NP_001091977.1	1	BUB3-interacting and GLEBS motif-containing protein ZNF207 isoform c [Homo sapiens]	ZNF207	494	52.7	9.1				2	2	8.50654e-05	6	4	0.000260922	0.000172994				1	1	3.91394e-05	1	1	4.30689e-05	4.11042e-05	0.237605				1	1	0.000414695	2	1	8.48711e-05	0.000249783	1.44388	0	22.359	8	4	13	4	cell cycle OR cell proliferation;cell organization and biogenesis;signal transduction;other biological processes	cytoskeleton;nucleus;other cell component
1	2	2	NP_150592.1	1	mitochondrial inner membrane protease ATP23 homolog isoform a [Homo sapiens]	ATP23	246	28.1	8.03				1	1	8.54112e-05				8.54112e-05				4	4	0.000314388	3	3	0.000259464	0.000286926	3.35935	1	1	0.000224857				1	1	8.52161e-05	0.000155037	1.81518	0	22.569	22	4	10	4	cell organization and biogenesis;protein metabolism;DNA metabolism;other metabolic processes;stress response	plasma membrane;other membranes;cytosol;mitochondrion;nucleus;other cell component
1	2	2	NP_057371.2	1	heterochromatin protein 1-binding protein 3 isoform 1 [Homo sapiens]	HP1BP3	553	61.2	9.67				1	1	3.79948e-05				3.79948e-05	1	1	0.000144295	2	1	6.99272e-05				0.000107111	2.81909	1	1	0.000100027	1	1	0.000370451				0.000235239	6.19134	0	17.406	8	3	6	3	cell organization and biogenesis;stress response;other biological processes	nucleus;other cell component
1	2	2	NP_002573.1	1	poly(A)-specific ribonuclease PARN isoform 1 [Homo sapiens]	PARN	639	73.4	6.2				1	1	3.28813e-05				3.28813e-05	1	1	0.000124875	2	2	6.05161e-05				9.26954e-05	2.81909	1	1	8.65647e-05				2	2	6.56124e-05	7.60885e-05	2.31404	0	17.648	10	4	7	4	RNA metabolism OR transcription;other metabolic processes;other biological processes	cytosol;nucleus;other cell component
1	2	2	NP_001036100.1	1	neuroguidin isoform 1 [Homo sapiens]	NGDN	315	35.9	9.57				1	1	6.6702e-05				6.6702e-05	1	1	0.000253317	2	2	0.000122761				0.000188039	2.81909	1	1	0.000175603				1	1	6.65497e-05	0.000121076	1.81518	0	9.776	9	2	6	2	RNA metabolism OR transcription;other metabolic processes;other biological processes	mitochondrion;nucleus;other cell component
1	2	2	NP_001106997.1	1	zinc finger protein 276 isoform a [Homo sapiens]	ZNF276	614	67.2	8.51							1	1	3.4988e-05	3.4988e-05				2	2	6.29801e-05	3	2	0.000103955	8.34674e-05	2.3856	1	1	9.00893e-05				4	4	0.000136568	0.000113329	3.23907	0	26.714	11	4	11	4	other biological processes	nucleus;other cell component
1	2	2	NP_057149.1	1	small ribosomal subunit protein bS16m isoform 1 [Homo sapiens]	MRPS16	137	15.3	9.5							2	2	0.000313615	0.000313615				4	2	0.000564522	5	3	0.000776498	0.00067051	2.13801	1	1	0.000403758				3	2	0.000459047	0.000431403	1.37558	0	26.705	34	3	15	3	protein metabolism;other metabolic processes	other membranes;cytosol;mitochondrion;translational apparatus;other cell component
1	2	2	NP_073591.2	1	sideroflexin-1 isoform 1 [Homo sapiens]	SFXN1	322	35.6	9.07				1	1	6.5252e-05				6.5252e-05				3	3	0.000180139	1	1	6.60747e-05	0.000123107	1.88663	4	4	0.000687141				2	2	0.000130206	0.000408673	6.263	0	19.941	20	5	11	4	other metabolic processes;transport;other biological processes	other membranes;mitochondrion
1	2	2	NP_001009999.1	1	lysine-specific histone demethylase 1A isoform a [Homo sapiens]	KDM1A	876	95.1	6.25				7	7	0.000167897				0.000167897				15	13	0.000331077	1	1	2.42877e-05	0.000177682	1.05828	2	2	0.00012629	1	1	0.000233858				0.000180074	1.07252	0	83.559	25	13	26	13
1	2	2	XP_047273185.1	1	alpha-1,3-mannosyl-glycoprotein 2-beta-N-acetylglucosaminyltransferase isoform X1 [Homo sapiens]	MGAT1	445	50.8	9.16				1	1	4.72161e-05				4.72161e-05				1	1	4.34492e-05	1	1	4.78113e-05	4.56303e-05	0.966414	1	1	0.000124303				2	2	9.42164e-05	0.00010926	2.31404	0	11.949	8	3	6	3	protein metabolism;other metabolic processes;developmental processes;other biological processes	other membranes;ER/Golgi;other cell component
1	2	2	NP_005872.2	1	[3-methyl-2-oxobutanoate dehydrogenase [lipoamide]] kinase, mitochondrial isoform a precursor [Homo sapiens]	BCKDK	412	46.3	8.82				1	1	5.09979e-05				5.09979e-05				1	1	4.69293e-05	1	1	5.16409e-05	4.92851e-05	0.966414	1	1	0.000134259				1	1	5.08814e-05	9.25704e-05	1.81518	0	12.097	10	3	5	3	other metabolic processes;other biological processes	mitochondrion
1	2	2	NP_001091896.1	1	SWI/SNF-related matrix-associated actin-dependent regulator of chromatin subfamily D member 2 isoform 1 [Homo sapiens]	SMARCD2	531	58.9	9.64				4	4	0.000158276				0.000158276				6	6	0.000218473	1	1	4.00679e-05	0.000129271	0.816741	1	1	0.000104171				1	1	3.94786e-05	7.18249e-05	0.453795	0	45.532	30	9	13	7	cell organization and biogenesis;other biological processes	nucleus;other cell component
1	2	2	NP_001264890.1	1	stromal interaction molecule 1 isoform 1 precursor [Homo sapiens]	STIM1	791	88.6	6.64							3	3	8.14764e-05	8.14764e-05				2	2	4.88872e-05	3	3	8.0693e-05	6.47901e-05	0.795201	1	1	6.99303e-05				1	1	2.65021e-05	4.82162e-05	0.591781	0	17.974	12	5	10	5	transport;other biological processes	plasma membrane;other membranes;ER/Golgi
1	2	2	NP_003479.1	1	A-kinase anchor protein 1, mitochondrial precursor [Homo sapiens]	AKAP1	903	97.3	4.94							3	3	7.13708e-05	7.13708e-05				3	2	6.42355e-05	2	2	4.7123e-05	5.56793e-05	0.780141	1	1	6.12567e-05				3	3	6.9645e-05	6.54509e-05	0.917054	0	33.71	16	7	12	7	stress response;other biological processes	other membranes;cytosol;mitochondrion
1	2	2	NP_057118.1	1	small ribosomal subunit protein uS2m [Homo sapiens]	MRPS2	296	33.2	9.26							9	7	0.000653187	0.000653187				1	1	6.53206e-05	12	10	0.000862542	0.000463932	0.710258	2	2	0.000373749				9	8	0.000637393	0.000505571	0.774006	0	66.623	35	12	33	12	cell organization and biogenesis;protein metabolism;other metabolic processes	other membranes;mitochondrion;translational apparatus
1	2	2	XP_047286037.1	1	small ribosomal subunit protein mS29 isoform X1 [Homo sapiens]	DAP3	398	45.5	8.88							12	10	0.000647717	0.000647717				1	1	4.85801e-05	16	13	0.000855319	0.000451949	0.697758	1	1	0.000138982				8	7	0.00042137	0.000280176	0.432559	0	82.384	35	14	38	14	protein metabolism;other metabolic processes;signal transduction	other membranes;mitochondrion;translational apparatus;nucleus
1	2	2	NP_689650.1	1	zinc finger protein 664 [Homo sapiens]	ZNF664	261	30.3	8.69							2	2	0.000164618	0.000164618				2	2	0.00014816	1	1	8.15174e-05	0.000114839	0.697609	1	1	0.000211934				2	2	0.000160637	0.000186286	1.13163	0	16.107	26	4	8	4	other biological processes	nucleus
1	2	2	NP_002484.1	1	NADH dehydrogenase [ubiquinone] 1 beta subcomplex subunit 6 isoform 1 [Homo sapiens]	NDUFB6	128	15.5	9.63							8	4	0.00134266	0.00134266				2	2	0.000302108	6	3	0.000997315	0.000649711	0.483897	1	1	0.000432147				12	4	0.0019653	0.00119872	0.892794	0	47.59	45	5	29	5	cell organization and biogenesis;other metabolic processes;transport	other membranes;mitochondrion;nucleus
1	2	2	NP_008904.1	1	zinc finger protein 32 isoform a [Homo sapiens]	ZNF32	273	31	9.35				2	2	0.000153928				0.000153928				1	1	7.08238e-05	1	1	7.79342e-05	7.4379e-05	0.483207	1	1	0.000202618				2	1	0.000153576	0.000178097	1.15702	0	11.7	9	2	7	2	other biological processes	nucleus
1	2	2	NP_008964.3	1	protein RER1 [Homo sapiens]	RER1	196	22.9	9.54							2	1	0.00021921	0.00021921				1	1	9.86474e-05	1	1	0.000108551	0.000103599	0.472603	1	1	0.000282219				1	1	0.000106955	0.000194587	0.887672	0.003	3.762	5	1	6	1	cell organization and biogenesis;transport;other biological processes	plasma membrane;other membranes;ER/Golgi;other cell component
1	2	2	NP_055567.2	1	signal peptidase complex subunit 2 [Homo sapiens]	SPCS2	226	25	8.47							10	7	0.000950558	0.000950558				2	2	0.000171105	5	4	0.000470709	0.000320907	0.337599	2	2	0.000489512				11	7	0.00102033	0.000754921	0.794188	0	78.119	36	9	30	9	protein metabolism;other metabolic processes;other biological processes	other membranes;ER/Golgi
1	2	2	NP_001137544.1	1	ubiquitin-associated domain-containing protein 2 isoform 1 precursor [Homo sapiens]	UBAC2	344	38.9	9.01							9	5	0.000562045	0.000562045				2	2	0.000112412	2	2	0.000123698	0.000118055	0.210046	1	1	0.000160799				7	3	0.000426576	0.000293687	0.522534	0	46.436	19	5	21	5	cell-cell signaling;signal transduction;other biological processes	other membranes;ER/Golgi
3	1	2	NP_004730.2	1	metastasis-associated protein MTA2 isoform 1 [Homo sapiens]	MTA2	668	75	9.66	1	1	0.000132563	7	6	0.000220177	1	1	3.21596e-05	0.0001283				9	6	0.0002605				0.0002605	2.0304	1	1	8.28067e-05	2	2	0.000613351				0.000348079	2.71301	0	38.849	17	8	21	6	cell organization and biogenesis;DNA metabolism;other metabolic processes;other biological processes	nucleus;other cell component
3	1	2	NP_001335.1	1	dolichyl-diphosphooligosaccharide--protein glycosyltransferase subunit DAD1 [Homo sapiens]	DAD1	113	12.5	7.08	2	1	0.0015673	1	1	0.000185939	1	1	0.000190112	0.000647783							1	1	0.000188284	0.000188284	0.290659	1	1	0.000489512				2	1	0.000371029	0.000430271	0.66422	0	6.311	11	1	8	1	protein metabolism;other metabolic processes;developmental processes;other biological processes	other membranes;ER/Golgi
2	1	2	XP_047271657.1	1	microsomal glutathione S-transferase 2 isoform X1 [Homo sapiens]	MGST2	147	16.6	9.55				1	1	0.000142933	1	1	0.00014614	0.000144537							2	2	0.00028947	0.00028947	2.00275	1	1	0.000376291				2	2	0.000285213	0.000330752	2.28836	0	6.814	11	2	7	2	other metabolic processes;other biological processes	plasma membrane;other membranes;ER/Golgi;nucleus;other cell component
2	1	2	NP_036294.2	1	F-box/LRR-repeat protein 6 isoform 1 [Homo sapiens]	FBXL6	539	58.5	9.29				4	4	0.000155927	1	1	3.98564e-05	9.78916e-05				5	5	0.000179359				0.000179359	1.83222	1	1	0.000102625				1	1	3.88927e-05	7.07588e-05	0.722828	0	33.28	16	6	12	6	protein metabolism;other metabolic processes	other cell component
2	1	2	NP_001191676.1	1	replication factor C subunit 1 isoform 2 [Homo sapiens]	RFC1	1148	128.2	9.36				2	2	3.66048e-05	1	1	1.87131e-05	2.76589e-05				3	3	5.05267e-05				5.05267e-05	1.82678				1	1	0.000178449	1	1	1.82606e-05	9.83547e-05	3.55599	0	18.74	4	4	8	4	cell organization and biogenesis;DNA metabolism;other metabolic processes;stress response;other biological processes	nucleus;other cell component
2	1	2	NP_057588.1	1	large ribosomal subunit protein bL27m [Homo sapiens]	MRPL27	148	16.1	10.42				2	2	0.000283934	1	1	0.000145153	0.000214544				3	3	0.000391923				0.000391923	1.82678	1	1	0.000373749				1	1	0.000141643	0.000257696	1.20114	0	12.805	30	4	8	4	protein metabolism;other metabolic processes	other membranes;mitochondrion;translational apparatus
2	1	2	NP_002544.1	1	origin recognition complex subunit 5 isoform 1 [Homo sapiens]	ORC5	435	50.3	7.74				6	6	0.000289809	1	1	4.93853e-05	0.000169597				6	6	0.000266688				0.000266688	1.57248	5	4	0.000635803				1	1	4.81912e-05	0.000341997	2.01653	0	34.474	24	8	19	8	DNA metabolism;other metabolic processes;other biological processes	cytosol;nucleus;other cell component
2	1	2	NP_055787.1	1	ribosome quality control complex subunit TCF25 [Homo sapiens]	TCF25	676	76.6	6.35				2	2	6.21631e-05	2	2	6.3558e-05	6.28606e-05				3	3	8.58057e-05				8.58057e-05	1.36502	1	1	8.18267e-05				2	2	6.20212e-05	7.19239e-05	1.14418	0	18.793	9	3	10	3	cell organization and biogenesis;protein metabolism;other metabolic processes;developmental processes;other biological processes	cytosol;nucleus;other cell component
2	1	2	XP_011520046.1	1	zinc finger protein 770 isoform X1 [Homo sapiens]	ZNF770	691	80	9.55				1	1	3.04069e-05	2	2	6.21783e-05	4.62926e-05				2	2	5.5962e-05				5.5962e-05	1.20888	1	1	8.00504e-05				4	3	0.00012135	0.0001007	2.1753	0	30.006	8	4	10	4	other biological processes	nucleus
2	1	2	NP_004090.4	1	stomatin isoform a [Homo sapiens]	STOM	288	31.7	7.88				2	2	0.000145911	3	3	0.000223777	0.000184844							3	3	0.000221625	0.000221625	1.19899	3	3	0.000576196				8	7	0.00058231	0.000579253	3.13374	0	54.077	44	9	19	9	other biological processes	plasma membrane;other membranes;cytoskeleton;mitochondrion;ER/Golgi;other cytoplasmic organelle;other cell component
2	1	2	NP_005484.2	1	ran-binding protein 9 [Homo sapiens]	RANBP9	729	77.8	6.79				4	4	0.000115287	5	3	0.000147343	0.000131315							5	5	0.000145926	0.000145926	1.11127	1	1	7.58777e-05				4	4	0.000115024	9.54509e-05	0.726884	0	46.558	15	10	19	9	cell organization and biogenesis;other biological processes	plasma membrane;other membranes;cytosol;cytoskeleton;nucleus;other cell component
2	1	2	NP_036418.1	1	mortality factor 4-like protein 2 [Homo sapiens]	MORF4L2	288	32.3	9.72	1	1	0.000307473	3	3	0.000218866				0.00026317				4	4	0.00026854				0.00026854	1.02041	1	1	0.000192065				2	1	0.000145577	0.000168821	0.641493	0	23.76	19	5	11	5	cell organization and biogenesis;DNA metabolism;other metabolic processes;stress response;other biological processes	plasma membrane;other membranes;nucleus;other cell component
2	1	2	NP_001397944.1	1	zinc finger protein 263 isoform 2 [Homo sapiens]	ZNF263	683	77.3	6.99	2	1	0.000259304	7	7	0.000215341				0.000237323				8	7	0.00022647				0.00022647	0.954271	1	1	8.09881e-05				4	3	0.000122771	0.00010188	0.429287	0	51.745	25	9	22	9	other biological processes	nucleus
2	1	2	NP_955777.1	1	GEL complex subunit OPTI isoform b [Homo sapiens]	C20ORF24	143	15.9	5.22				1	1	0.000146931	4	1	0.000600912	0.000373922							2	1	0.000297567	0.000297567	0.795801	1	1	0.000386817				2	1	0.000293191	0.000340004	0.909292	0	7.923	11	1	10	1	cell organization and biogenesis	other membranes;mitochondrion;ER/Golgi
2	1	2	NP_004371.2	1	CREB-binding protein isoform a [Homo sapiens]	CREBBP	2442	265.2	8.53				5	5	4.30204e-05	4	4	3.51885e-05	3.91045e-05							3	3	2.61377e-05	2.61377e-05	0.668406	1	1	2.26515e-05				5	5	4.29221e-05	3.27868e-05	0.838441	0	37.96	6	11	18	4	cell organization and biogenesis;protein metabolism;other metabolic processes;stress response;developmental processes;signal transduction;other biological processes	cytosol;nucleus;other cell component
2	1	2	NP_001508.1	1	general transcription factor IIH subunit 4 [Homo sapiens]	GTF2H4	462	52.2	9.04				5	5	0.000227393	1	1	4.64991e-05	0.000136946				2	2	8.37008e-05				8.37008e-05	0.611195	2	2	0.000239458				2	2	9.07496e-05	0.000165104	1.20561	0	34.202	16	5	12	5	DNA metabolism;RNA metabolism OR transcription;other metabolic processes;stress response	nucleus
2	1	2	NP_689735.1	1	ADP-ribosylation factor-like protein 6-interacting protein 6 isoform a [Homo sapiens]	ARL6IP6	226	24.7	6.33				2	2	0.000185939	8	5	0.000760446	0.000473193							3	3	0.000282425	0.000282425	0.596851	1	1	0.000244756				1	1	9.27573e-05	0.000168757	0.356634	0	38.867	36	5	15	5		other membranes;nucleus
2	1	2	NP_055557.2	1	transmembrane 9 superfamily member 4 isoform 1 precursor [Homo sapiens]	TM9SF4	642	74.5	6.54				2	2	6.54553e-05	8	5	0.000267696	0.000166576							3	3	9.94208e-05	9.94208e-05	0.596851	1	1	8.61602e-05				1	1	3.26529e-05	5.94065e-05	0.356634	0	47.444	10	5	15	5	cell adhesion;cell organization and biogenesis;stress response;transport;other biological processes	other membranes;ER/Golgi;other cytoplasmic organelle
1	1	2	XP_005249638.1	1	anterior gradient protein 2 homolog isoform X1 [Homo sapiens]	AGR2	175	20	9							1	1	0.000122758	0.000122758							2	2	0.000243155	0.000243155	1.98077	1	1	0.000316085				2	2	0.000239579	0.000277832	2.26325	0	19.292	17	2	6	2	stress response;transport;developmental processes;other biological processes	non-structural extracellular;ER/Golgi
1	1	2	NP_001275996.1	1	lymphoid-specific helicase isoform 2 [Homo sapiens]	HELLS	884	102.7	7.65				5	5	0.000118841				0.000118841				9	9	0.000196848				0.000196848	1.6564	2	2	0.000125147	1	1	0.000231741				0.000178444	1.50153	0	36.472	17	11	17	11	cell organization and biogenesis
1	1	2	NP_006730.2	1	DNA replication licensing factor MCM5 [Homo sapiens]	MCM5	734	82.2	8.37				8	7	0.000229004				0.000229004				14	12	0.000368785				0.000368785	1.61039	3	3	0.000226082				1	1	2.85602e-05	0.000127321	0.555978	0	58.309	25	13	26	13	cell cycle OR cell proliferation;cell organization and biogenesis;DNA metabolism;other metabolic processes;stress response;other biological processes	nucleus;other cell component
1	1	2	XP_047287531.1	1	tyrosyl-DNA phosphodiesterase 1 isoform X1 [Homo sapiens]	TDP1	608	68.4	7.65							2	2	7.06665e-05	7.06665e-05							3	3	0.00010498	0.00010498	1.48558	1	1	9.09784e-05				3	3	0.000103437	9.72075e-05	1.37558	0	11.729	7	3	9	3	DNA metabolism;other metabolic processes;stress response	plasma membrane;other membranes;nucleus;other cell component
1	1	2	NP_078920.2	1	ribosomal oxygenase 1 [Homo sapiens]	RIOX1	641	71	6.46				8	8	0.00026223				0.00026223				11	8	0.0003318				0.0003318	1.2653	2	2	0.000172589				2	2	6.54077e-05	0.000118998	0.453795	0	52.119	33	10	23	10	cell organization and biogenesis;other biological processes	nucleus
1	1	2	NP_001374257.1	1	protein TASOR 2 isoform 3 [Homo sapiens]	FAM208B	2645	293.4	5.95							12	12	9.74636e-05	9.74636e-05							15	14	0.000120658	0.000120658	1.23798				1	1	7.74515e-05	43	36	0.0003408	0.000209126	2.14568	0	223.834	23	40	71	40	cell organization and biogenesis	cytosol;nucleus
1	1	2	XP_047276680.1	1	tensin-3 isoform X1 [Homo sapiens]	TNS3	1575	169.4	7.46							9	9	0.000122758	0.000122758							11	11	0.000148595	0.000148595	1.21047	1	1	3.51205e-05				11	11	0.000146409	9.07649e-05	0.739382	0	97.908	20	18	32	18
1	1	2	NP_001374966.1	1	replication initiator 1 isoform 4 [Homo sapiens]	REPIN1	626	70.2	10.1				1	1	3.35641e-05				3.35641e-05							1	1	3.39873e-05	3.39873e-05	1.01261	1	1	8.83624e-05				2	2	6.69749e-05	7.76686e-05	2.31404	0	11.352	4	2	5	2
1	1	2	NP_065393.1	1	reticulon-4 isoform A [Homo sapiens]	RTN4	1192	129.9	4.5							3	2	5.4067e-05	5.4067e-05							3	1	5.35471e-05	5.35471e-05	0.990385	1	1	4.64051e-05				2	2	3.51731e-05	4.07891e-05	0.754418	0	38.492	4	2	9	2	cell adhesion;cell organization and biogenesis;stress response;developmental processes;other biological processes	plasma membrane;other membranes;ER/Golgi;nucleus;other cell component
1	1	2	NP_057143.1	1	peptidyl-prolyl cis-trans isomerase-like 1 [Homo sapiens]	PPIL1	166	18.2	7.99				1	1	0.000126573				0.000126573				1	1	0.000116475				0.000116475	0.92022	1	1	0.000333222				1	1	0.000126284	0.000229753	1.81518	0.003	3.7	10	1	4	1	protein metabolism;RNA metabolism OR transcription;other metabolic processes;developmental processes	nucleus
1	1	2	NP_001358193.1	1	probable serine carboxypeptidase CPVL isoform a precursor [Homo sapiens]	CPVL	490	55.7	5.83				1	1	4.28799e-05				4.28799e-05				1	1	3.94589e-05				3.94589e-05	0.92022	2	1	0.000225775	1	1	0.00041808				0.000321928	7.50766	0.001	3.959	4	2	5	2
1	1	2	XP_047286729.1	1	testis-expressed protein 30 isoform X1 [Homo sapiens]	TEX30	227	25.6	8.66				2	2	0.00018512				0.00018512				2	2	0.000170351				0.000170351	0.92022	1	1	0.000243678				1	1	9.23487e-05	0.000168013	0.90759	0	8.293	12	2	6	2
1	1	2	XP_011515423.2	1	CYFIP-related Rac1 interactor B isoform X1 [Homo sapiens]	FAM49B	438	49.4	7.2				3	2	0.000143912				0.000143912				3	3	0.000132431				0.000132431	0.92022	1	1	0.00012629				1	1	4.78611e-05	8.70753e-05	0.60506	0	11.989	14	4	8	4
1	1	2	NP_647473.1	1	ATP-dependent zinc metalloprotease YME1L1 isoform 1 [Homo sapiens]	YME1L1	773	86.4	8.76							2	2	5.55824e-05	5.55824e-05				2	1	5.00256e-05				5.00256e-05	0.900025	1	1	7.15587e-05				2	2	5.42384e-05	6.28985e-05	1.13163	0	25.382	9	4	7	4	cell cycle OR cell proliferation;cell organization and biogenesis;protein metabolism;other metabolic processes;other biological processes	other membranes;mitochondrion;nucleus
1	1	2	XP_011540434.1	1	epidermal growth factor receptor kinase substrate 8-like protein 3 isoform X1 [Homo sapiens]	EPS8L3	602	67.8	7.99							1	1	3.56854e-05	3.56854e-05				1	1	3.21177e-05				3.21177e-05	0.900025	1	1	9.18851e-05				1	1	3.48225e-05	6.33538e-05	1.77534	0	12.814	4	1	4	1
1	1	2	XP_054187052.1	1	kinesin-like protein KIFC1 isoform X4 [Homo sapiens]	KIFC1	674	74	9.13				11	11	0.000342912				0.000342912				8	8	0.000229494				0.000229494	0.669251	1	1	8.20695e-05				1	1	3.11026e-05	5.65861e-05	0.165016	0	66.223	29	13	21	13
1	1	2	XP_011519930.1	1	neogenin isoform X1 [Homo sapiens]	NEO1	1481	161.9	6.48				2	2	2.83743e-05				2.83743e-05							1	1	1.4366e-05	1.4366e-05	0.506304	1	1	3.73497e-05				1	1	1.41547e-05	2.57522e-05	0.90759	0	22.196	3	2	5	2
1	1	2	NP_055873.1	1	von Willebrand factor A domain-containing protein 8 isoform a precursor [Homo sapiens]	VWA8	1905	214.7	7.4							2	2	2.25539e-05	2.25539e-05							1	1	1.11685e-05	1.11685e-05	0.495192	1	1	2.90367e-05				5	5	5.50214e-05	4.2029e-05	1.86349	0	23.67	5	6	9	6		mitochondrion;other cytoplasmic organelle;other cell component
1	1	2	NP_149123.3	1	zinc finger protein ZIC 5 [Homo sapiens]	ZIC5	639	65.8	8.59							2	1	6.72382e-05	6.72382e-05				1	1	3.0258e-05				3.0258e-05	0.450013	1	1	8.65647e-05				1	1	3.28062e-05	5.96854e-05	0.887672	0	17.731	3	1	5	1
1	1	2	NP_001397826.1	1	mitochondrial carrier homolog 1 isoform 3 [Homo sapiens]	MTCH1	427	46.3	8.92							3	3	0.000150932	0.000150932							1	1	4.98268e-05	4.98268e-05	0.330128				1	1	0.000479764	4	4	0.000196376	0.00033807	2.23989	0	17.421	11	5	9	5		other membranes
0	1	2	XP_011523571.1	1	ATPase family AAA domain-containing protein 5 isoform X1 [Homo sapiens]	ATAD5	1845	207.5	9.19														4	3	4.19184e-05				4.19184e-05	infinity	1	1	2.99809e-05				1	1	1.13621e-05	2.06715e-05	infinity	0	15.168	2	4	6	4
0	1	2	XP_047281762.1	1	sideroflexin-3 isoform X1 [Homo sapiens]	SFXN3	374	40.9	9.36														1	1	5.16976e-05				5.16976e-05	infinity	2	2	0.000295801				1	1	5.60512e-05	0.000175926	infinity	0	8.965	10	3	4	2
0	1	2	XP_011520278.1	1	transducin-like enhancer protein 3 isoform X1 [Homo sapiens]	TLE3	782	84.4	7.27																	1	1	2.72072e-05	2.72072e-05	infinity	1	1	7.07351e-05				1	1	2.68071e-05	4.87711e-05	infinity	0	4.237	2	1	3	1	cell-cell signaling;signal transduction;other biological processes	nucleus;other cell component
2	0	2	NP_005985.3	1	T-box transcription factor TBX2 [Homo sapiens]	TBX2	712	75	9.06				1	1	2.951e-05	2	2	6.03444e-05	4.49272e-05											0	1	1	7.76894e-05				2	2	5.88853e-05	6.82873e-05	1.51995	0	6.492	4	2	6	1	cell cycle OR cell proliferation;other metabolic processes;stress response;developmental processes;signal transduction;other biological processes	nucleus;other cell component
1	0	2	NP_054899.2	1	large ribosomal subunit protein uL22m isoform a [Homo sapiens]	MRPL22	206	23.6	9.94				1	1	0.000101996				0.000101996											0				1	1	0.000994463	1	1	0.000101763	0.000548113	5.37387	0	4.096	15	2	3	2	protein metabolism;other metabolic processes	other membranes;mitochondrion;translational apparatus
1	0	2	NP_067041.1	1	SOSS complex subunit C isoform a [Homo sapiens]	INIP	104	11.4	9.25							1	1	0.000206564	0.000206564											0	1	1	0.000531873				1	1	0.000201569	0.000366721	1.77534	0	4.706	11	1	3	1	cell cycle OR cell proliferation;DNA metabolism;other metabolic processes;stress response;signal transduction;other biological processes	nucleus;other cell component
1	0	2	NP_060352.1	1	ceroid-lipofuscinosis neuronal protein 6 isoform 1 [Homo sapiens]	CLN6	311	35.9	8.87							2	2	0.000138152	0.000138152											0	1	1	0.000177861				2	1	0.000134811	0.000156336	1.13163	0	15.646	11	2	5	2	cell organization and biogenesis;protein metabolism;other metabolic processes;other biological processes	other membranes;ER/Golgi;nucleus;other cytoplasmic organelle;other cell component
0	0	2	NP_001299801.1	1	cytochrome c oxidase assembly protein COX20, mitochondrial isoform 2 [Homo sapiens]	COX20	130	14.7	8.81																						1	1	0.000425499				2	2	0.00032251	0.000374004	infinity	0	11.013	21	3	3	3
0	0	2	XP_011520428.1	1	E3 SUMO-protein ligase PIAS1 isoform X1 [Homo sapiens]	PIAS1	660	73.1	7.74																						1	1	8.38104e-05				1	1	3.17624e-05	5.77864e-05	infinity	0	4.154	2	1	2	1
3	3	1	XP_011543571.1	1	crossover junction endonuclease MUS81 isoform X1 [Homo sapiens]	MUS81	552	61.2	9.73	1	1	0.000160421	4	4	0.000152255	4	3	0.000155671	0.000156116	2	2	0.000289112	11	8	0.000385297	1	1	3.85436e-05	0.000237651	1.52227							2	2	7.59534e-05	7.59534e-05	0.486521	0	45.986	32	10	25	10
3	3	1	NP_055619.2	1	protein moonraker isoform 1 [Homo sapiens]	KIAA0753	967	109.3	7.68	2	2	0.000183149	11	11	0.00023901	5	5	0.000111079	0.000177746	3	3	0.000247554	16	12	0.000319915	6	6	0.000132013	0.000233161	1.31177							4	4	8.67142e-05	8.67142e-05	0.487855	0	132.015	32	20	47	20	cell cycle OR cell proliferation;cell organization and biogenesis;other biological processes	cytosol;cytoskeleton
3	3	1	NP_001307812.1	1	cytoplasmic dynein 1 intermediate chain 2 isoform 5 [Homo sapiens]	DYNC1I2	632	70.6	5.24	1	1	0.000140114	5	3	0.000166227	4	4	0.000135966	0.000147436	1	1	0.000126258	5	5	0.000152966	8	7	0.000269317	0.000182847	1.24018							9	7	0.000298526	0.000298526	2.02478	0	65.06	27	12	33	12	other biological processes	cytoskeleton
3	3	1	NP_001371426.1	1	mitogen-activated protein kinase kinase kinase kinase 4 isoform 25 [Homo sapiens]	MAP4K4	1381	157.4	7.44	1	1	6.41219e-05	4	4	6.08578e-05	6	6	9.3335e-05	7.27715e-05	1	1	5.77805e-05	3	3	4.20019e-05	11	9	0.000169469	8.97504e-05	1.23332							10	8	0.000151797	0.000151797	2.08594	0	79.915	14	13	36	9
3	3	1	XP_006721594.1	1	misshapen-like kinase 1 isoform X1 [Homo sapiens]	MINK1	1361	153.4	7.56	1	1	6.50642e-05	2	2	3.0876e-05	2	2	3.15689e-05	4.2503e-05	1	1	5.86296e-05	3	3	4.26191e-05	3	3	4.6898e-05	4.93822e-05	1.16185							5	4	7.70138e-05	7.70138e-05	1.81196	0	27.552	7	7	17	3
3	3	1	XP_011525231.1	1	suprabasin isoform X1 [Homo sapiens]	SBSN	572	58.8	6.99	1	1	0.000154812	2	2	7.34655e-05	2	2	7.5114e-05	0.00010113	1	1	0.000139502	3	2	0.000101407	3	3	0.000111588	0.000117499	1.16185							2	1	7.32977e-05	7.32977e-05	0.724784	0	20.92	17	4	14	4
3	3	1	NP_003441.1	1	zinc finger protein 174 isoform a [Homo sapiens]	ZNF174	407	46.4	9.58	1	1	0.000217573	6	6	0.000309747	4	4	0.000211131	0.00024615	1	1	0.000196056	7	4	0.000332541	6	4	0.000313652	0.00028075	1.14056							4	3	0.000206026	0.000206026	0.836993	0	52.802	22	7	29	7	other biological processes	nucleus;other cell component
3	3	1	NP_061485.1	1	ras-related C3 botulinum toxin substrate 1 isoform Rac1b [Homo sapiens]	RAC1	211	23.5	8.63	1	1	0.000419679	7	7	0.000697052	3	2	0.00030544	0.000474057	1	1	0.000378175	7	5	0.000641442	5	3	0.000504172	0.000507929	1.07145	2	2	0.000524311							0.000524311	1.10601	0	39.97	28	7	26	7	signal transduction	other membranes
3	3	1	NP_001278796.1	1	actin remodeling regulator NHS isoform 3 [Homo sapiens]	NHS	1651	179	6.86	3	2	0.000160907	36	30	0.000458147	31	24	0.000403368	0.000340807	3	3	0.000144994	43	34	0.000503574	29	22	0.000373716	0.000340761	0.999864							5	5	6.34862e-05	6.34862e-05	0.186282	0	349.766	44	44	150	44	developmental processes;other biological processes	plasma membrane;other membranes;ER/Golgi;nucleus;other cell component
3	3	1	XP_054187957.1	1	INO80 complex subunit D isoform X1 [Homo sapiens]	INO80D	1056	116.3	8.21	1	1	8.38564e-05	13	11	0.00025866	7	7	0.000142404	0.00016164	1	1	7.55633e-05	15	13	0.000274643	6	6	0.000120887	0.000157031	0.971487							9	8	0.000178663	0.000178663	1.10532	0	139.661	28	16	52	16
3	3	1	NP_001978.1	1	transcription factor ETV6 isoform 1 [Homo sapiens]	ETV6	452	53	7.43	1	1	0.000195912	2	2	9.29697e-05	2	2	9.50558e-05	0.000127979	1	1	0.000176537	2	2	8.55526e-05	2	2	9.41418e-05	0.000118744	0.927838							1	1	4.63787e-05	4.63787e-05	0.362392	0	19.249	13	5	11	5	cell cycle OR cell proliferation;cell organization and biogenesis;developmental processes;other biological processes	plasma membrane;other membranes;cytosol;nucleus;other cell component
3	3	1	NP_071327.2	1	stromal cell-derived factor 2-like protein 1 precursor [Homo sapiens]	SDF2L1	221	23.6	7.03	1	1	0.000400689	3	3	0.000285219	7	4	0.000680444	0.000455451	1	1	0.000361063	3	3	0.000262464	5	3	0.000481359	0.000368295	0.808639							1	1	9.48559e-05	9.48559e-05	0.208268	0	72.918	52	5	21	5	protein metabolism;other metabolic processes;stress response;other biological processes	other membranes;ER/Golgi;other cell component
3	3	1	NP_057368.3	1	CCR4-NOT transcription complex subunit 1 isoform a [Homo sapiens]	CNOT1	2376	266.8	7.11	2	2	7.4539e-05	8	8	7.07446e-05	52	41	0.000470158	0.000205147	1	1	3.35837e-05	17	15	0.000138339	19	18	0.000170137	0.00011402	0.555795							20	17	0.000176458	0.000176458	0.860151	0	233.708	23	47	119	47	RNA metabolism OR transcription;other metabolic processes;developmental processes;other biological processes	cytosol;nucleus;other cell component
2	3	1	XP_054187260.1	1	zinc finger and BTB domain-containing protein 9 isoform X1 [Homo sapiens]	ZBTB9	473	50.6	6.76				2	2	8.8842e-05	1	1	4.54178e-05	6.71299e-05	1	1	0.0001687	6	4	0.000245263	3	3	0.000134943	0.000182969	2.72559							4	4	0.000177278	0.000177278	2.64082	0	39.23	13	5	17	5	other biological processes	nucleus
2	3	1	NP_001028733.1	1	PHD finger protein 12 isoform 1 [Homo sapiens]	PHF12	1004	109.6	7.74				1	1	2.09274e-05	4	4	8.55881e-05	5.32578e-05	1	1	7.9477e-05	8	7	0.000154063	6	5	0.000127148	0.000120229	2.2575							10	7	0.000208796	0.000208796	3.92049	0	60.309	13	10	30	10	other biological processes	nucleus;other cell component
2	3	1	XP_005257700.1	1	vascular endothelial zinc finger 1 isoform X1 [Homo sapiens]	VEZF1	527	57.6	9.52				3	2	0.000119608	7	5	0.000285348	0.000202478	1	1	0.000151413	23	5	0.000843837	9	7	0.000363348	0.000452866	2.23662							3	3	0.000119335	0.000119335	0.589372	0	82.88	27	9	46	8
2	3	1	NP_079157.3	1	solute carrier family 35 member E1 [Homo sapiens]	SLC35E1	410	44.7	9.79				3	2	0.00015374	1	1	5.23966e-05	0.000103068	2	1	0.000389243	1	1	4.71583e-05	2	2	0.000103786	0.000180062	1.74702							2	2	0.000102259	0.000102259	0.99215	0	16.995	6	2	11	2	transport	other membranes;ER/Golgi
2	3	1	NP_036234.3	1	arginine-glutamic acid dipeptide repeats protein isoform a [Homo sapiens]	RERE	1566	172.3	7.69				4	4	5.36683e-05	1	1	1.37181e-05	3.36932e-05	1	1	5.09546e-05	6	5	7.408e-05	3	3	4.07587e-05	5.52644e-05	1.64022							1	1	1.33864e-05	1.33864e-05	0.397303	0	31.557	12	9	16	9	cell cycle OR cell proliferation;cell organization and biogenesis;developmental processes;other biological processes	nucleus
2	3	1	NP_056485.2	1	sentrin-specific protease 3 [Homo sapiens]	SENP3	574	65	8.56				2	2	7.32096e-05	6	6	0.000224557	0.000148883	3	2	0.000417046	5	5	0.000168422	3	3	0.000111199	0.000232223	1.55976							6	6	0.000219127	0.000219127	1.4718	0	46.889	22	9	25	9	protein metabolism;other metabolic processes;other biological processes	nucleus;other cell component
2	3	1	XP_047285256.1	1	ATP-dependent DNA helicase Q1 isoform X1 [Homo sapiens]	RECQL	649	73.4	7.88				3	3	9.71239e-05	1	1	3.31011e-05	6.51125e-05	1	1	0.000122951	3	3	8.93754e-05	2	2	6.55656e-05	9.26305e-05	1.42262							1	1	3.23007e-05	3.23007e-05	0.496075	0	19.585	12	6	11	5	cell organization and biogenesis;DNA metabolism;other metabolic processes;stress response	nucleus;other cell component
2	3	1	XP_005265644.1	1	actin-related protein 8 isoform X1 [Homo sapiens]	ACTR8	624	70.4	7.78				3	3	0.000101015	3	3	0.000103282	0.000102148	1	1	0.000127876	4	4	0.000123942	5	4	0.000170481	0.000140766	1.37806							13	10	0.000436732	0.000436732	4.27547	0	92.243	26	11	29	11	cell cycle OR cell proliferation;cell organization and biogenesis;DNA metabolism;other metabolic processes;stress response;other biological processes	cytoskeleton;nucleus
2	3	1	NP_689952.1	1	homeobox protein Hox-A9 [Homo sapiens]	HOXA9	272	30.2	8.62				5	4	0.000386234	2	2	0.00015796	0.000272097	1	1	0.000293364	8	6	0.000568673	3	3	0.000234662	0.000365566	1.34351							3	2	0.000231211	0.000231211	0.849737	0	49.492	40	6	22	5	RNA metabolism OR transcription;other metabolic processes;developmental processes;other biological processes	nucleus;other cell component
2	3	1	NP_001300981.1	1	Krueppel-like factor 4 isoform 1 [Homo sapiens]	KLF4	513	54.6	8.37				5	4	0.000204787	2	2	8.37528e-05	0.00014427	1	1	0.000155546	5	5	0.000188449	5	5	0.000207369	0.000183788	1.27392							2	2	8.17277e-05	8.17277e-05	0.566492	0	55.061	22	6	20	6	cell-cell signaling;RNA metabolism OR transcription;other metabolic processes;stress response;developmental processes;signal transduction;other biological processes	cytosol;cytoskeleton;nucleus;other cell component
2	3	1	XP_016873669.2	1	FACT complex subunit SSRP1 isoform X1 [Homo sapiens]	SSRP1	875	97.9	7.12				7	7	0.000168089	2	1	4.91031e-05	0.000108596	2	2	0.000182388	4	4	8.8388e-05	5	5	0.000121577	0.000130785	1.20432							9	8	0.000215621	0.000215621	1.98553	0	55.921	16	12	29	12
2	3	1	NP_064706.1	1	max-binding protein MNT [Homo sapiens]	MNT	582	62.3	8.78				4	3	0.000144406	3	3	0.000110735	0.000127571	1	1	0.000137105	3	3	9.96643e-05	6	5	0.000219341	0.000152037	1.19178							5	5	0.000180096	0.000180096	1.41173	0	34.819	22	9	22	9	RNA metabolism OR transcription;other metabolic processes;stress response;other biological processes	nucleus;other cell component
2	3	1	NP_937886.1	1	ankyrin repeat and SOCS box protein 7 isoform 2 [Homo sapiens]	ASB7	318	36	8.29				6	5	0.000396437	3	3	0.000202666	0.000299551	1	1	0.000250927	9	7	0.000547214	4	4	0.000267623	0.000355255	1.18596							3	3	0.000197766	0.000197766	0.660206	0	42.281	45	10	26	10	protein metabolism;other metabolic processes;signal transduction	cytosol
2	3	1	XP_016856888.1	1	zinc finger and BTB domain-containing protein 7B isoform X1 [Homo sapiens]	ZBTB7B	630	67.3	6.25				3	2	0.000100053	8	4	0.000272795	0.000186424	2	2	0.000253317	4	2	0.000122761	8	5	0.000270172	0.000215417	1.15552							4	3	0.000133099	0.000133099	0.71396	0	52.814	22	6	29	6
2	3	1	NP_006653.2	1	helicase SRCAP [Homo sapiens]	SRCAP	3230	343.3	5.96				3	3	1.9515e-05	2	1	1.33019e-05	1.64085e-05	1	1	2.47043e-05	3	3	1.79581e-05	2	2	1.3174e-05	1.86121e-05	1.1343							2	2	1.29803e-05	1.29803e-05	0.791072	0	26.085	2	6	13	6	cell organization and biogenesis;other biological processes	ER/Golgi;nucleus;other cell component
2	3	1	XP_047299766.1	1	pumilio homolog 2 isoform X2 [Homo sapiens]	PUM2	1064	113.9	7.08				2	2	3.94946e-05	14	13	0.000282666	0.00016108	1	1	7.49952e-05	6	6	0.000109031	18	15	0.000359933	0.00018132	1.12565							14	12	0.000275831	0.000275831	1.71238	0	125.995	25	20	55	2
2	3	1	XP_005247846.1	1	polyhomeotic-like protein 3 isoform X1 [Homo sapiens]	PHC3	1011	109.3	6.7				9	7	0.000187043	19	13	0.000403728	0.000295386	2	2	0.000157853	14	9	0.000267743	25	15	0.000526114	0.000317237	1.07398							18	10	0.000373231	0.000373231	1.26354	0	205.626	26	16	87	15
2	3	1	NP_077317.2	1	zinc finger protein 557 isoform a [Homo sapiens]	ZNF557	430	49.3	9				7	5	0.000342042	3	2	0.000149879	0.00024596	2	2	0.000371139	7	5	0.000314754	2	2	9.89584e-05	0.000261617	1.06366							2	2	9.7503e-05	9.7503e-05	0.396418	0	49.302	20	7	23	6
2	3	1	NP_059980.2	1	transmembrane emp24 domain-containing protein 9 precursor [Homo sapiens]	TMED9	235	27.3	8.02				1	1	8.94091e-05	4	4	0.000365661	0.000227535	1	1	0.000339553	2	1	0.000164552	2	2	0.000181073	0.000228393	1.00377							3	2	0.000267615	0.000267615	1.17615	0	22.823	14	4	13	4	cell organization and biogenesis;transport;other biological processes	other membranes;ER/Golgi;other cell component
2	3	1	NP_862820.1	1	origin recognition complex subunit 3 isoform 1 [Homo sapiens]	ORC3	712	82.3	7.61				4	4	0.00011804	4	4	0.000120689	0.000119364	1	1	0.000112071	8	8	0.000217246	1	1	2.98821e-05	0.000119733	1.00309							3	3	8.83279e-05	8.83279e-05	0.739985	0	73.398	22	10	21	10
2	3	1	NP_064547.2	1	ATP-dependent RNA helicase DHX33 isoform 1 [Homo sapiens]	DHX33	707	78.8	8.91				6	6	0.000178312	6	6	0.000182313	0.000180313	1	1	0.000112864	11	10	0.000300826	4	4	0.000120374	0.000178021	0.98729							5	4	0.000148254	0.000148254	0.822205	0	73.836	24	14	33	14	protein metabolism;other metabolic processes;other biological processes	cytosol;nucleus;other cell component
2	3	1	XP_047299760.1	1	pumilio homolog 2 isoform X1 [Homo sapiens]	PUM2	1066	114.1	7.08				2	2	3.94205e-05	14	13	0.000282136	0.000160778	1	1	7.48545e-05	6	6	0.000108827	14	13	0.000279423	0.000154368	0.960131							13	11	0.000255648	0.000255648	1.59007	0	119.962	26	20	50	2	cell organization and biogenesis;RNA metabolism OR transcription;other metabolic processes;developmental processes;other biological processes	other membranes;cytosol;nucleus;other cell component
2	3	1	NP_001003891.1	1	mediator of RNA polymerase II transcription subunit 15 isoform a [Homo sapiens]	MED15	788	86.7	9.42				2	2	5.33278e-05	4	4	0.000109049	8.11883e-05	1	1	0.000101263	3	3	7.361e-05	2	2	5.40001e-05	7.62909e-05	0.939679							1	1	2.6603e-05	2.6603e-05	0.32767	0	27.682	17	8	13	8	cell organization and biogenesis;RNA metabolism OR transcription;other metabolic processes;other biological processes	nucleus;other cell component
2	3	1	NP_001243468.2	1	nucleolar protein 16 isoform 1 [Homo sapiens]	NOP16	232	26.5	10.36				5	4	0.000452826	2	2	0.000185195	0.000319011	1	1	0.000343944	3	3	0.00025002	3	3	0.000275121	0.000289695	0.908104							3	2	0.000271075	0.000271075	0.849737	0	28.785	34	5	17	1
2	3	1	NP_114124.1	1	Krueppel-like factor 16 [Homo sapiens]	KLF16	252	25.4	9.88				1	1	8.33776e-05	4	3	0.000340994	0.000212186	1	1	0.000316646	1	1	7.67257e-05	2	2	0.000168858	0.00018741	0.883235							2	1	0.000166374	0.000166374	0.784097	0	30.978	37	3	11	3	signal transduction;other biological processes	nucleus;other cell component
2	3	1	NP_057475.2	1	nucleolar protein 16 isoform 3 [Homo sapiens]	NOP16	178	21.2	9.94				6	4	0.000708241	2	2	0.000241378	0.000474809	1	1	0.000448286	4	4	0.000434492	3	3	0.000358585	0.000413788	0.871482							3	2	0.000353312	0.000353312	0.744113	0	35.086	39	5	19	1	other biological processes	nucleus;other cell component
2	3	1	XP_016861125.1	1	DNA topoisomerase 2-binding protein 1 isoform X1 [Homo sapiens]	TOPBP1	1522	170.6	6.96				4	4	5.52198e-05	48	39	0.000677507	0.000366363	2	1	0.000104855	10	10	0.000127036	51	37	0.000712929	0.00031494	0.859639							35	29	0.00048207	0.00048207	1.31582	0	362.952	45	49	150	49	cell cycle OR cell proliferation;DNA metabolism;other metabolic processes;stress response;signal transduction;other biological processes	plasma membrane;other membranes;cytoskeleton;nucleus;other cell component
2	3	1	NP_001365463.1	1	V-type proton ATPase 116 kDa subunit a 1 isoform 10 [Homo sapiens]	ATP6V0A1	869	99.6	6.23				5	4	0.000120893	6	6	0.000148326	0.00013461	1	1	9.18238e-05	2	2	4.44992e-05	7	6	0.000171384	0.000102569	0.761973							2	2	4.82466e-05	4.82466e-05	0.358419	0	53.166	13	10	23	10
2	3	1	NP_006400.2	1	actin-related protein 2/3 complex subunit 1A isoform 1 [Homo sapiens]	ARPC1A	370	41.5	8.18				10	8	0.000567869	13	10	0.000754794	0.000661331	1	1	0.000215662	15	11	0.000783847	8	8	0.000460023	0.00048651	0.735653							7	6	0.0003966	0.0003966	0.5997	0	112.256	60	16	54	16	cell organization and biogenesis	plasma membrane;other membranes;cytosol;cytoskeleton;nucleus;other cell component
2	3	1	NP_001817.1	1	cyclin-dependent kinases regulatory subunit 1 [Homo sapiens]	CKS1B	79	9.7	8.94				4	3	0.00106386	4	3	0.00108773	0.00107579	1	1	0.00101006	3	2	0.000734236	2	1	0.000538634	0.000760977	0.707365							2	1	0.000530713	0.000530713	0.493323	0	42.57	66	3	16	3	cell cycle OR cell proliferation;other metabolic processes;other biological processes	nucleus;other cell component
2	3	1	NP_001511.2	1	general transcription factor 3C polypeptide 1 isoform 1 [Homo sapiens]	GTF3C1	2109	238.7	7.3				10	9	9.96261e-05	34	30	0.000346329	0.000222978	2	2	7.56708e-05	15	15	0.000137517	22	21	0.000221941	0.000145043	0.650481							25	24	0.000248496	0.000248496	1.11444	0	276.283	28	45	108	45	RNA metabolism OR transcription;other metabolic processes	nucleus;other cell component
2	3	1	NP_001259004.1	1	ubiquitin carboxyl-terminal hydrolase 10 isoform 1 [Homo sapiens]	USP10	802	87.5	5.27				5	4	0.000130992	1	1	2.67863e-05	7.88892e-05	1	1	9.94949e-05	1	1	2.41083e-05	1	1	2.65287e-05	5.0044e-05	0.634358	1	1	6.89711e-05							6.89711e-05	0.874278	0	21.868	13	5	10	5	protein metabolism;DNA metabolism;other metabolic processes;stress response	cytosol;cytoskeleton;nucleus
2	3	1	NP_001383790.1	1	G patch domain-containing protein 4 isoform 4 [Homo sapiens]	GPATCH4	451	50.9	9.63				9	5	0.000419291	1	1	4.76333e-05	0.000233462	1	1	0.000176929	4	4	0.000171485	2	1	9.43505e-05	0.000147588	0.632171				1	1	0.000454234				0.000454234	1.94564	0	46.848	19	5	18	5
2	3	1	XP_047284202.1	1	oxysterol-binding protein-related protein 8 isoform X1 [Homo sapiens]	OSBPL8	925	105.3	6.89				3	1	6.81443e-05	5	5	0.000116122	9.21332e-05	1	1	8.62648e-05	3	2	6.27077e-05	1	1	2.30011e-05	5.73245e-05	0.622192	1	1	5.97998e-05							5.97998e-05	0.649058	0	26.335	10	6	14	6
2	3	1	NP_005853.2	1	cohesin subunit SA-1 [Homo sapiens]	STAG1	1258	144.3	5.59				7	6	0.000116914	19	18	0.000324459	0.000220687	1	1	6.343e-05	7	6	0.000107587	14	14	0.000236776	0.000135931	0.615946							18	15	0.00029995	0.00029995	1.35917	0	129.065	25	23	66	18	cell cycle OR cell proliferation;cell organization and biogenesis;other biological processes	cytosol;cytoskeleton;nucleus;other cell component
2	3	1	XP_024305228.1	1	bromodomain adjacent to zinc finger domain protein 1A isoform X1 [Homo sapiens]	BAZ1A	1556	178.6	6.6				8	8	0.000108026	6	6	8.28378e-05	9.54321e-05	1	1	5.12821e-05	8	8	9.94081e-05	1	1	1.36736e-05	5.47879e-05	0.574104							3	3	4.04174e-05	4.04174e-05	0.42352	0	78.096	19	19	27	19	cell organization and biogenesis;DNA metabolism;other metabolic processes;other biological processes	nucleus;other cell component
2	3	1	NP_620693.1	1	casein kinase I isoform delta isoform 2 [Homo sapiens]	CSNK1D	409	46.8	9.64				9	9	0.000462348	10	8	0.000525247	0.000493797	1	1	0.000195098	10	9	0.000472736	3	2	0.000156059	0.000274631	0.556161							4	3	0.000205019	0.000205019	0.415188	0	72.998	31	11	37	4	cell cycle OR cell proliferation;cell organization and biogenesis;protein metabolism;other metabolic processes;other biological processes	plasma membrane;other membranes;cytoskeleton;ER/Golgi;other cell component
2	3	1	NP_005111.2	1	mediator of RNA polymerase II transcription subunit 12 [Homo sapiens]	MED12	2177	242.9	7.05				3	3	2.89543e-05	31	29	0.000305908	0.000167431	1	1	3.66536e-05	2	2	1.77629e-05	8	8	7.81848e-05	4.42004e-05	0.263992							8	8	7.7035e-05	7.7035e-05	0.4601	0	146.856	22	31	53	31	cell-cell signaling;protein metabolism;other metabolic processes;developmental processes;signal transduction;other biological processes	nucleus;other cell component
1	3	1	NP_009080.2	1	zinc finger protein 184 isoform 1 [Homo sapiens]	ZNF184	751	86.1	8.07				4	4	0.00011191				0.00011191	1	1	0.000106252	5	5	0.000128728	2	2	5.66606e-05	9.72132e-05	0.868672							1	1	2.79137e-05	2.79137e-05	0.249429	0	29.705	11	6	13	6	other biological processes	nucleus
1	3	1	XP_047283453.1	1	signal recognition particle receptor subunit alpha isoform X1 [Homo sapiens]	SRPRA	688	76.3	9.25				4	4	0.000122158				0.000122158	1	1	0.000115981	4	4	0.000112412	1	1	3.09245e-05	8.64392e-05	0.707603							1	1	3.04697e-05	3.04697e-05	0.249429	0	26.297	14	6	11	6
1	3	1	NP_008941.3	1	probable ATP-dependent RNA helicase DDX52 isoform 1 [Homo sapiens]	DDX52	599	67.4	9.67				15	12	0.000526156				0.000526156	2	2	0.000266427	20	15	0.000645572	1	1	3.55193e-05	0.000315839	0.600278	5	5	0.000461727							0.000461727	0.877548	0	136.438	42	20	43	19	RNA metabolism OR transcription;other metabolic processes	nucleus
1	3	1	XP_006721933.1	1	integrin beta-4 isoform X8 [Homo sapiens]	ITGB4	1787	198.8	6.16							21	19	0.000252454	0.000252454	1	1	4.4653e-05	6	6	6.49185e-05	16	15	0.000190496	0.000100023	0.396202							15	15	0.000175964	0.000175964	0.697014	0	149.556	24	27	59	27
3	2	1	NP_689854.2	1	AT-rich interactive domain-containing protein 2 isoform 1 [Homo sapiens]	ARID2	1835	197.3	7.42	1	1	4.82574e-05	7	5	8.01515e-05	23	18	0.000269264	0.000132558				10	9	0.000105367	35	22	0.00040581	0.000255589	1.92813							32	21	0.00036557	0.00036557	2.75782	0	282.72	26	33	108	33	cell cycle OR cell proliferation;cell organization and biogenesis;developmental processes;other biological processes	plasma membrane;other membranes;nucleus;other cell component
3	2	1	NP_004520.2	1	protein AF-9 isoform a [Homo sapiens]	MLLT3	568	63.3	8.63	1	1	0.000155902	8	8	0.000295932	8	7	0.000302572	0.000251468				7	7	0.000238282	12	11	0.000449494	0.000343888	1.36752							7	6	0.000258349	0.000258349	1.02736	0	60.001	25	13	43	13	other metabolic processes;developmental processes;other biological processes	cytosol;nucleus;other cell component
3	2	1	NP_001020376.1	1	AP-2 complex subunit mu isoform b [Homo sapiens]	AP2M1	433	49.4	9.54	1	1	0.000204509	9	7	0.000436721	1	1	4.96134e-05	0.000230281	1	1	0.000184284	9	8	0.00040188				0.000293082	1.27271	3	2	0.000383244							0.000383244	1.66424	0	51.583	29	10	24	10	cell organization and biogenesis;transport;other biological processes	plasma membrane;other membranes;other cell component
3	2	1	XP_047304644.1	1	protein SEC13 homolog isoform X1 [Homo sapiens]	SEC13	368	40.7	5.85	1	1	0.000240631	4	3	0.000228382	18	9	0.00105078	0.000506598				5	4	0.000262702	17	10	0.000982861	0.000622782	1.22934							18	7	0.00102537	0.00102537	2.02404	0	140.91	48	11	63	11
3	2	1	NP_065770.1	1	proline-rich protein 12 [Homo sapiens]	PRR12	2036	210.9	7.87	1	1	4.34933e-05	5	5	5.15991e-05	29	25	0.00030599	0.000133694				5	4	4.74825e-05	26	20	0.000271698	0.00015959	1.1937							18	15	0.000185332	0.000185332	1.38624	0	227.671	29	29	84	29		nucleus;other cell component
3	2	1	NP_001333342.1	1	pre-mRNA cleavage complex 2 protein Pcf11 isoform 1 [Homo sapiens]	PCF11	1686	187.9	8.66	1	1	5.25221e-05	4	4	4.98485e-05	10	8	0.000127418	7.65961e-05				7	6	8.02753e-05	8	7	0.000100954	9.06146e-05	1.18302							4	4	4.97346e-05	4.97346e-05	0.649311	0	90.123	15	13	34	13	RNA metabolism OR transcription;other metabolic processes	mitochondrion;nucleus
3	2	1	NP_001171725.1	1	extended synaptotagmin-1 isoform 1 [Homo sapiens]	ESYT1	1114	123.9	5.78	1	1	7.94904e-05	4	4	7.5444e-05	2	2	3.85684e-05	6.45009e-05				6	6	0.000104138	2	2	3.81976e-05	7.11676e-05	1.10336							1	1	1.88179e-05	1.88179e-05	0.291746	0	50.05	13	9	16	9
3	2	1	NP_001304051.1	1	protein argonaute-1 isoform 1x [Homo sapiens]	AGO1	891	101.1	9.22	1	1	9.93853e-05	3	3	7.07446e-05	11	8	0.000265217	0.000145116				2	2	4.34004e-05	10	10	0.000238788	0.000141094	0.972289							7	7	0.000164694	0.000164694	1.13491	0	73.478	22	14	34	8	other biological processes	cytosol;other cell component
3	2	1	XP_016874924.1	1	periphilin-1 isoform X1 [Homo sapiens]	PPHLN1	507	58.1	8.84	1	1	0.000174659	3	2	0.000124326	8	5	0.000338976	0.000212654				4	3	0.000152543	6	5	0.000251788	0.000202166	0.950679							10	8	0.000413474	0.000413474	1.94435	0	53.52	25	9	32	9
3	2	1	NP_073747.1	1	5' exonuclease Apollo isoform a [Homo sapiens]	DCLRE1B	532	60	8.41	1	1	0.000166452	3	3	0.000118484	3	3	0.000121143	0.000135359				3	3	0.000109031	3	3	0.000119978	0.000114505	0.84593							4	3	0.000157618	0.000157618	1.16444	0	29.863	19	7	17	7	cell organization and biogenesis;DNA metabolism;other metabolic processes;stress response	cytoskeleton;nucleus;other cell component
3	2	1	NP_004271.1	1	eukaryotic translation elongation factor 1 epsilon-1 isoform 1 [Homo sapiens]	EEF1E1	174	19.8	8.54	1	1	0.000508921	5	3	0.000603769	5	3	0.000617316	0.000576669				3	2	0.00033336	5	4	0.000611381	0.00047237	0.819137							4	3	0.000481912	0.000481912	0.835682	0	48.029	38	5	23	5	protein metabolism;other metabolic processes;other biological processes	cytosol;nucleus;other cell component
3	2	1	NP_991403.2	1	lipolysis-stimulated lipoprotein receptor isoform 2 precursor [Homo sapiens]	LSR	601	66.1	7.02	2	2	0.000294683	13	10	0.000454484	9	9	0.000321703	0.000356957				12	11	0.000386054	5	5	0.000177005	0.00028153	0.788695							9	9	0.000313924	0.000313924	0.879446	0	98.137	39	17	50	17	cell organization and biogenesis;developmental processes;other biological processes	plasma membrane;other membranes;other cell component
3	2	1	NP_001358848.1	1	histone H3.X [Homo sapiens]	X2	147	16.5	11.39	2	1	0.00120479	7	3	0.00100053	1	1	0.00014614	0.000783821				6	2	0.000789179	2	1	0.00028947	0.000539324	0.688071							4	2	0.000570426	0.000570426	0.72775	0	5.358	9	3	22	2		nucleus;other cell component
3	2	1	NP_660289.2	1	protein FRA10AC1 [Homo sapiens]	FRA10AC1	315	37.5	8.1	1	1	0.000281118	2	2	0.000133404	2	2	0.000136397	0.00018364				3	3	0.000184142	1	1	6.7543e-05	0.000125842	0.685267							2	2	0.000133099	0.000133099	0.724784	0	12.155	17	4	11	4	RNA metabolism OR transcription;other metabolic processes	nucleus
3	2	1	NP_612382.1	1	myeloid-associated differentiation marker [Homo sapiens]	MYADM	322	35.3	8.15	2	1	0.000550014	5	1	0.00032626	5	2	0.000333581	0.000403285				1	1	6.00462e-05	6	2	0.000396448	0.000228247	0.56597							2	1	0.000130206	0.000130206	0.322863	0	41.979	10	2	21	2	cell organization and biogenesis;other biological processes	plasma membrane;other membranes;cytoskeleton;other cell component
3	2	1	XP_054187515.1	1	monocarboxylate transporter 1 isoform X1 [Homo sapiens]	SLC16A1	500	53.9	8.66	1	1	0.000177105	4	3	0.000168089	6	4	0.000257791	0.000200995				1	1	3.86698e-05	3	3	0.000127656	8.3163e-05	0.413757							3	3	0.000125779	0.000125779	0.625781	0	25.532	7	4	18	4	cell cycle OR cell proliferation;cell organization and biogenesis;other metabolic processes;transport;other biological processes	plasma membrane;other membranes;cytoskeleton;other cell component
3	2	1	XP_047274987.1	1	transcriptional-regulating factor 1 isoform X1 [Homo sapiens]	TRERF1	1232	135.6	6.84	1	1	7.18769e-05	2	1	3.4109e-05	1	1	1.74372e-05	4.1141e-05				1	1	1.56939e-05	1	1	1.72695e-05	1.64817e-05	0.400615							1	1	1.70155e-05	1.70155e-05	0.413591	0	22.212	4	2	7	2
3	2	1	XP_047287136.1	1	alpha-(1,6)-fucosyltransferase isoform X1 [Homo sapiens]	FUT8	609	70.3	8.63	1	1	0.000145406	3	3	0.000103503	8	8	0.000282202	0.000177037				1	1	3.17486e-05	3	3	0.000104808	6.82783e-05	0.385673							1	1	3.44223e-05	3.44223e-05	0.194435	0	39.502	21	10	17	10
2	2	1	NP_387505.1	1	bromodomain and WD repeat-containing protein 1 isoform B [Homo sapiens]	BRWD1	2269	257.1	8.4				2	2	1.85202e-05	8	8	7.5743e-05	4.71316e-05				11	8	9.37346e-05	22	20	0.00020629	0.000150013	3.18284							36	31	0.000332602	0.000332602	7.05688	0	160.801	18	35	79	32
2	2	1	XP_047272289.1	1	zinc finger protein 518B isoform X1 [Homo sapiens]	ZNF518B	1074	119.5	9.45				3	3	5.86903e-05	1	1	2.00024e-05	3.93464e-05				12	10	0.000216032	1	1	1.98101e-05	0.000117921	2.997							1	1	1.95188e-05	1.95188e-05	0.496075	0	62.807	22	13	18	13	cell organization and biogenesis;other biological processes	nucleus
2	2	1	NP_055598.1	1	rho GTPase-activating protein 11A isoform 1 [Homo sapiens]	ARHGAP11A	1023	113.8	9.07				1	1	2.05388e-05	9	9	0.000188997	0.000104768				7	7	0.000132301	21	18	0.000436752	0.000284526	2.71579							14	14	0.000286886	0.000286886	2.73831	0	105.74	31	23	52	23	signal transduction;other biological processes	cytosol;nucleus
2	2	1	XP_047275627.1	1	zinc finger and BTB domain-containing protein 41 isoform X1 [Homo sapiens]	ZBTB41	909	105.1	7.93				1	1	2.31146e-05	1	1	2.36332e-05	2.33739e-05				1	1	2.12705e-05	4	4	9.3624e-05	5.74472e-05	2.45775							2	2	4.61235e-05	4.61235e-05	1.97329	0	21.746	12	6	9	6	other biological processes	nucleus
2	2	1	NP_004068.2	1	citrate synthase, mitochondrial precursor [Homo sapiens]	CS	466	51.7	8.32				1	1	4.50883e-05	1	1	4.61e-05	4.55942e-05				1	1	4.14912e-05	4	4	0.000182627	0.000112059	2.45775							3	3	0.000134956	0.000134956	2.95994	0	17.77	9	4	10	4	other metabolic processes	mitochondrion
2	2	1	NP_001317.1	1	cleavage stimulation factor subunit 3 isoform 1 [Homo sapiens]	CSTF3	717	82.9	8.12	1	1	0.000123504	5	5	0.000146521				0.000135013	3	2	0.00033387	12	9	0.000323596				0.000328733	2.43483	2	2	0.000154295							0.000154295	1.14282	0	72.112	24	10	23	10	RNA metabolism OR transcription;other metabolic processes	nucleus
2	2	1	NP_852136.1	1	replication factor C subunit 2 isoform 1 [Homo sapiens]	RFC2	354	39.1	6.44				1	1	5.93535e-05	1	1	6.06853e-05	6.00194e-05				4	4	0.000218473	1	1	6.01018e-05	0.000139288	2.32071							3	3	0.000177654	0.000177654	2.95994	0	37.378	33	7	10	7	cell organization and biogenesis;DNA metabolism;other metabolic processes;stress response;other biological processes	nucleus;other cell component
2	2	1	XP_011525717.1	1	histone-lysine N-methyltransferase KMT5C isoform X1 [Homo sapiens]	KMT5C	462	52.1	9.83				1	1	4.54787e-05	1	1	4.64991e-05	4.59889e-05				4	4	0.000167402	1	1	4.60521e-05	0.000106727	2.32071							1	1	4.53748e-05	4.53748e-05	0.986646	0	19.801	12	5	8	5	cell organization and biogenesis;DNA metabolism;other metabolic processes;stress response;other biological processes	nucleus;other cell component
2	2	1	NP_001362582.1	1	zinc finger MYM-type protein 4 isoform 4 [Homo sapiens]	ZMYM4	1551	173	6.79				5	5	6.77342e-05	3	3	4.15524e-05	5.46433e-05				18	16	0.000224389	2	2	2.74353e-05	0.000125912	2.30426							4	4	5.40636e-05	5.40636e-05	0.989391	0	96.598	20	19	32	18
2	2	1	XP_024306878.2	1	microtubule cross-linking factor 1 isoform X1 [Homo sapiens]	MTCL1	2075	228.2	6.54				3	3	3.03776e-05	2	2	2.07061e-05	2.55418e-05				7	7	6.52261e-05	5	5	5.12676e-05	5.82468e-05	2.28045							11	11	0.00011113	0.00011113	4.3509	0	54.845	9	14	28	14
2	2	1	XP_047305521.1	1	polycomb protein SCMH1 isoform X1 [Homo sapiens]	SCMH1	670	74.6	9.31				3	2	9.40798e-05	2	2	6.41272e-05	7.91035e-05				8	7	0.000230864	4	4	0.000127021	0.000178943	2.26214							6	4	0.00018773	0.00018773	2.37322	0	56.36	21	9	23	9	cell organization and biogenesis;developmental processes;other biological processes	nucleus;other cell component
2	2	1	NP_055836.1	1	zinc finger protein 292 isoform 1 [Homo sapiens]	ZNF292	2723	304.6	7.39				6	6	4.6297e-05	4	3	3.15573e-05	3.89272e-05				14	13	9.94081e-05	7	4	5.46942e-05	7.70512e-05	1.97937							9	8	6.9287e-05	6.9287e-05	1.77991	0	94.086	10	17	40	17	other biological processes	nucleus
2	2	1	XP_005255917.3	1	genetic suppressor element 1 isoform X2 [Homo sapiens]	GSE1	1887	207.9	7.21				2	2	2.22694e-05	1	1	1.13845e-05	1.68269e-05				2	2	2.04927e-05	4	4	4.51003e-05	3.27965e-05	1.94905							3	3	3.33277e-05	3.33277e-05	1.98062	0	28.182	6	6	12	6
[truncated: 768 more rows]
[truncated: 9 more columns]
