# Supplementary material for: PICH impacts the spindle assembly checkpoint via its DNA translocase and SUMO-interaction activities
Source: Life Sci Alliance. 2025 Feb 7;8(4):e202403140. doi: 10.26508/lsa.202403140 (PMC11806350; doi:10.26508/lsa.202403140)
Supplement: Supplementary file 4 [file LSA-2024-03140_SdataF4.3.xlsx]

## Sheet: Selected candidates
			Column ends with:
			Peptides	Peptide Count
			PSMs	Peptide Spectral Count
			NSAF	Distributed Normalized Spectral Abundance Factor
			Single spectra hits not reported
										Control Single IPs										Del-PICH Single IPs										Del-PICH:Control	PICHK128A Single IPs										PICHK128A:Control	From all 9-samples analyzed
Control Detected # out of 3	del-PICH Detected # out of 3	PICHK128A Detected # out of 3	Locus	# Protein Groups	Description	Name	Length	MW	pI	# PSMs Control 1	# Peptides Control1	NSAF-Control1	# PSMs Control 2	# Peptides Control2	NSAF-c2	# PSMs Control 3	# Peptides Control3	NSAF-c3	Control NSAF AVG	# PSMs del-PICH 1	# Peptides del-PICH 1	NSAF-Del-PICH-1	# PSMs del-PICH 2	# Peptides del-PICH 2	NSAF-Del-PICH-2	# PSMs del-PICH 3	# Peptides del-PICH 3	NSAF-Del-PICH-3	Del-PICH NSAF AVG	NSAF ratio:Del-PICH:Control	# PSMs PICHK128A 1	# Peptides PICHK128A 1	NSAF-PICHK128A-1	# PSMs PICHK128A 2	# Peptides PICHK128A 2	NSAF-PICHK128A-2	# PSMs PICHK128A 3	# Peptides PICHK128A 3	NSAF-PICHK128A-3	PICHK128A NSAF AVG	NSAF ratio: K128/Control	Exp. q-value: Combined	Sum PEP Score	Coverage [%]	# Peptides	# PSMs	# Unique Peptides	Biological Process	Cellular Component
3	3	3	NP_001058.2	1	DNA topoisomerase 2-alpha [Homo sapiens]	TOP2A	1531	174.3	8.72	58	41	0.00335469	180	91	0.00247028	60	49	0.000841905	0.00222229	60	42	0.00312717	260	119	0.00328352	64	52	0.000889397	0.00243336	1.09498	107	56	0.0038659	34	27	0.00454946	87	60	0.00119124	0.0032022	1.44094	0	1165.53	61	126	910	104	cell cycle OR cell proliferation;cell organization and biogenesis;DNA metabolism;other metabolic processes;stress response;developmental processes;other biological processes	nucleus;other cell component
3	3	3	NP_009123.1	1	FACT complex subunit SPT16 [Homo sapiens]	SUPT16H	1047	119.8	5.66	7	7	0.00059204	47	29	0.000943194	50	36	0.00102591	0.000853715	10	9	0.000762129	50	33	0.000923347	66	42	0.00134118	0.00100889	1.18176	11	9	0.000581149	4	4	0.000782653	91	52	0.00182201	0.00106194	1.2439	0	624.112	53	60	336	60	cell organization and biogenesis;DNA metabolism;RNA metabolism OR transcription;other metabolic processes;stress response;other biological processes	nucleus
3	3	3	NP_055680.3	1	condensin complex subunit 1 [Homo sapiens]	NCAPD2	1401	157.1	6.61	4	4	0.000252826	53	39	0.000794854	44	34	0.000674686	0.000574122	10	8	0.000569557	78	53	0.00107646	53	40	0.000804875	0.000816964	1.42298	24	19	0.000947578	4	3	0.000584895	59	41	0.000882817	0.000805096	1.40231	0	564.831	53	59	329	59	cell cycle OR cell proliferation;cell organization and biogenesis;other biological processes	cytosol;nucleus;other cell component
3	3	3	NP_001914.3	1	DNA damage-binding protein 1 [Homo sapiens]	DDB1	1140	126.9	5.26	1	1	7.76775e-05	22	18	0.000405478	74	41	0.00139448	0.00062588	3	3	0.000209987	34	27	0.000576654	71	40	0.00132509	0.000703909	1.12467	10	9	0.000485218	1	1	0.000179701	83	43	0.00152626	0.000730395	1.16699	0	523.545	48	48	299	48	cell-cell signaling;cell cycle OR cell proliferation;cell organization and biogenesis;protein metabolism;DNA metabolism;other metabolic processes;stress response;signal transduction;other biological processes	nucleus;other cell component
3	3	3	XP_047276495.1	1	condensin-2 complex subunit G2 isoform X2 [Homo sapiens]	NCAPG2	1143	130.9	6.87	2	2	0.000154947	25	19	0.000459561	37	21	0.000695412	0.00043664	5	3	0.000349059	52	38	0.000879627	20	16	0.000372284	0.000533657	1.22219	16	10	0.000774311	2	2	0.000358459	22	17	0.00040349	0.000512087	1.17279	0	337.748	44	44	181	44	cell cycle OR cell proliferation;cell organization and biogenesis;RNA metabolism OR transcription;other metabolic processes;developmental processes;other biological processes	nucleus;other cell component
3	3	3	NP_056076.1	1	condensin-2 complex subunit D3 isoform 1 [Homo sapiens]	NCAPD3	1498	168.8	7.5	2	2	0.000118227	26	20	0.000364679	25	20	0.000358521	0.000280476	4	4	0.00021307	33	25	0.000425935	23	19	0.000326668	0.000321891	1.14766	13	12	0.000480035	2	2	0.00027351	31	24	0.000433817	0.000395788	1.41113	0	327.666	31	37	159	37	cell cycle OR cell proliferation;cell organization and biogenesis;other biological processes	nucleus;other cell component
2	2	2	NP_055768.3	1	exosome complex exonuclease RRP44 isoform a [Homo sapiens]	DIS3	958	108.9	7.14				10	8	0.000219323	27	22	0.00060546	0.000412391				9	9	0.000181643	32	27	0.000710682	0.000446163	1.08189	4	4	0.00023096				34	25	0.000743995	0.000487477	1.18207	0	201.048	44	31	116	31	RNA metabolism OR transcription;other metabolic processes	cytosol;nucleus;other cytoplasmic organelle;other cell component
3	3	3	XP_016864032.1	1	condensin complex subunit 3 isoform X1 [Homo sapiens]	NCAPG	1017	114.5	5.59	1	1	8.70721e-05	15	15	0.000309899	14	13	0.000295729	0.0002309	7	7	0.000549227	21	19	0.000399245	14	13	0.000292886	0.000413786	1.79206	3	3	0.000163171	1	1	0.000201435	20	17	0.000412255	0.000258953	1.1215	0	174.323	29	26	96	26
2	3	2	NP_004327.1	1	mitotic checkpoint serine/threonine-protein kinase BUB1 isoform 1 [Homo sapiens]	BUB1	1085	122.3	6.47				5	5	9.68256e-05	8	7	0.000158397	0.000127611	1	1	7.35437e-05	8	8	0.000142561	14	14	0.00027453	0.000163545	1.28159	1	1	5.09814e-05				20	19	0.000386418	0.000218699	1.71379	0	156.641	31	24	57	24	cell cycle OR cell proliferation;cell organization and biogenesis;other metabolic processes;signal transduction;other biological processes	cytosol;nucleus;other cell component
3	3	2	NP_778236.2	1	ATP-dependent RNA helicase DDX51 [Homo sapiens]	DDX51	666	72.4	8.16	2	2	0.000265923	16	14	0.000504772	6	5	0.000193537	0.000321411	2	2	0.000239624	33	21	0.000958035	4	4	0.000127784	0.000441814	1.37461	5	4	0.000415277				9	6	0.000283286	0.000349281	1.08671	0	143.096	49	25	77	25	RNA metabolism OR transcription;other metabolic processes	nucleus
3	3	2	XP_011533301.1	1	sister chromatid cohesion protein PDS5 homolog B isoform X2 [Homo sapiens]	PDS5B	1446	164.4	8.43	1	1	6.12395e-05	6	5	8.71832e-05	59	35	0.000876538	0.000341653	1	1	5.51832e-05	10	9	0.000133713	59	38	0.00086811	0.000352335	1.03127	2	2	7.65074e-05				64	41	0.00092783	0.000502169	1.46982	0	436.712	42	52	202	46
2	2	2	NP_060445.3	1	protein zwilch homolog isoform 1 [Homo sapiens]	ZWILCH	591	67.2	6.27				1	1	3.55519e-05	2	2	7.26992e-05	5.41255e-05				2	2	6.54311e-05	3	3	0.000108	8.67157e-05	1.60212	1	1	9.35953e-05				3	3	0.000106412	0.000100004	1.84762	0	20.593	11	5	12	5	cell cycle OR cell proliferation;signal transduction;other biological processes	cytosol;cytoskeleton;other cell component
2	2	2	NP_004715.1	1	centromere/kinetochore protein zw10 homolog [Homo sapiens]	ZW10	779	88.8	6.27				5	5	0.00013486	2	2	5.51543e-05	9.5007e-05				14	12	0.000347482	5	5	0.00013656	0.000242021	2.5474	5	3	0.000355038				3	3	8.0731e-05	0.000217884	2.29335	0	89.94	28	14	34	14	cell cycle OR cell proliferation;cell organization and biogenesis;transport;signal transduction;other biological processes	other membranes;cytosol;cytoskeleton;ER/Golgi;nucleus;other cell component
2	2	2	NP_001801.1	1	major centromere autoantigen B [Homo sapiens]	CENPB	599	65.1	4.55				3	3	0.000105231	2	2	7.17282e-05	8.84797e-05				5	5	0.000161393	3	3	0.000106558	0.000133975	1.51419				1	1	0.000342002	7	6	0.000244978	0.00029349	3.31704	0	42.098	20	8	21	8		nucleus;other cell component
2	2	2	NP_001364115.1	1	C-terminal-binding protein 1 isoform 3 [Homo sapiens]	CTBP1	441	47.6	6.77				1	1	4.76443e-05	7	5	0.000340994	0.000194319				3	3	0.00013153	7	5	0.000337715	0.000234622	1.20741	1	1	0.00012543				8	6	0.000380284	0.000252857	1.30125	0	30.366	20	7	27	4
3	3	2	XP_047297742.1	1	cohesin subunit SA-2 isoform X2 [Homo sapiens]	STAG2	1231	141.2	5.43	1	1	7.19353e-05	8	7	0.000136547	24	21	0.000418832	0.000209105	3	3	0.000194464	15	13	0.0002356	16	14	0.000276537	0.000235533	1.12639	1	1	4.49349e-05				23	16	0.000391675	0.000218305	1.044	0	215.348	28	31	91	26	cell cycle OR cell proliferation;cell organization and biogenesis;other biological processes	cytosol;cytoskeleton;nucleus;other cell component
3	3	2	XP_047286233.1	1	chromosome alignment-maintaining phosphoprotein 1 isoform X1 [Homo sapiens]	CHAMP1	812	89	8.44	4	3	0.000436218	19	15	0.00049164	35	22	0.000925974	0.000617944	4	4	0.000393078	33	22	0.000785777	37	25	0.000969475	0.00071611	1.15886	5	5	0.000340609				43	25	0.00111012	0.000725363	1.17383	0	248.21	40	30	180	30	cell cycle OR cell proliferation;cell organization and biogenesis;other biological processes	cytoskeleton;nucleus;other cell component
2	3	2	NP_005796.1	1	26S proteasome non-ATPase regulatory subunit 14 [Homo sapiens]	PSMD14	310	34.6	6.52				2	2	0.000135556	1	1	6.92987e-05	0.000102427	1	1	0.000257403	5	3	0.000311853	6	5	0.000411794	0.000327017	3.19267	3	2	0.000535305				6	4	0.000405738	0.000470522	4.59372	0	47.585	26	6	24	6	protein metabolism;DNA metabolism;other metabolic processes;stress response;other biological processes	non-structural extracellular;cytosol;nucleus;other cell component
3	3	2	NP_001191333.1	1	ankyrin-3 isoform 4 [Homo sapiens]	ANK3	1868	204	6.93	2	2	9.48098e-05	27	21	0.000303694	33	31	0.000379511	0.000259338	2	2	8.54335e-05	31	28	0.000320868	33	30	0.000375862	0.000260721	1.00533	29	24	0.000858742				79	54	0.000886557	0.00087265	3.36491	0	502.848	40	63	236	63
2	2	2	NP_005561.1	1	protein ERGIC-53 precursor [Homo sapiens]	LMAN1	510	57.5	6.77				1	1	4.11983e-05	3	3	0.000126368	8.37833e-05				2	2	7.58231e-05	5	4	0.000208589	0.000142206	1.69731	1	1	0.00010846				8	6	0.000328834	0.000218647	2.60967	0	41.432	23	7	20	7	cell organization and biogenesis;protein metabolism;other metabolic processes;stress response;transport;other biological processes	other membranes;cytoskeleton;ER/Golgi;other cell component
2	2	2	NP_694951.1	1	zinc finger protein 524 [Homo sapiens]	ZNF524	264	28.7	8.75				1	1	7.95877e-05	1	1	8.13735e-05	8.04806e-05				2	1	0.000146476	1	1	8.05911e-05	0.000113534	1.4107	1	1	0.000209526				2	1	0.000158812	0.000184169	2.28836	0	16.491	38	4	8	4	other biological processes	nucleus
2	2	2	NP_055037.1	1	NADH dehydrogenase [ubiquinone] 1 alpha subcomplex subunit 8 isoform 1 [Homo sapiens]	NDUFA8	172	20.1	7.65				1	1	0.000122158	2	1	0.000249798	0.000185978				1	1	0.000112412	3	2	0.000371094	0.000241753	1.2999	1	1	0.000321598				4	3	0.000487515	0.000404557	2.1753	0	10.618	16	3	12	3	cell organization and biogenesis;other metabolic processes;transport	other membranes;mitochondrion
2	3	3	NP_001358995.1	1	transcription factor AP-2-alpha isoform a [Homo sapiens]	TFAP2A	439	48.3	8.18				4	4	0.000191446	5	5	0.000244677	0.000218061	1	1	0.000181765	7	6	0.000308301	5	5	0.000242324	0.00024413	1.11955	1	1	0.000126002	2	2	0.0009333	7	6	0.000334264	0.000464522	2.13024	0	87.131	29	12	32	6	other biological processes	nucleus
3	3	3	NP_006383.2	1	nucleolar protein 56 [Homo sapiens]	NOP56	594	66	9.19	4	4	0.000596312	47	27	0.0016625	75	32	0.00271245	0.00165709	11	9	0.00147768	90	39	0.00292953	65	29	0.00232819	0.00224513	1.35487	28	21	0.00260743	14	12	0.00482833	83	37	0.00292919	0.00345499	2.08498	0	631.272	71	44	417	44	RNA metabolism OR transcription;other metabolic processes;other biological processes	nucleus;other cell component
2	2	2	NP_001170858.1	1	ataxin-7 isoform b [Homo sapiens]	ATXN7	945	101	9.73				1	1	2.2234e-05	3	2	6.81987e-05	4.52164e-05				5	3	0.000102301	4	3	9.00573e-05	9.61792e-05	2.12709	2	2	0.000117068				3	2	6.65497e-05	9.18091e-05	2.03044	0	44.869	9	5	18	5
2	3	2	NP_945185.1	1	serine protease FAM111B isoform a [Homo sapiens]	FAM111B	734	84.6	8.59				4	4	0.000114502	5	5	0.000146339	0.000130421	1	1	0.000108712	8	8	0.000210734	10	10	0.000289864	0.000203104	1.5573	3	3	0.000226082				10	10	0.000285602	0.000255842	1.96167	0	88.231	31	19	41	19	protein metabolism;DNA metabolism;other metabolic processes	nucleus;other cell component
3	3	2	NP_056018.2	1	regulation of nuclear pre-mRNA domain-containing protein 2 isoform 1 [Homo sapiens]	RPRD2	1461	155.9	7.42	1	1	6.06108e-05	15	15	0.00021572	36	27	0.000529345	0.000268559	7	5	0.000382316	20	17	0.00026468	43	32	0.000626194	0.000424397	1.58028	8	7	0.000302888				47	35	0.000674379	0.000488633	1.81947	0	422.57	46	43	177	43	RNA metabolism OR transcription;other metabolic processes	nucleus;other cell component
3	3	3	XP_047280398.1	1	histone H4 isoform X1 [Homo sapiens]	X1	103	11.4	11.36	39	14	0.0335295	67	16	0.0136674	25	11	0.00521422	0.0174704	30	11	0.0232412	68	17	0.0127648	34	11	0.00702316	0.0143431	0.820992	42	12	0.0225556	33	11	0.0656345	35	13	0.0071234	0.0317712	1.81857	0	196.175	62	19	373	19	cell organization and biogenesis;other biological processes	non-structural extracellular;nucleus;other cell component
3	3	2	NP_004044.3	1	bystin [Homo sapiens]	BYSL	437	49.6	8.12	2	2	0.000405274	22	17	0.00105777	1	1	4.91593e-05	0.000504067	1	1	0.000182597	25	16	0.00110611	2	2	9.73732e-05	0.000462028	0.9166	7	6	0.00088605	2	2	0.000937571				0.000911811	1.80891	0	148.51	55	24	62	24	cell cycle OR cell proliferation;RNA metabolism OR transcription;other metabolic processes;developmental processes;other biological processes	cytosol;nucleus;other cell component
2	3	2	NP_001337228.1	1	band 4.1-like protein 2 isoform e [Homo sapiens]	EPB41L2	1057	118.4	5.49				4	4	7.95124e-05	11	9	0.000223565	0.000151539	1	1	7.54919e-05	2	2	3.65845e-05	11	10	0.000221416	0.000111164	0.733568	1	1	5.23319e-05				25	18	0.000495817	0.000274075	1.80861	0	157.086	27	21	55	21	cell organization and biogenesis	cytoskeleton
2	2	2	NP_005475.2	1	poly [ADP-ribose] polymerase 2 isoform 1 [Homo sapiens]	PARP2	583	66.2	8.88				1	1	3.60397e-05	1	1	3.68484e-05	3.6444e-05				2	2	6.63289e-05	6	5	0.000218964	0.000142647	3.91413	1	1	9.48797e-05				1	1	3.59574e-05	6.54185e-05	1.79504	0	28.871	12	6	12	6	cell organization and biogenesis;protein metabolism;DNA metabolism;other metabolic processes;stress response;signal transduction;other biological processes	nucleus;other cell component
2	2	2	NP_001393940.1	1	mothers against decapentaplegic homolog 3 isoform 5 [Homo sapiens]	SMAD3	462	51.9	7.59				1	1	4.54787e-05	3	3	0.000139497	9.24881e-05				4	3	0.000167402	3	3	0.000138156	0.000152779	1.65188	2	1	0.000239458				2	2	9.07496e-05	0.000165104	1.78514	0	18.837	11	3	15	2
3	3	3	XP_006714741.1	1	transcription factor 7 isoform X1 [Homo sapiens]	TCF7	460	49.8	8.12	2	2	0.00038501	9	5	0.000411088	5	3	0.000233507	0.000343201	6	3	0.0010408	13	7	0.000546421	10	7	0.000462523	0.000683249	1.99081	8	5	0.000961997	1	1	0.000445346	8	5	0.000364577	0.00059064	1.72097	0	48.017	22	10	62	2
3	3	2	NP_003204.2	1	transcriptional enhancer factor TEF-3 isoform 1 [Homo sapiens]	TEAD4	434	48.3	7.33	2	2	0.000408075	3	3	0.000145238	6	5	0.000296995	0.000283436	1	1	0.000183859	4	4	0.000178202	7	5	0.000343162	0.000235074	0.829374				1	1	0.000472026	10	7	0.000483022	0.000477524	1.68477	0	49.525	18	9	34	1	RNA metabolism OR transcription;other metabolic processes;developmental processes;signal transduction;other biological processes	nucleus;other cell component
2	2	2	NP_001073027.1	1	heterogeneous nuclear ribonucleoprotein U-like protein 2 [Homo sapiens]	HNRNPUL2	747	85.1	4.91				2	2	5.62547e-05	2	2	5.7517e-05	5.68859e-05				2	2	5.17668e-05	3	3	8.5446e-05	6.86064e-05	1.20604	1	1	7.40493e-05				4	4	0.000112252	9.31509e-05	1.6375	0	36.476	12	5	14	5		nucleus;other cell component
2	2	2	XP_047286254.1	1	importin-5 isoform X1 [Homo sapiens]	IPO5	1115	125.5	4.92				3	3	5.65322e-05	9	9	0.000173402	0.000114967				13	12	0.000225429	9	8	0.000171735	0.000198582	1.72729	1	1	4.96097e-05				17	16	0.000319618	0.000184614	1.60579	0	133.709	30	23	52	22
2	2	2	XP_005257210.1	1	nucleosome-remodeling factor subunit BPTF isoform X5 [Homo sapiens]	BPTF	3104	344.8	6.42				5	5	3.38453e-05	29	25	0.000200707	0.000117276				14	14	8.72063e-05	40	32	0.000274176	0.000180691	1.54073	1	1	1.78205e-05				53	44	0.00035794	0.00018788	1.60203	0	309.149	22	49	142	49
3	3	2	NP_001124295.1	1	DNA (cytosine-5)-methyltransferase 1 isoform a [Homo sapiens]	DNMT1	1632	184.7	7.85	2	2	0.00010852	23	23	0.000296113	36	31	0.000473881	0.000292838	2	2	9.77879e-05	28	25	0.000331726	28	26	0.00036503	0.000264848	0.904418	11	9	0.000372833				44	36	0.000565183	0.000469008	1.6016	0	293.962	36	54	174	54
3	3	2	NP_001382143.1	1	transcriptional enhancer factor TEF-5 isoform 2 [Homo sapiens]	TEAD3	435	48.7	8.59	2	2	0.000407137	4	4	0.000193206	7	6	0.000345697	0.000315347	1	1	0.000183437	6	5	0.000266688	8	6	0.000391284	0.000280469	0.8894				1	1	0.000470941	11	8	0.000530103	0.000500522	1.58721	0	51.948	21	10	40	1	signal transduction;other biological processes	nucleus
3	2	2	NP_001818.1	1	cyclin-dependent kinases regulatory subunit 2 [Homo sapiens]	CKS2	79	9.9	8.46	1	1	0.00112092	5	4	0.00132982	2	2	0.000543863	0.000998199				6	4	0.00146847	4	3	0.00107727	0.00127287	1.27517	3	3	0.00210056				4	3	0.00106143	0.00158099	1.58385	0	38.186	73	5	25	5	cell cycle OR cell proliferation;cell organization and biogenesis;other metabolic processes;other biological processes	other cell component
2	3	2	NP_055230.2	1	zinc finger and BTB domain-containing protein 11 [Homo sapiens]	ZBTB11	1053	119.3	8.66				4	4	7.98144e-05	7	5	0.000142809	0.000111312	1	1	7.57786e-05	10	9	0.000183617	4	4	8.08207e-05	0.000113405	1.01881	4	4	0.000210123				7	7	0.000139356	0.00017474	1.56982	0	97.466	18	12	37	12	other biological processes	nucleus
3	2	2	XP_047292872.1	1	nuclear speckle splicing regulatory protein 1 isoform X1 [Homo sapiens]	NSRP1	609	72.4	9.19	1	1	0.000145406	8	7	0.000276008	4	4	0.000141101	0.000187505				5	4	0.000158743	5	4	0.00017468	0.000166712	0.889104	3	3	0.000272487				9	6	0.0003098	0.000291144	1.55272	0	80.184	17	10	35	10
3	3	3	NP_114172.1	1	G2/mitotic-specific cyclin-B1 isoform 1 [Homo sapiens]	CCNB1	433	48.3	7.47	1	1	0.000204509	11	9	0.00053377	2	2	9.92268e-05	0.000279169	5	4	0.000921419	17	11	0.000759106	1	1	4.91364e-05	0.000576554	2.06525	6	5	0.000766487	1	1	0.000473116	1	1	4.84137e-05	0.000429339	1.53792	0	95.902	39	12	45	12	cell cycle OR cell proliferation;cell organization and biogenesis;developmental processes;other biological processes	other membranes;cytosol;cytoskeleton;mitochondrion;nucleus;other cell component
3	3	2	XP_047281190.1	1	actin-binding LIM protein 1 isoform X13 [Homo sapiens]	ABLIM1	760	86.2	8.44	1	1	0.000116516	18	14	0.000497632	22	14	0.000621865	0.000412004	4	4	0.000419973	20	15	0.000508813	21	15	0.000587891	0.000505559	1.22707	6	5	0.000436696				30	22	0.000827493	0.000632094	1.53419	0	255.002	46	29	122	29
2	3	2	XP_047287709.1	1	serine/threonine-protein kinase VRK1 isoform X1 [Homo sapiens]	VRK1	422	48.2	8.73				14	10	0.000697052	8	6	0.000407253	0.000552153	5	2	0.000945437	14	11	0.000641442	10	9	0.000504172	0.000697017	1.26236	7	5	0.000917545				15	12	0.000745136	0.00083134	1.50563	0	145.857	45	16	73	16
3	3	2	NP_068780.2	1	transcriptional enhancer factor TEF-1 [Homo sapiens]	TEAD1	426	47.9	8.15	2	2	0.000415739	5	5	0.00024661	10	8	0.000504286	0.000388878	1	1	0.000187312	10	10	0.000453871	12	10	0.000599325	0.000413503	1.06332				1	1	0.00048089	14	11	0.00068893	0.00058491	1.5041	0	122.569	38	15	55	6	cell organization and biogenesis;developmental processes;signal transduction;other biological processes	nucleus;other cell component
3	3	2	XP_011533177.1	1	homeobox protein CDX-2 isoform X1 [Homo sapiens]	CDX2	321	34.2	9.63	5	4	0.00137932	26	9	0.00170184	17	7	0.00113771	0.00140629	3	2	0.000745747	31	9	0.00186723	23	8	0.00152445	0.00137914	0.980698	15	7	0.00258481				24	8	0.00156734	0.00207607	1.47628	0	171.042	29	10	144	9
3	3	2	XP_047276382.1	1	2-oxoglutarate dehydrogenase complex component E1 isoform X1 [Homo sapiens]	OGDH	1038	117.6	6.92	1	1	8.53105e-05	37	28	0.000748952	44	30	0.000910631	0.000581631	6	5	0.000461242	40	29	0.000745082	42	27	0.000860881	0.000689068	1.18472	14	12	0.000746058				48	31	0.000969394	0.000857726	1.47469	0	383.968	53	44	232	44	other metabolic processes;developmental processes	mitochondrion;nucleus;other cell component
3	3	2	NP_001269803.1	1	probable global transcription activator SNF2L1 isoform d [Homo sapiens]	SMARCA1	1070	124.2	8.4	9	6	0.000744833	23	13	0.000451641	1	1	2.00772e-05	0.000405517	15	8	0.00111862	31	17	0.00056017	2	2	3.97683e-05	0.000572853	1.41265	12	8	0.000620353	3	3	0.000574372				0.000597363	1.47309	0	82.946	13	19	96	1	cell organization and biogenesis;developmental processes;other biological processes	nucleus;other cell component
3	3	2	XP_047288654.1	1	chromatin-remodeling ATPase INO80 isoform X1 [Homo sapiens]	INO80	1556	176.6	9.5	1	1	5.69102e-05	11	10	0.000148536	19	17	0.00026232	0.000155922	1	1	5.12821e-05	18	16	0.000223668	24	18	0.000328165	0.000201039	1.28935	3	3	0.000106648				26	20	0.000350284	0.000228466	1.46526	0	200.036	29	33	103	33	cell cycle OR cell proliferation;cell organization and biogenesis;DNA metabolism;RNA metabolism OR transcription;other metabolic processes;stress response;other biological processes	cytosol;cytoskeleton;nucleus
2	2	2	NP_056157.1	1	peptidylprolyl isomerase domain and WD repeat-containing protein 1 isoform 1 [Homo sapiens]	PPWD1	646	73.5	7.15				4	4	0.0001301	9	9	0.000299293	0.000214697				8	8	0.000239441	11	11	0.000362286	0.000300863	1.40134	2	2	0.000171253				14	13	0.00045431	0.000312782	1.45685	0	119.715	45	22	48	22	protein metabolism;RNA metabolism OR transcription;other metabolic processes	nucleus
2	2	2	NP_073713.2	1	C-terminal-binding protein 2 isoform 2 [Homo sapiens]	CTBP2	985	106.1	8.02				2	2	4.26622e-05	9	9	0.000196288	0.000119475				4	4	7.85173e-05	7	6	0.0001512	0.000114859	0.961363	2	2	0.000112314				11	8	0.000234106	0.00017321	1.44976	0	56.924	16	10	35	7
2	2	2	NP_001091977.1	1	BUB3-interacting and GLEBS motif-containing protein ZNF207 isoform c [Homo sapiens]	ZNF207	494	52.7	9.1				2	2	8.50654e-05	6	4	0.000260922	0.000172994				1	1	3.91394e-05	1	1	4.30689e-05	4.11042e-05	0.237605				1	1	0.000414695	2	1	8.48711e-05	0.000249783	1.44388	0	22.359	8	4	13	4	cell cycle OR cell proliferation;cell organization and biogenesis;signal transduction;other biological processes	cytoskeleton;nucleus;other cell component
3	3	3	NP_038460.4	1	tonsoku-like protein [Homo sapiens]	TONSL	1378	150.8	6.42	2	2	0.000128523	16	15	0.000243961	9	9	0.000140307	0.00017093	2	2	0.000115813	13	12	0.000182405	18	16	0.000277916	0.000192045	1.12352	6	6	0.000240848	1	1	0.000148664	23	20	0.000349893	0.000246469	1.44192	0	194.855	33	27	90	27	cell organization and biogenesis;DNA metabolism;other metabolic processes;stress response;other biological processes	nucleus;other cell component
3	3	2	NP_054829.2	1	nuclear inhibitor of protein phosphatase 1 isoform alpha [Homo sapiens]	PPP1R8	351	38.5	7.37	1	1	0.000252286	10	7	0.000598608	14	8	0.000856856	0.00056925	2	2	0.000454672	7	6	0.000385596	17	11	0.00103046	0.000623577	1.09544	5	4	0.000787961				14	10	0.000836137	0.000812049	1.42652	0	139.968	51	13	70	13	cell cycle OR cell proliferation;RNA metabolism OR transcription;other metabolic processes;other biological processes	nucleus;other cell component
2	3	2	NP_031375.3	1	PAX-interacting protein 1 [Homo sapiens]	PAXIP1	1069	121.3	6.7				7	5	0.000137585	5	4	0.00010048	0.000119032	5	1	0.000373222	5	5	9.04344e-05	10	9	0.000199028	0.000220895	1.85575	2	2	0.000103489				12	12	0.000235321	0.000169405	1.42318	0	110.31	22	15	46	15	cell organization and biogenesis;DNA metabolism;other metabolic processes;stress response;developmental processes;signal transduction;other biological processes	nucleus;other cell component
3	3	2	NP_004619.3	1	DNA repair protein complementing XP-C cells isoform 1 [Homo sapiens]	XPC	940	105.9	8.9	1	1	9.42046e-05	9	9	0.000201171	17	12	0.000388515	0.000227963	3	3	0.000254665	15	14	0.000308535	14	10	0.000316877	0.000293359	1.28687	3	3	0.000176537				21	12	0.000468326	0.000322431	1.4144	0	165.106	26	19	83	19	cell cycle OR cell proliferation;DNA metabolism;other metabolic processes;stress response;signal transduction;other biological processes	plasma membrane;other membranes;cytosol;mitochondrion;nucleus;other cell component
3	3	3	NP_001163935.1	1	cyclin-dependent kinase 17 isoform 2 [Homo sapiens]	CDK17	523	59.5	8.81	2	1	0.000338632	2	1	8.03485e-05	1	1	4.10757e-05	0.000153352	2	1	0.000305143	3	3	0.000110908	1	1	4.06808e-05	0.000152244	0.992772	2	1	0.000211529	1	1	0.0003917	1	1	4.00825e-05	0.000214437	1.39833	0	7.789	7	3	15	2	other metabolic processes
3	3	2	NP_071896.8	1	nucleolar complex protein 3 homolog [Homo sapiens]	NOC3L	800	92.5	9.17	4	4	0.000442762	30	23	0.000787918	52	31	0.00139637	0.000875683	7	6	0.000698205	46	29	0.00111176	52	35	0.00138294	0.0010643	1.2154	15	9	0.00103715				53	32	0.00138881	0.00121298	1.38518	0	438.73	58	46	259	46	DNA metabolism;other metabolic processes;other biological processes	mitochondrion;nucleus
2	2	2	NP_003461.2	1	ubiquitin carboxyl-terminal hydrolase 7 isoform 1 [Homo sapiens]	USP7	1102	128.2	5.55				11	11	0.00020973	55	38	0.00107218	0.000640955				13	12	0.000228088	47	28	0.000907418	0.000567753	0.885792	8	7	0.00040156				72	45	0.00136964	0.000885601	1.38169	0	430.812	55	50	206	50	cell organization and biogenesis;protein metabolism;DNA metabolism;other metabolic processes;stress response;other biological processes	cytosol;nucleus;other cell component
3	3	2	NP_001159395.1	1	hepatocyte nuclear factor 1-beta isoform 2 [Homo sapiens]	HNF1B	531	58.3	8.19	1	1	0.000166765	8	6	0.000316552	5	5	0.000202284	0.000228534	3	3	0.000450819	10	8	0.000364122	5	5	0.000200339	0.000338427	1.48086	3	3	0.000312513				8	7	0.000315829	0.000314171	1.37472	0	83.067	26	11	43	11	cell-cell signaling;transport;developmental processes;other biological processes	nucleus;other cell component
3	3	2	NP_006303.4	1	nuclear receptor corepressor 2 isoform 1 [Homo sapiens]	NCOR2	2514	273.5	7.59	1	1	3.52237e-05	22	20	0.000183868	26	26	0.000222175	0.000147089	1	1	3.17402e-05	20	18	0.000153818	33	29	0.00027928	0.000154946	1.05342	7	6	0.000154019				30	27	0.000250157	0.000202088	1.37392	0	271.125	30	47	140	44	transport;developmental processes;other biological processes	nucleus;other cell component
3	3	2	XP_011523944.1	1	structural maintenance of chromosomes flexible hinge domain-containing protein 1 isoform X1 [Homo sapiens]	SMCHD1	2067	233.6	7.53	3	3	0.000128523	15	13	0.000152476	113	76	0.00117442	0.000485141	2	2	7.72084e-05	14	14	0.000130957	97	63	0.000998441	0.000402202	0.829042	2	2	5.35219e-05				126	73	0.00127787	0.000665696	1.37217	0	714.298	47	87	372	87
3	3	2	NP_057321.2	1	anaphase-promoting complex subunit 5 isoform a [Homo sapiens]	ANAPC5	755	85	6.87	1	1	0.000117288	11	11	0.000306123	14	13	0.000398353	0.000273921	1	1	0.000105689	9	9	0.000230482	15	14	0.000422703	0.000252958	0.92347	3	3	0.000219794				19	16	0.00052755	0.000373672	1.36416	0	165.701	40	21	73	21	cell cycle OR cell proliferation;protein metabolism;other metabolic processes;other biological processes	cytosol;cytoskeleton;nucleus;other cell component
3	3	3	NP_055946.1	1	WD repeat-containing protein 43 [Homo sapiens]	WDR43	677	74.8	5.57	2	2	0.000261602	17	13	0.000527606	41	19	0.00130101	0.000696741	2	2	0.000235731	28	17	0.00079967	47	22	0.00147707	0.000837489	1.20201	7	6	0.000571941	1	1	0.000302599	62	23	0.00191982	0.000931452	1.33687	0	353.654	50	29	207	29	RNA metabolism OR transcription;other metabolic processes;other biological processes	nucleus;other cell component
3	3	3	NP_644810.2	1	WD repeat-containing protein 36 [Homo sapiens]	WDR36	895	99.3	7.36	4	4	0.000395765	39	32	0.000915569	61	32	0.00146418	0.00092517	11	10	0.000980719	56	34	0.00120978	53	31	0.00125992	0.00115014	1.24317	18	12	0.00111248	4	3	0.000915572	71	33	0.001663	0.00123035	1.32986	0	461.117	55	44	317	44	cell organization and biogenesis;RNA metabolism OR transcription;other metabolic processes;other biological processes	nucleus;other cell component
3	3	3	NP_001059.2	1	DNA topoisomerase 2-beta isoform 2 [Homo sapiens]	TOP2B	1621	182.5	8.06	10	7	0.000546282	57	44	0.000738825	13	11	0.000172285	0.000485797	10	9	0.000492257	75	48	0.000894581	13	12	0.000170628	0.000519156	1.06867	17	13	0.000580106	9	8	0.00113741	17	12	0.000219848	0.000645787	1.32933	0	352.44	36	59	221	37
3	3	2	XP_054188144.1	1	p21-activated protein kinase-interacting protein 1 isoform X1 [Homo sapiens]	PAK1IP1	414	46.4	9.5	6	5	0.00128337	32	21	0.00162405	33	19	0.00171238	0.00153993	13	10	0.00250564	38	20	0.0017747	29	16	0.00149035	0.00192356	1.24912	15	10	0.00200416				41	21	0.00207606	0.00204011	1.32481	0	227.493	57	28	207	28
3	3	2	NP_001354472.1	1	calcium/calmodulin-dependent protein kinase type II subunit gamma isoform 36 [Homo sapiens]	CAMK2G	550	61.4	7.71	2	2	0.000322008	15	10	0.000573031	13	9	0.000507771	0.000467603	5	3	0.000725408	22	15	0.000773395	12	8	0.000464205	0.000654336	1.39934	7	5	0.000704007				14	10	0.000533608	0.000618807	1.32336	0	118.708	35	15	90	4	other metabolic processes	other cell component
3	3	3	XP_016875965.1	1	zinc finger CCCH domain-containing protein 13 isoform X1 [Homo sapiens]	ZC3H13	1697	199.6	9.41	1	1	5.21817e-05	11	9	0.000136195	23	17	0.000291161	0.000159846	1	1	4.70212e-05	18	14	0.000205084	26	22	0.000325974	0.000192693	1.20549	4	4	0.000130383	1	1	0.000120719	31	24	0.000382945	0.000211349	1.3222	0	161.174	19	29	116	29
3	3	2	NP_001262.3	1	chromodomain-helicase-DNA-binding protein 2 isoform 1 [Homo sapiens]	CHD2	1828	211.2	8.1	9	8	0.00043598	64	48	0.00073562	54	36	0.000634606	0.000602069	22	18	0.000960332	71	54	0.000750972	64	42	0.000744894	0.000818733	1.35987	23	18	0.000695975				78	46	0.000894489	0.000795232	1.32083	0	559.18	41	72	385	61	cell organization and biogenesis;other metabolic processes;stress response;other biological processes	nucleus;other cell component
3	3	2	NP_115958.2	1	cytokine-like nuclear factor N-PAC isoform 1 [Homo sapiens]	GLYR1	553	60.5	9.17	1	1	0.000160131	8	7	0.000303959	8	8	0.000310779	0.00025829	2	2	0.000288589	16	12	0.000559418	10	9	0.000384739	0.000410915	1.59091	3	3	0.000300081				10	10	0.000379081	0.000339581	1.31473	0	96.665	36	16	58	16	cell organization and biogenesis;RNA metabolism OR transcription;other metabolic processes	cytosol;nucleus;other cell component
3	3	2	NP_062536.2	1	sickle tail protein homolog isoform 1 [Homo sapiens]	KIAA1217	1943	214	7.06	3	2	0.000136725	34	32	0.000367668	50	42	0.000552821	0.000352405	4	3	0.000164272	37	36	0.000368189	58	49	0.000635106	0.000389189	1.10438	6	4	0.000170813				70	54	0.000755235	0.000463024	1.3139	0	491.458	49	74	262	74	developmental processes	cytoskeleton;other cell component
3	3	2	NP_001308765.1	1	cleavage and polyadenylation specificity factor subunit 3 isoform d [Homo sapiens]	CPSF3	688	78	5.9	1	1	0.00012871	11	10	0.000335934	59	24	0.00184226	0.000768967	3	3	0.000347943	15	15	0.000421545	62	26	0.00191732	0.000895602	1.16468	5	5	0.000401997				53	24	0.00161489	0.00100845	1.31143	0	398.639	52	27	209	27
3	3	3	NP_055118.1	1	pescadillo homolog isoform 1 [Homo sapiens]	PES1	588	68	7.33	15	12	0.00225899	30	21	0.001072	29	19	0.00105952	0.0014635	19	13	0.00257841	44	28	0.00144683	19	18	0.000687491	0.00157091	1.07339	21	16	0.00197553	8	6	0.0027872	27	20	0.000962594	0.00190844	1.30403	0	187.593	45	31	212	31	cell cycle OR cell proliferation;RNA metabolism OR transcription;other metabolic processes;other biological processes	cytosol;nucleus;other cell component
3	3	3	XP_047277263.1	1	erlin-2 isoform X1 [Homo sapiens]	ERLIN2	339	37.8	5.62	2	2	0.000522433	15	13	0.000929697	5	4	0.000316853	0.000589661	4	4	0.000941533	16	15	0.000912561	6	6	0.000376567	0.000743554	1.26099	7	5	0.00114219	1	1	0.000604305	9	8	0.000556544	0.000767681	1.3019	0	124.095	55	20	65	17	protein metabolism;other metabolic processes;stress response;signal transduction;other biological processes	plasma membrane;other membranes;cytosol;ER/Golgi;other cell component
3	3	2	NP_694540.3	1	NF-X1-type zinc finger protein NFXL1 [Homo sapiens]	NFXL1	911	101.3	8.41	1	1	9.72034e-05	3	3	6.91915e-05	9	8	0.000212232	0.000126209	1	1	8.75904e-05	7	6	0.000148567	11	9	0.000256901	0.000164353	1.30223	2	2	0.000121438				9	6	0.0002071	0.000164269	1.30156	0	80.331	14	11	43	11	other biological processes	nucleus;other cell component
3	3	3	NP_001354.1	1	H/ACA ribonucleoprotein complex subunit DKC1 isoform 1 [Homo sapiens]	DKC1	514	57.6	9.42	6	5	0.00103368	31	16	0.00126721	17	12	0.000710514	0.0010038	13	9	0.00201816	31	22	0.00116611	15	11	0.000620896	0.00126839	1.26358	9	7	0.000968548	6	6	0.00239135	13	11	0.000530196	0.0012967	1.29179	0	219.854	56	27	141	27	cell organization and biogenesis;DNA metabolism;RNA metabolism OR transcription;other metabolic processes;other biological processes	nucleus;other cell component
3	3	2	XP_047282118.1	1	zinc finger protein 687 isoform X1 [Homo sapiens]	ZNF687	1294	135	8.13	1	1	6.8433e-05	23	19	0.000373459	17	11	0.000282229	0.000241374	4	4	0.000246661	23	17	0.000343665	15	13	0.000246631	0.000278986	1.15582	10	9	0.000427472				12	10	0.000194403	0.000310938	1.2882	0	242.059	31	25	105	25
3	3	3	XP_047279696.1	1	nucleolar protein 6 isoform X1 [Homo sapiens]	NOL6	1127	125.7	7.84	4	4	0.000314294	30	22	0.000559303	82	38	0.00156306	0.00081222	8	8	0.000566423	49	31	0.000840647	93	42	0.0017557	0.00105426	1.29799	15	12	0.000736222	3	3	0.000545322	99	40	0.00184148	0.00104101	1.28168	0	536.614	48	48	383	1
3	3	3	NP_078938.3	1	RNA cytidine acetyltransferase isoform a [Homo sapiens]	NAT10	1025	115.7	8.27	8	7	0.00069114	58	41	0.00118892	22	18	0.00046109	0.000780384	16	14	0.00124558	81	49	0.00152793	27	22	0.000560442	0.00111132	1.42406	29	22	0.00156501	4	4	0.000799451	31	25	0.000634008	0.000999488	1.28076	0	526.541	62	57	276	57	protein metabolism;RNA metabolism OR transcription;other metabolic processes;other biological processes	nucleus;other cell component
3	3	2	NP_006581.2	1	ubiquitin carboxyl-terminal hydrolase 39 isoform 1 [Homo sapiens]	USP39	565	65.3	8.91	4	4	0.000626919	11	9	0.000409067	47	23	0.00178705	0.000941011	4	3	0.00056492	16	13	0.000547537	40	20	0.00150627	0.000872908	0.927628	6	5	0.000587414				49	23	0.00181804	0.00120273	1.27812	0	260.886	44	25	177	25	cell cycle OR cell proliferation;cell organization and biogenesis;RNA metabolism OR transcription;other metabolic processes;other biological processes	nucleus
3	3	3	NP_003213.1	1	transcription factor AP-2 gamma [Homo sapiens]	TFAP2C	450	49.1	7.83	3	2	0.000590349	8	7	0.000373531	9	8	0.000429652	0.000464511	1	1	0.000177322	15	10	0.000644496	10	8	0.000472801	0.00043154	0.92902	4	4	0.000491688	2	2	0.000910486	8	7	0.000372678	0.000591617	1.27364	0	118.318	39	15	60	9	cell-cell signaling;cell organization and biogenesis;developmental processes;other biological processes	cytosol;mitochondrion;nucleus;other cell component
3	3	3	NP_056473.3	1	nucleolar complex protein 2 homolog [Homo sapiens]	NOC2L	749	84.9	5.62	5	5	0.000591137	31	19	0.00086962	56	24	0.00160618	0.00102231	12	7	0.00127842	35	19	0.000903499	27	16	0.00076696	0.000982961	0.961509	18	11	0.00132933	5	5	0.00136755	43	19	0.00120349	0.00130012	1.27175	0	209.223	23	27	232	27	cell organization and biogenesis;RNA metabolism OR transcription;other metabolic processes;other biological processes	cytosol;nucleus;other cell component
2	2	2	NP_001186384.1	1	bromodomain-containing protein 2 isoform 2 [Homo sapiens]	BRD2	836	92	9.13				4	3	0.000100532	4	4	0.000102788	0.00010166				1	1	2.31279e-05	6	4	0.000152699	8.79134e-05	0.864781	2	1	0.000132332				5	3	0.000125378	0.000128855	1.26751	0	33.743	6	5	22	1	cell organization and biogenesis;developmental processes;other biological processes	nucleus;other cell component
2	3	2	NP_808227.1	1	casein kinase II subunit alpha isoform a [Homo sapiens]	CSNK2A1	391	45.1	7.74				10	8	0.000537369	28	16	0.0015384	0.00103788	1	1	0.000204079	17	14	0.000840647	35	20	0.00190451	0.000983077	0.947195	6	6	0.000848821				33	18	0.00176927	0.00130904	1.26126	0	290.792	59	23	130	21	cell-cell signaling;cell cycle OR cell proliferation;protein metabolism;other metabolic processes;signal transduction;other biological processes	plasma membrane;other membranes;cytosol;nucleus;other cell component
3	3	3	NP_075068.2	1	nucleolar protein 6 isoform alpha [Homo sapiens]	NOL6	1146	127.5	7.64	4	4	0.000309083	31	23	0.000568364	87	40	0.00163088	0.000836109	8	8	0.000557032	50	32	0.000843581	96	43	0.00178229	0.00106097	1.26893	15	12	0.000724016	3	3	0.000536281	103	42	0.00188412	0.00104814	1.25359	0	567.31	48	50	397	3	RNA metabolism OR transcription;other metabolic processes;transport;other biological processes	mitochondrion;nucleus;other cell component
3	3	3	NP_066014.1	1	helicase MOV-10 isoform 1 [Homo sapiens]	MOV10	1003	113.6	8.82	2	2	0.000176575	25	22	0.000523707	47	33	0.00100666	0.000568982	3	3	0.000238669	29	22	0.000559035	48	35	0.0010182	0.0006053	1.06383	11	9	0.000606643	3	3	0.00061274	44	33	0.00091962	0.000713001	1.25312	0	322.267	53	47	212	47	stress response;other biological processes	cytosol;nucleus;other cell component
3	3	2	NP_060695.2	1	WD40 repeat-containing protein SMU1 [Homo sapiens]	SMU1	513	57.5	7.18	3	3	0.00051785	20	14	0.000819148	29	13	0.00121442	0.000850471	4	4	0.000622182	19	13	0.000716107	32	16	0.00132716	0.000888483	1.0447	8	6	0.00086261				31	15	0.00126678	0.00106469	1.25189	0	174.922	46	18	146	18	RNA metabolism OR transcription;other metabolic processes;other biological processes	nucleus;other cell component
3	3	2	NP_001411349.1	1	aurora kinase A isoform 2 [Homo sapiens]	AURKA	437	49.3	9.47	2	2	0.000405274	16	11	0.000769287	9	8	0.000442434	0.000538998	4	4	0.000730388	33	21	0.00146007	8	7	0.000389493	0.000859984	1.59552	8	8	0.00101263				7	6	0.000335794	0.000674211	1.25086	0	188.186	56	22	87	20
3	2	2	NP_996920.1	1	transcription factor 12 isoform a [Homo sapiens]	TCF12	706	75.8	6.9	1	1	0.000125428	6	5	0.000178565	8	7	0.000243429	0.000182474				8	7	0.000219092	5	5	0.00015068	0.000184886	1.01322	2	2	0.000156699				10	7	0.000296928	0.000226814	1.24299	0	88.733	34	12	40	10
2	2	2	NP_001721.2	1	Krueppel-like factor 5 isoform 1 [Homo sapiens]	KLF5	457	50.8	8.6				3	3	0.000137929	7	5	0.000329055	0.000233492				4	4	0.000169233	9	4	0.000419003	0.000294118	1.25965	1	1	0.000121039				10	6	0.000458712	0.000289876	1.24148	0	50.695	22	6	34	6	cell-cell signaling;cell organization and biogenesis;developmental processes;other biological processes	ER/Golgi;nucleus;other cell component
3	3	3	NP_065147.1	1	ATP-dependent RNA helicase DDX24 [Homo sapiens]	DDX24	859	96.3	9.06	3	3	0.000309263	35	26	0.0008561	22	19	0.000550195	0.000571853	11	10	0.00102182	38	31	0.000855327	17	17	0.000421063	0.00076607	1.33963	14	11	0.000901522	3	3	0.000715458	21	17	0.000512487	0.000709822	1.24127	0	309.451	54	41	164	41	RNA metabolism OR transcription;other metabolic processes	nucleus
2	3	2	XP_047276934.1	1	trinucleotide repeat-containing gene 18 protein isoform X1 [Homo sapiens]	TNRC18	2979	315.5	8.76				8	6	5.64247e-05	17	16	0.000122593	8.95088e-05	2	2	5.35716e-05	10	9	6.49039e-05	20	18	0.00014284	8.71052e-05	0.973147	4	4	7.4273e-05				21	17	0.000147776	0.000111025	1.24038	0	178.535	20	35	82	35
3	3	2	NP_008998.1	1	histone acetyltransferase KAT7 isoform 1 [Homo sapiens]	KAT7	611	70.6	8.85	1	1	0.00014493	14	14	0.000481434	13	11	0.000457077	0.000361147	4	4	0.000522389	21	17	0.000664538	14	12	0.000487504	0.000558143	1.54547	3	3	0.000271595				18	13	0.000617572	0.000444584	1.23103	0	159.908	39	23	88	23	cell organization and biogenesis;protein metabolism;DNA metabolism;RNA metabolism OR transcription;other metabolic processes;stress response;signal transduction;other biological processes	cytosol;nucleus;other cell component
3	3	2	NP_003681.1	1	interferon-inducible double-stranded RNA-dependent protein kinase activator A isoform 1 [Homo sapiens]	PRKRA	313	34.4	8.41	1	1	0.000282915	11	10	0.000738411	14	12	0.000960883	0.000660736	3	3	0.000764807	10	9	0.000617728	17	13	0.00115557	0.000846034	1.28044	5	5	0.000883624				11	9	0.000736724	0.000810174	1.22617	0	101.685	59	16	72	16	cell organization and biogenesis;RNA metabolism OR transcription;other metabolic processes;stress response;developmental processes;other biological processes	cytosol;nucleus;other cell component
2	2	2	NP_001257973.1	1	nuclear factor 1 X-type isoform 3 [Homo sapiens]	NFIX	433	47.9	8.53				4	4	0.000194098	3	3	0.00014884	0.000171469				4	4	0.000178613	4	3	0.000196545	0.000187579	1.09395	1	1	0.000127748				6	4	0.000290482	0.000209115	1.21955	0	58.936	35	9	22	1	cell cycle OR cell proliferation;cell organization and biogenesis;DNA metabolism;RNA metabolism OR transcription;other metabolic processes;stress response;transport;developmental processes;signal transduction;other biological processes	nucleus
2	2	2	XP_047281528.1	1	prospero homeobox protein 1 isoform X1 [Homo sapiens]	PROX1	738	83.3	7.18				3	2	8.54112e-05	4	3	0.000116437	0.000100924				8	7	0.000209592	5	5	0.000144147	0.000176869	1.7525	1	1	7.49524e-05				6	6	0.000170432	0.000122692	1.21569	0	64.63	27	11	27	11
3	3	3	NP_004517.2	1	DNA replication licensing factor MCM2 [Homo sapiens]	MCM2	904	101.8	5.52	15	12	0.00146934	52	37	0.00120861	50	30	0.0011882	0.00128871	15	13	0.00132403	53	35	0.00113357	65	36	0.0015298	0.00132914	1.03137	34	22	0.00208043	2	2	0.000453229	93	41	0.00215661	0.00156342	1.21316	0	582.363	60	50	379	50	cell cycle OR cell proliferation;cell organization and biogenesis;DNA metabolism;other metabolic processes;stress response;other biological processes	nucleus;other cell component
3	3	3	NP_060404.4	1	PH-interacting protein [Homo sapiens]	PHIP	1821	206.6	8.85	3	3	0.000145885	46	36	0.000530759	84	51	0.00099096	0.000555868	9	9	0.000394373	83	50	0.000881271	94	54	0.00109827	0.000791305	1.42355	13	13	0.000394889	3	2	0.000337495	112	58	0.00128933	0.000673905	1.21235	0	746.544	48	71	447	2	cell organization and biogenesis;signal transduction;other biological processes	nucleus
3	3	3	NP_060549.4	1	S1 RNA-binding domain-containing protein 1 [Homo sapiens]	SRBD1	995	111.7	8.72	3	3	0.000266992	18	18	0.000380101	14	14	0.000302268	0.000316454	6	5	0.000481175	30	24	0.000582961	13	13	0.000277979	0.000447372	1.4137	9	7	0.000500335	1	1	0.000205889	21	14	0.000442438	0.000382887	1.20993	0	201.916	44	36	115	36	protein metabolism;other metabolic processes
2	3	2	XP_047289582.1	1	casein kinase II subunit alpha' isoform X1 [Homo sapiens]	CSNK2A2	350	41.2	8.56				5	4	0.000300159	22	15	0.00135034	0.000825247	2	1	0.000455971	7	7	0.000386698	31	19	0.00188445	0.000909039	1.10154	2	2	0.000316085				28	15	0.00167705	0.000996568	1.2076	0	193.994	61	22	97	20	cell-cell signaling;cell cycle OR cell proliferation;protein metabolism;other metabolic processes;developmental processes;signal transduction;other biological processes	cytosol;nucleus;other cell component
3	3	3	NP_056235.5	1	DDB1- and CUL4-associated factor 13 isoform 1 [Homo sapiens]	DCAF13	445	51.4	9.19	21	12	0.00417887	52	27	0.00245523	28	17	0.00135171	0.00266194	22	13	0.00394492	63	27	0.0027373	27	17	0.00129091	0.00265771	0.998409	33	14	0.004102	8	6	0.00368286	37	19	0.001743	0.00317596	1.1931	0	315.796	67	31	291	31	cell cycle OR cell proliferation;cell organization and biogenesis;protein metabolism;RNA metabolism OR transcription;other metabolic processes;other biological processes	cytosol;cytoskeleton;nucleus;other cell component
3	3	2	NP_006615.2	1	zinc finger MYND domain-containing protein 11 isoform a [Homo sapiens]	ZMYND11	602	70.9	8.53	3	3	0.000441291	30	19	0.00104707	23	15	0.000820764	0.000769707	5	5	0.000662748	31	22	0.00099565	30	18	0.00106027	0.000906222	1.17736	7	5	0.000643196				34	19	0.00118397	0.000913581	1.18692	0	217.252	43	25	163	2	cell cycle OR cell proliferation;cell organization and biogenesis;stress response;other biological processes	nucleus;other cell component
3	3	2	NP_001357038.1	1	zinc finger MYND domain-containing protein 11 isoform c [Homo sapiens]	ZMYND11	548	64.4	8.98	3	3	0.000484775	30	19	0.00115025	22	14	0.00086244	0.000832487	4	4	0.000582444	30	21	0.00105848	29	17	0.00112592	0.000922282	1.10786	7	5	0.000706576				33	18	0.00126238	0.000984478	1.18257	0	213.855	47	24	158	1	other biological processes
3	3	2	NP_001155879.1	1	dual specificity protein kinase CLK1 isoform 2 [Homo sapiens]	CLK1	526	61.7	8.94	2	2	0.000336701	13	11	0.000519287	9	9	0.000367573	0.000407854	2	2	0.000303403	11	9	0.000404342	11	9	0.000444936	0.000384227	0.942071	5	5	0.000525806				11	9	0.000438393	0.0004821	1.18204	0	105.103	37	15	64	13
3	3	2	NP_001164100.1	1	chromodomain-helicase-DNA-binding protein 8 isoform 1 [Homo sapiens]	CHD8	2581	290.3	6.47	3	2	0.000102928	27	21	0.000219799	25	22	0.000208084	0.000176937	2	2	6.18325e-05	22	19	0.000164807	21	19	0.00017311	0.00013325	0.753093	10	9	0.000214316				25	21	0.000203053	0.000208684	1.17943	0	218.385	20	41	135	24	cell-cell signaling;cell organization and biogenesis;RNA metabolism OR transcription;other metabolic processes;developmental processes;signal transduction;other biological processes	nucleus;other cell component
3	3	3	NP_057353.1	1	lymphoid enhancer-binding factor 1 isoform 1 [Homo sapiens]	LEF1	399	44.2	7.42	4	4	0.000887742	20	10	0.00105319	15	11	0.000807617	0.000916183	9	6	0.00179988	34	16	0.00164758	17	12	0.000906498	0.00145132	1.5841	9	6	0.0012477	2	2	0.00102686	18	12	0.000945706	0.00107342	1.17163	0	176.354	52	20	128	12	cell adhesion;cell-cell signaling;cell cycle OR cell proliferation;DNA metabolism;RNA metabolism OR transcription;other metabolic processes;developmental processes;signal transduction;other biological processes	nucleus;other cell component
3	2	2	NP_001185709.1	1	actin-related protein 2/3 complex subunit 4 isoform c [Homo sapiens]	ARPC4	187	21.6	8.59	2	2	0.000947084	10	8	0.00112359	1	1	0.00011488	0.000728518				4	3	0.00041358	2	2	0.000227551	0.000320566	0.440025	5	4	0.00147901				2	2	0.000224205	0.000851606	1.16896	0	45.71	45	9	26	9	cell organization and biogenesis	cytoskeleton;other cell component
3	3	2	NP_001358323.1	1	small ubiquitin-related modifier 1 isoform c [Homo sapiens]	SUMO1	146	16.6	6.2	1	1	0.000606523	2	2	0.000287824	6	3	0.000882847	0.000592398	1	1	0.00054654	4	3	0.000529723	8	4	0.00116581	0.000747358	1.26158	1	1	0.000378869				7	4	0.00100508	0.000691976	1.16809	0	21.509	21	4	30	4	protein metabolism;other metabolic processes	other membranes;nucleus
3	2	2	NP_006501.1	1	zinc finger protein RFP [Homo sapiens]	TRIM27	513	58.5	6.21	1	1	0.000172617	2	2	8.19148e-05	6	6	0.000251259	0.000168597				2	2	7.53797e-05	3	3	0.000124421	9.99005e-05	0.592541	1	1	0.000107826				7	7	0.000286047	0.000196937	1.16809	0	55.897	33	12	22	12	cell organization and biogenesis;protein metabolism;other metabolic processes;stress response;transport;other biological processes	other membranes;cytosol;mitochondrion;nucleus;other cytoplasmic organelle;other cell component
2	3	2	NP_060318.4	1	constitutive coactivator of PPAR-gamma-like protein 2 isoform 1 [Homo sapiens]	FAM120C	1096	120.5	9.03				2	2	3.83415e-05	12	7	0.000235211	0.000136776	1	1	7.28056e-05	3	3	5.2924e-05	9	4	0.000174712	0.000100147	0.732197	1	1	5.04697e-05				14	8	0.000267777	0.000159124	1.16339	0	67.576	14	10	42	9		nucleus
3	2	3	NP_001317371.1	1	metastasis-associated protein MTA3 isoform c [Homo sapiens]	MTA3	594	67.5	8.57	1	1	0.000149078	6	4	0.000212234	3	3	0.000108498	0.000156603				11	8	0.000358053	1	1	3.58183e-05	0.000196936	1.25755	1	1	9.31226e-05	1	1	0.000344881	3	3	0.000105875	0.000181293	1.15766	0	50.524	21	9	27	5	cell cycle OR cell proliferation;cell organization and biogenesis;other biological processes	nucleus;other cell component
3	3	2	XP_024310112.1	1	chromodomain-helicase-DNA-binding protein 1 isoform X1 [Homo sapiens]	CHD1	1798	207.3	7.23	13	11	0.000640256	71	52	0.000829695	48	38	0.000573507	0.000681152	19	15	0.000843216	69	50	0.000741995	61	42	0.000721824	0.000769012	1.12899	22	17	0.000676822				77	49	0.000897755	0.000787288	1.15582	0	579.895	37	71	380	60	cell organization and biogenesis	nucleus
3	3	2	XP_005251899.1	1	constitutive coactivator of PPAR-gamma-like protein 1 isoform X4 [Homo sapiens]	FAM120A	1117	121.8	8.88	4	4	0.000317108	29	21	0.0005455	75	38	0.00144243	0.000768346	6	6	0.000428621	24	20	0.000415432	89	45	0.00169523	0.000846426	1.10162	13	10	0.000643772				60	38	0.00112604	0.000884907	1.1517	0	570.836	57	53	300	2
2	2	2	XP_047294996.1	1	zinc finger protein 444 isoform X1 [Homo sapiens]	ZNF444	327	35.2	8.56				3	3	0.000192763	1	1	6.5696e-05	0.000129229				5	3	0.00029564	3	3	0.000195193	0.000245417	1.89908	1	1	0.000169159				2	2	0.000128215	0.000148687	1.15056	0	30.154	21	4	15	4	other biological processes	nucleus
2	2	2	XP_016865967.1	1	protein FAM83B isoform X1 [Homo sapiens]	FAM83B	1011	114.7	8.97				3	3	6.23476e-05	16	12	0.000339982	0.000201165				12	11	0.000229494	13	11	0.000273579	0.000251537	1.2504	2	2	0.000109426				17	16	0.000352496	0.000230961	1.14812	0	134.809	33	23	63	23	cell cycle OR cell proliferation;signal transduction;other biological processes	other membranes;other cell component
3	3	2	XP_005256484.1	1	chromodomain-helicase-DNA-binding protein 3 isoform X1 [Homo sapiens]	CHD3	2115	238.5	6.86	2	2	8.37374e-05	32	28	0.000317899	65	44	0.000660222	0.000353953	1	1	3.77281e-05	38	27	0.000347388	75	51	0.00075447	0.000379862	1.0732	6	6	0.000156922				66	39	0.000654169	0.000405545	1.14576	0	534.396	35	63	285	44
2	2	2	NP_996790.3	1	5'-AMP-activated protein kinase catalytic subunit alpha-1 isoform 2 [Homo sapiens]	PRKAA1	574	65.5	8.22				2	2	7.32096e-05	2	2	7.48523e-05	7.40309e-05				3	3	0.000101053	5	5	0.000185331	0.000143192	1.93422	1	1	9.63673e-05				2	2	7.30423e-05	8.47048e-05	1.14418	0	33.302	16	7	15	7	cell-cell signaling;cell organization and biogenesis;other metabolic processes;stress response;signal transduction;other biological processes	cytosol;nucleus;other cell component
2	3	2	NP_005350.1	1	mothers against decapentaplegic homolog 4 isoform a [Homo sapiens]	SMAD4	552	60.4	6.99				6	6	0.000228382	3	2	0.000116753	0.000172568	2	1	0.000289112	12	11	0.000420324	4	4	0.000154174	0.00028787	1.66816	2	2	0.000200416				5	5	0.000189884	0.00019515	1.13086	0	73.719	28	11	34	11	cell organization and biogenesis;RNA metabolism OR transcription;other metabolic processes;stress response;developmental processes;signal transduction;other biological processes	cytosol;cytoskeleton;nucleus;other cell component
3	3	3	NP_056372.1	1	chromodomain-helicase-DNA-binding protein 5 [Homo sapiens]	CHD5	1954	222.9	6.15	3	3	0.000135955	12	10	0.000129035	44	22	0.000483743	0.000249578	5	4	0.000204183	18	13	0.00017811	49	20	0.000533534	0.000305276	1.22317	7	6	0.00019816	1	1	0.000104841	50	22	0.000536416	0.000279806	1.12112	0	280.907	13	26	189	2	cell organization and biogenesis;developmental processes;other biological processes	cytosol;nucleus;other cell component
2	3	2	NP_001397705.1	1	echinoderm microtubule-associated protein-like 4 isoform c [Homo sapiens]	EML4	992	110.1	6.49				5	5	0.000105903	7	7	0.000151591	0.000128747	1	1	8.04384e-05	7	7	0.000136436	8	8	0.000171581	0.000129485	1.00573	1	1	5.57609e-05				11	10	0.000232454	0.000144108	1.11931	0	63.708	21	17	40	17		cytosol;cytoskeleton
3	3	2	NP_004765.2	1	mediator of RNA polymerase II transcription subunit 1 [Homo sapiens]	MED1	1581	168.4	8.73	1	1	5.60103e-05	15	14	0.000199347	31	25	0.000421228	0.000225528	3	3	0.000151413	18	16	0.000220132	33	24	0.000444092	0.000271879	1.20552	3	3	0.000104962				30	21	0.000397783	0.000251372	1.11459	0	280.128	38	35	134	35	cell cycle OR cell proliferation;cell organization and biogenesis;protein metabolism;RNA metabolism OR transcription;other metabolic processes;transport;developmental processes;signal transduction;other biological processes	nucleus;other cell component
3	3	3	NP_005683.2	1	ABCF2-H2B protein [Homo sapiens]	ABCF2	634	72.4	7.49	8	8	0.00111738	44	26	0.00145819	52	29	0.00176198	0.00144585	16	11	0.00201375	46	24	0.00140285	48	26	0.0016108	0.0016758	1.15904	23	13	0.00200669	3	3	0.000969366	56	31	0.00185163	0.00160923	1.113	0	328.879	46	35	296	35
2	2	2	XP_047276089.1	1	oxysterol-binding protein-related protein 3 isoform X1 [Homo sapiens]	OSBPL3	909	103.9	6.79				1	1	2.31146e-05	11	9	0.000259966	0.00014154				5	5	0.000106352	13	12	0.000304278	0.000205315	1.45058	1	1	6.08524e-05				11	10	0.00025368	0.000157266	1.11111	0	116.206	21	16	42	16
3	3	2	NP_036440.1	1	lysine-specific demethylase 2A isoform a [Homo sapiens]	KDM2A	1162	132.7	7.58	2	2	0.000152414	10	10	0.000180819	14	12	0.000258827	0.000197353	3	3	0.000206011	21	17	0.000349426	10	10	0.000183099	0.000246178	1.2474	2	2	9.52063e-05				19	17	0.000342771	0.000218989	1.10963	0	159.68	32	29	81	29	cell organization and biogenesis;DNA metabolism;other metabolic processes;stress response;other biological processes	nucleus;other cell component
3	2	2	XP_047273455.1	1	zinc finger protein 62 homolog isoform X1 [Homo sapiens]	ZFP62	917	104.4	9.03	1	1	9.65674e-05	10	10	0.000229129	1	1	2.3427e-05	0.000116375				18	17	0.000379529	2	2	4.64036e-05	0.000212966	1.83001	2	2	0.000120643				6	6	0.000137163	0.000128903	1.10766	0	85.414	30	22	40	22
2	3	2	NP_001294936.1	1	polycomb protein EED isoform c [Homo sapiens]	EED	466	53	7.36				7	7	0.000315618	14	13	0.0006454	0.000480509	1	1	0.000171234	15	12	0.000622368	17	13	0.000776165	0.000523255	1.08896	1	1	0.000118701				21	15	0.000944691	0.000531696	1.10653	0	118.976	42	21	76	21	cell organization and biogenesis;other biological processes	cytosol;nucleus
3	3	2	NP_003394.1	1	transcriptional repressor protein YY1 [Homo sapiens]	YY1	414	44.7	6.25	8	5	0.00171116	20	10	0.00101503	19	10	0.000985917	0.00123737	7	3	0.00134919	21	11	0.000980755	22	13	0.00113061	0.00115352	0.932236	11	6	0.00146972				25	12	0.00126589	0.0013678	1.10541	0	124.689	25	15	133	15	cell organization and biogenesis;DNA metabolism;other metabolic processes;stress response;developmental processes;other biological processes	nucleus;other cell component
3	3	2	NP_001139400.1	1	histone deacetylase complex subunit SAP130 isoform a [Homo sapiens]	SAP130	1083	113.9	9.91	4	4	0.000327063	18	14	0.000349216	13	11	0.000257871	0.000311383	3	3	0.000221038	15	12	0.000267796	19	12	0.000373264	0.000287366	0.92287	7	6	0.000357529				17	12	0.000329061	0.000343295	1.10249	0	171.566	28	19	96	19	other biological processes	nucleus
3	3	3	NP_079184.2	1	WD repeat-containing protein 76 isoform 1 [Homo sapiens]	WDR76	626	69.7	9.25	5	4	0.000707287	34	21	0.00114118	23	17	0.000789297	0.000879255	11	10	0.00140215	48	27	0.00148255	24	19	0.000815695	0.00123346	1.40285	17	11	0.00150216	1	1	0.000327251	32	23	0.0010716	0.000967003	1.0998	0	308.366	60	35	195	35	stress response;other biological processes	nucleus;other cell component
3	3	3	XP_005269704.1	1	protein RRP5 homolog isoform X2 [Homo sapiens]	PDCD11	1872	208.7	8.87	10	10	0.000473036	80	55	0.000897912	220	102	0.00252467	0.00129854	24	19	0.00102301	113	75	0.00116712	232	107	0.00263678	0.00160897	1.23906	30	23	0.000886456	5	5	0.000547167	253	114	0.00283316	0.00142226	1.09528	0	1593.65	60	124	967	124	RNA metabolism OR transcription;other metabolic processes	nucleus
2	2	2	NP_005432.1	1	chromatin assembly factor 1 subunit B [Homo sapiens]	CHAF1B	559	61.5	7.5				2	2	7.5174e-05	4	4	0.000153722	0.000114448				3	2	0.000103765	3	3	0.000114183	0.000108974	0.952171	1	1	9.89532e-05				4	3	0.000150005	0.000124479	1.08765	0	29.518	11	4	17	4	cell cycle OR cell proliferation;cell organization and biogenesis;DNA metabolism;other metabolic processes;stress response	nucleus;other cell component
3	3	2	NP_001397879.1	1	protein ELYS isoform 4 [Homo sapiens]	AHCTF1	2301	255.8	6.58	3	3	0.000115453	27	25	0.000246545	92	58	0.000858931	0.000406976	3	3	0.000104035	38	32	0.000319307	72	50	0.000665743	0.000363028	0.892014	8	7	0.000192316				76	50	0.000692394	0.000442355	1.08693	0	626.432	41	68	319	68
2	2	2	XP_016860102.1	1	BRCA1-associated RING domain protein 1 isoform X1 [Homo sapiens]	BARD1	810	90.4	8.72				3	3	7.78191e-05	9	8	0.000238696	0.000158257				4	4	9.54809e-05	6	6	0.0001576	0.000126541	0.799588	2	2	0.00013658				8	8	0.000207043	0.000171812	1.08565	0	56.293	20	11	32	11
3	3	3	XP_047284423.1	1	zinc finger protein 384 isoform X1 [Homo sapiens]	ZNF384	608	66.1	8.72	2	1	0.00029129	16	9	0.000552925	17	8	0.000600665	0.000481627	5	3	0.000656208	24	12	0.000763219	21	10	0.000734863	0.000718097	1.49098	3	2	0.000272935	2	2	0.000673879	18	9	0.00062062	0.000522478	1.08482	0	186.735	31	15	108	14
3	3	3	NP_613258.2	1	core histone macro-H2A.1 isoform 3 [Homo sapiens]	H2AFY	372	39.6	9.79	22	11	0.00523696	90	26	0.00508334	2	2	0.000115498	0.0034786	32	15	0.00686408	125	30	0.00649694	4	4	0.000228775	0.00452993	1.30223	37	16	0.00550175	10	7	0.00550697	5	4	0.000281763	0.00376349	1.0819	0	444.037	72	30	327	28	cell organization and biogenesis;DNA metabolism;RNA metabolism OR transcription;other metabolic processes;stress response;other biological processes	nucleus;other cell component
3	3	3	YP_003024029.1	1	cytochrome c oxidase subunit II (mitochondrion) [Homo sapiens]	MT-CO2	227	25.5	4.82	1	1	0.000390098	10	5	0.000925601	12	6	0.00113564	0.000817115	3	2	0.00105456	9	4	0.000766581	17	5	0.00159336	0.00113817	1.39291	3	3	0.000731033	1	1	0.000902464	11	5	0.00101584	0.000883111	1.08077	0	121.549	26	6	67	6	other metabolic processes;transport	other membranes;mitochondrion
2	2	2	NP_003963.1	1	TATA-binding protein-associated factor 172 [Homo sapiens]	BTAF1	1849	206.8	6.52				8	8	9.09081e-05	26	19	0.000302081	0.000196495				16	14	0.000167311	20	17	0.000230136	0.000198723	1.01134	2	2	5.98322e-05				32	25	0.000362802	0.000211317	1.07543	0	214.727	26	35	104	35	cell organization and biogenesis;other biological processes	nucleus;other cell component
2	3	2	NP_112196.3	1	TRMT1-like protein isoform 1 [Homo sapiens]	TRMT1L	733	81.7	7.88				13	11	0.00037264	35	26	0.00102577	0.000699206	3	3	0.000326582	24	19	0.000633066	38	26	0.00110299	0.000687545	0.983323	4	4	0.000301855				42	30	0.00120116	0.000751509	1.0748	0	349.894	73	39	159	39	RNA metabolism OR transcription;other metabolic processes;other biological processes	nucleus
2	3	2	XP_047274820.1	1	telomere zinc finger-associated protein isoform X1 [Homo sapiens]	ZBTB48	688	77	8.18				8	8	0.000244316	3	3	9.36741e-05	0.000168995	2	2	0.000231962	8	8	0.000224824	6	5	0.000185547	0.000214111	1.26697	3	2	0.000241198				4	4	0.000121879	0.000181539	1.07423	0	64.498	22	11	34	11	cell organization and biogenesis;DNA metabolism;other biological processes	nucleus;other cell component
2	3	2	XP_047291109.1	1	retinoic acid-induced protein 1 isoform X1 [Homo sapiens]	RAI1	1906	203.2	8.79				15	14	0.000165355	34	29	0.000383215	0.000274285	3	3	0.000125595	27	20	0.000273894	40	28	0.000446507	0.000281999	1.02812	4	4	0.000116086				43	29	0.000472936	0.000294511	1.07374	0	365.043	42	46	166	45	developmental processes;other biological processes	nucleus;other cell component
3	3	2	NP_076962.2	1	nucleoporin Nup37 [Homo sapiens]	NUP37	326	36.7	5.92	2	1	0.000543266	16	8	0.00103122	23	9	0.00151564	0.00103004	3	3	0.000734309	27	12	0.00160136	20	9	0.00130528	0.00121365	1.17825	5	5	0.000848387				21	9	0.00135039	0.00109939	1.06732	0	143.905	38	13	117	13	cell cycle OR cell proliferation;transport;other biological processes	cytosol;nucleus;other cell component
3	2	2	XP_047292424.1	1	ubiquitin carboxyl-terminal hydrolase 36 isoform X1 [Homo sapiens]	USP36	1124	122.9	9.7	1	1	7.87832e-05	24	17	0.000448637	35	31	0.000668942	0.000398787				27	23	0.00046445	40	29	0.000757155	0.000610802	1.53165	2	2	9.8425e-05				40	32	0.00074602	0.000422222	1.05877	0	289.087	52	45	169	45
3	3	2	XP_047274684.1	1	nucleoporin Nup43 isoform X3 [Homo sapiens]	NUP43	380	42.1	5.63	5	4	0.00116516	20	12	0.00110585	19	7	0.00107413	0.00111505	6	5	0.00125992	20	12	0.00101763	22	8	0.00123177	0.00116977	1.04908	9	7	0.00131009				19	7	0.00104816	0.00117912	1.05746	0	143.598	42	14	120	14	cell cycle OR cell proliferation;transport;other biological processes	cytosol;nucleus;other cell component
3	3	2	XP_047294445.1	1	signal-induced proliferation-associated 1-like protein 3 isoform X1 [Homo sapiens]	SIPA1L3	1781	194.5	8.32	1	1	4.97206e-05	33	27	0.000389314	25	22	0.000301553	0.000246862	4	4	0.000179214	33	27	0.000358254	34	27	0.000406168	0.000314545	1.27417	2	2	6.21166e-05				39	27	0.000459047	0.000260582	1.05558	0	356.784	48	50	171	50	cell organization and biogenesis;developmental processes;other biological processes	plasma membrane;other membranes;cytoskeleton;ER/Golgi;nucleus;other cell component
3	3	3	NP_006775.1	1	WD repeat-containing protein 3 [Homo sapiens]	WDR3	943	106	6.64	3	3	0.000281715	29	27	0.000646154	68	39	0.00154912	0.000825662	4	4	0.000338473	35	29	0.000717626	62	36	0.00139885	0.000818316	0.991103	7	7	0.000410609	2	2	0.000434484	79	45	0.00175619	0.000867095	1.05018	0	595.178	61	58	289	58	RNA metabolism OR transcription;other metabolic processes;other biological processes	other membranes;nucleus;other cell component
2	2	2	NP_115725.1	1	tudor-interacting repair regulator protein isoform 1 [Homo sapiens]	NUDT16L1	211	23.3	8.91				4	4	0.000398316	6	5	0.00061088	0.000504598				5	5	0.000458173	10	8	0.00100834	0.000733258	1.45315	1	1	0.000262156				8	7	0.000794811	0.000528484	1.04734	0	71.894	61	12	34	12	other biological processes	nucleus
3	3	2	XP_047288099.1	1	transcription termination factor 2 isoform X5 [Homo sapiens]	TTF2	1169	130.3	8.37	7	7	0.000530253	41	28	0.000736918	72	41	0.00132314	0.000863436	10	10	0.000682591	49	35	0.000810444	75	46	0.00136502	0.000952684	1.10336	12	10	0.000567817				69	39	0.00123735	0.000902582	1.04534	0	528.224	60	56	335	56
3	3	2	NP_060136.1	1	zinc finger protein 280C [Homo sapiens]	ZNF280C	737	83	9.11	10	8	0.00120152	39	25	0.00111185	26	16	0.000757867	0.00102375	11	9	0.00119097	49	27	0.00128549	27	17	0.000779448	0.0010853	1.06013	16	11	0.00120086				33	20	0.000938649	0.00106976	1.04494	0	298.951	58	30	211	27	other biological processes	nucleus
2	2	2	NP_031396.1	1	replication factor C subunit 5 isoform 1 [Homo sapiens]	RFC5	340	38.5	7.2	2	2	0.000520896	11	9	0.000679772				0.000600334	2	2	0.000469382	17	13	0.000966744				0.000718063	1.19611	4	4	0.000650763	1	1	0.000602527				0.000626645	1.04383	0	93.258	51	13	37	13	cell organization and biogenesis;DNA metabolism;other metabolic processes;stress response;other biological processes	nucleus;other cell component
3	3	3	NP_001335256.1	1	E3 ubiquitin-protein ligase TRIP12 isoform h [Homo sapiens]	TRIP12	2067	228.3	8.6	2	2	8.5682e-05	35	28	0.000355777	47	36	0.000488477	0.000309979	8	7	0.000308834	51	37	0.000477058	32	29	0.000329382	0.000371758	1.1993	15	13	0.000401414	1	1	9.91095e-05	46	37	0.000466524	0.000322349	1.03991	0	443.444	38	58	237	2	protein metabolism;DNA metabolism;other metabolic processes;stress response;other biological processes	nucleus
3	3	3	NP_003694.1	1	nucleolar protein 14 isoform 1 [Homo sapiens]	NOP14	857	97.6	7.58	5	3	0.000516641	23	18	0.000563893	40	21	0.00100269	0.000694408	11	9	0.00102421	36	28	0.0008122	25	16	0.000620655	0.00081902	1.17945	10	6	0.000645447	2	2	0.000478085	42	26	0.00102737	0.000716966	1.03249	0	279.534	34	33	194	33	RNA metabolism OR transcription;other metabolic processes;other biological processes	nucleus;other cell component
3	3	3	XP_005270360.1	1	cyclin-dependent kinase 1 isoform X1 [Homo sapiens]	CDK1	297	34.1	8.4	7	6	0.00208709	20	12	0.00141489	4	3	0.000289328	0.00126377	3	2	0.000806009	19	13	0.00123691	3	3	0.00021491	0.00075261	0.595528	12	7	0.00223494	2	2	0.00137952	4	4	0.000282332	0.00129893	1.02782	0	110.385	60	17	74	15	cell cycle OR cell proliferation;cell organization and biogenesis;protein metabolism;DNA metabolism;other metabolic processes;stress response;developmental processes;signal transduction;other biological processes	other membranes;cytosol;cytoskeleton;mitochondrion;ER/Golgi;nucleus;other cell component
2	2	2	NP_005045.2	1	RANBP2-like and GRIP domain-containing protein 5/6 isoform 1 [Homo sapiens]	RGPD5	1765	198.8	6.42				7	7	8.33303e-05	79	58	0.000961544	0.000522437				8	8	8.76369e-05	88	64	0.00106079	0.000574213	1.0991	2	2	6.26797e-05				85	62	0.00100956	0.000536118	1.02619	0	544.681	52	84	269	36	transport	nucleus;other cell component
3	2	2	NP_001354471.1	1	calcium/calmodulin-dependent protein kinase type II subunit gamma isoform 35 [Homo sapiens]	CAMK2G	326	35.4	8.81	1	1	0.000271633	8	7	0.000515611	7	7	0.000461283	0.000416176				14	11	0.000830332	7	6	0.000456848	0.00064359	1.54644	2	2	0.000339355				8	7	0.000514433	0.000426894	1.02575	0	75.22	46	12	47	1	other metabolic processes
3	3	2	NP_001353774.1	1	zinc finger protein 106 isoform 5 [Homo sapiens]	ZNF106	1906	211.8	7.25	1	1	4.64598e-05	17	16	0.000187403	23	20	0.000259234	0.000164365	5	4	0.000209326	16	16	0.000162308	32	28	0.000357205	0.000242946	1.47809	4	4	0.000116086				20	19	0.00021997	0.000168028	1.02228	0	246.686	30	37	118	37
3	3	3	NP_060131.2	1	zinc finger protein 280D isoform 1 [Homo sapiens]	ZNF280D	979	109.2	8.19	3	3	0.000271355	33	23	0.000708241	20	16	0.000438868	0.000472822	9	9	0.000733559	41	26	0.000809735	21	17	0.000456381	0.000666558	1.40975	12	10	0.000678016	1	1	0.000209254	26	18	0.000556733	0.000481334	1.018	0	342.916	51	31	166	28	other biological processes	nucleus
3	3	2	NP_055728.1	1	activity-dependent neuroprotector homeobox protein 2 [Homo sapiens]	ADNP2	1131	122.8	9.16	2	2	0.000156591	7	7	0.000130042	15	12	0.000284915	0.000190516	1	1	7.05525e-05	13	13	0.00022224	14	11	0.000263364	0.000185386	0.973069	3	3	0.000146724				13	11	0.000240956	0.00019384	1.01744	0	134.135	17	18	68	18	developmental processes;other biological processes	nucleus;other cell component
3	3	3	NP_065134.1	1	nuclear pore complex protein Nup107 isoform 1 [Homo sapiens]	NUP107	925	106.3	5.43	2	2	0.000191464	23	21	0.000522439	56	33	0.00130057	0.000671491	5	4	0.000431324	32	22	0.000668882	52	31	0.00119606	0.000765422	1.13988	8	8	0.000478399	1	1	0.00022147	59	34	0.00133711	0.000678992	1.01117	0	413.966	54	45	238	45	cell organization and biogenesis;other metabolic processes;transport;developmental processes	other membranes;cytosol;nucleus;other cell component
3	3	2	XP_011524044.1	1	nucleoporin SEH1 isoform X1 [Homo sapiens]	SEH1L	441	49	8.32	3	2	0.000602397	14	7	0.00066702	24	13	0.00116912	0.000812846	8	6	0.00144753	20	12	0.000876865	27	13	0.00130262	0.001209	1.48737	4	3	0.000501722				24	12	0.00114085	0.000821287	1.01038	0	241.186	51	17	124	17
2	2	2	XP_011522205.1	1	platelet-activating factor acetylhydrolase IB subunit beta isoform X1 [Homo sapiens]	PAFAH1B1	428	48.7	7.06				9	7	0.000441823	7	7	0.000351351	0.000396587				13	12	0.000587275	9	8	0.000447394	0.000517334	1.30447	2	2	0.000258481				11	9	0.000538773	0.000398627	1.00514	0	97.103	42	16	51	15	cell cycle OR cell proliferation;cell organization and biogenesis;other metabolic processes;developmental processes;other biological processes	other membranes;cytoskeleton;nucleus;other cell component
3	3	2	NP_115544.1	1	WD repeat-containing protein 75 isoform 1 [Homo sapiens]	WDR75	830	94.4	5.96	2	2	0.000213379	19	17	0.000480978	45	27	0.00116472	0.000619692	3	3	0.000288415	26	18	0.000605671	44	29	0.00112789	0.000673991	1.08762	2	2	0.000133289				44	24	0.0011113	0.000622294	1.0042	0	326.88	50	35	185	35	RNA metabolism OR transcription;other metabolic processes;other biological processes	nucleus;other cell component
3	3	2	XP_047281197.1	1	histone-lysine N-methyltransferase ASH1L isoform X1 [Homo sapiens]	ASH1L	2964	332	9.39	3	3	8.96278e-05	33	33	0.00023393	13	12	9.4222e-05	0.00013926	6	6	0.000161528	39	37	0.000254406	20	19	0.000143563	0.000186499	1.33922	5	5	9.33111e-05				26	25	0.000183887	0.000138599	0.995256	0	296.087	25	58	145	58
3	3	3	XP_005252108.1	1	lysine-specific demethylase PHF2 isoform X1 [Homo sapiens]	PHF2	1097	120.8	9.17	1	1	8.07223e-05	7	7	0.000134073	13	10	0.00025458	0.000156458	1	1	7.27392e-05	12	11	0.000211503	13	12	0.000252132	0.000178791	1.14274	1	1	5.04237e-05	1	1	0.000186745	12	11	0.000229314	0.000155494	0.993839	0	109.417	23	19	61	17
3	3	3	NP_056170.2	1	polycomb protein SUZ12 isoform 1 [Homo sapiens]	SUZ12	739	83	8.81	4	4	0.000479309	44	27	0.001251	65	33	0.00188954	0.00120662	11	9	0.00118775	80	44	0.00209309	74	37	0.00213048	0.00180377	1.4949	15	12	0.00112276	1	1	0.000277212	76	35	0.00215589	0.00118529	0.982323	0	710.681	71	48	370	48	cell cycle OR cell proliferation;cell organization and biogenesis;developmental processes;other biological processes	nucleus;other cell component
3	3	3	NP_061119.1	1	core histone macro-H2A.2 [Homo sapiens]	H2AFY2	372	40	9.69	4	2	0.000952175	12	5	0.000677779	1	1	5.77489e-05	0.000562568	4	2	0.00085801	17	6	0.000883583	1	1	5.71937e-05	0.000599596	1.06582	7	3	0.00104087	1	1	0.000550697	1	1	5.63526e-05	0.000549307	0.976428	0	59.622	28	7	48	5	cell organization and biogenesis;developmental processes;other biological processes	nucleus;other cell component
3	3	3	NP_006816.2	1	cytoskeleton-associated protein 4 [Homo sapiens]	CKAP4	602	66	5.92	19	14	0.00279484	56	37	0.00195453	76	43	0.00271209	0.00248715	34	19	0.00450669	60	36	0.00192706	68	41	0.00240327	0.00294568	1.18436	32	22	0.00294032	5	5	0.00170149	75	41	0.00261169	0.00241783	0.97213	0	558.553	70	53	425	52		plasma membrane;other membranes;cytoskeleton;ER/Golgi;other cytoplasmic organelle;other cell component
3	3	2	XP_047275897.1	1	zinc finger protein 800 isoform X1 [Homo sapiens]	ZNF800	726	81.3	9.6	2	2	0.000243946	9	7	0.000260469	10	10	0.000295904	0.000266773	4	4	0.000439641	14	12	0.000372849	8	7	0.000234447	0.000348979	1.30815	3	3	0.000228574				10	8	0.000288749	0.000258661	0.969594	0	121.211	25	15	60	15
2	2	2	NP_003894.3	1	cell division cycle protein 16 homolog isoform 1 [Homo sapiens]	CDC16	620	71.6	5.85				3	3	0.000101667	27	17	0.000935533	0.0005186				5	5	0.000155926	28	19	0.000960854	0.00055839	1.07673	1	1	8.92175e-05				27	18	0.000912911	0.000501064	0.966187	0	192.759	43	23	91	23	cell cycle OR cell proliferation;protein metabolism;other metabolic processes;other biological processes	cytosol;cytoskeleton;nucleus;other cell component
3	3	2	XP_005272020.1	1	AF4/FMR2 family member 4 isoform X1 [Homo sapiens]	AFF4	1163	127.4	9.31	1	1	7.61413e-05	19	16	0.00034326	14	11	0.000258604	0.000226002	5	3	0.000343056	15	13	0.000249375	14	12	0.000256118	0.00028285	1.25154	5	3	0.000237811				11	10	0.000198276	0.000218043	0.964786	0	176.089	30	25	84	25	stress response;other biological processes	nucleus;other cell component
2	3	3	XP_006719769.1	1	kinetochore-associated protein 1 isoform X1 [Homo sapiens]	KNTC1	2209	250.6	5.97				5	5	4.7558e-05	8	8	7.78003e-05	6.26792e-05	1	1	3.61226e-05	17	16	0.000148797	5	5	4.81576e-05	7.76925e-05	1.23953	2	2	5.00813e-05	1	1	9.27385e-05	4	4	3.79595e-05	6.02598e-05	0.961401	0	95.33	13	20	43	20	cell cycle OR cell proliferation;cell organization and biogenesis;signal transduction;other biological processes	plasma membrane;other membranes;cytosol;cytoskeleton;nucleus;other cell component
3	3	3	XP_005256320.1	1	nuclear pore complex protein Nup93 isoform X1 [Homo sapiens]	NUP93	819	93.4	5.72	2	2	0.000216245	19	17	0.000487438	48	31	0.00125905	0.000654246	7	7	0.000682008	19	17	0.00044855	37	26	0.000961189	0.000697249	1.06573	9	8	0.000607855	1	1	0.000250134	40	27	0.00102384	0.000627277	0.958779	0	293.538	56	42	182	42	cell organization and biogenesis;other metabolic processes;transport;signal transduction;other biological processes	other membranes;cytosol;cytoskeleton;nucleus
3	3	3	NP_001354872.1	1	transcription factor 7-like 2 isoform 17 [Homo sapiens]	TCF7L2	619	67.9	8.53	5	5	0.000715285	29	16	0.000984367	11	6	0.000381759	0.000693804	8	5	0.00103127	31	19	0.000968306	16	9	0.000549946	0.000849842	1.2249	11	8	0.000982978	1	1	0.000330952	20	10	0.000677323	0.000663751	0.956684	0	162.536	43	23	132	2	cell-cell signaling;cell organization and biogenesis;DNA metabolism;other metabolic processes;developmental processes;signal transduction;other biological processes	nucleus;other cell component
3	3	3	NP_001185455.1	1	transcription factor 7-like 2 isoform 8 [Homo sapiens]	TCF7L2	579	63.4	8.91	5	5	0.0007647	27	15	0.000979794	12	7	0.000445235	0.00072991	8	5	0.00110252	29	18	0.000968414	17	10	0.000624685	0.00089854	1.23103	11	8	0.00105089	1	1	0.000353816	19	10	0.00068791	0.000697537	0.955649	0	150.777	39	23	129	2	cell-cell signaling;signal transduction	nucleus
3	3	3	NP_110383.2	1	transcription factor 7-like 2 isoform 2 [Homo sapiens]	TCF7L2	596	65.3	8.53	5	5	0.000742889	27	15	0.000951847	11	6	0.000396491	0.000697076	8	5	0.00107107	30	19	0.000973232	16	9	0.000571169	0.000871825	1.25069	11	8	0.00102091	1	1	0.000343724	18	9	0.000633115	0.000665917	0.955301	0	147.928	40	22	127	0	cell-cell signaling;signal transduction	nucleus
3	3	3	NP_077005.2	1	WD repeat-containing protein 18 isoform 1 [Homo sapiens]	WDR18	432	47.4	6.7	4	3	0.000819929	22	15	0.00107001	26	14	0.00129293	0.00106096	8	6	0.00147768	23	16	0.0010294	29	15	0.00142825	0.00131178	1.23641	9	7	0.00115239	1	1	0.000474211	29	14	0.00140725	0.00101128	0.95318	0	196.484	45	18	151	18	DNA metabolism;RNA metabolism OR transcription;other metabolic processes	nucleus;other cell component
3	3	2	XP_047287860.1	1	metastasis-associated protein MTA1 isoform X13 [Homo sapiens]	MTA1	719	81.2	9.26	1	1	0.00012316	16	13	0.000467564	3	3	8.96353e-05	0.000226786	1	1	0.00011098	22	19	0.00059161	3	3	8.87735e-05	0.000263788	1.16316				1	1	0.000284923	5	5	0.00014578	0.000215351	0.949577	0	107.732	44	20	52	2
2	2	2	NP_055542.1	1	histone-lysine N-methyltransferase 2B [Homo sapiens]	KMT2B	2715	293.3	8.22				5	5	3.86946e-05	3	3	2.37377e-05	3.12161e-05				13	12	9.25796e-05	4	4	3.13459e-05	6.19627e-05	1.98496	1	1	2.03738e-05				5	5	3.86062e-05	2.949e-05	0.944704	0	76.406	7	14	31	13	cell organization and biogenesis;other metabolic processes;other biological processes	nucleus
2	2	2	XP_047273123.1	1	transportin-1 isoform X1 [Homo sapiens]	TNPO1	898	102.3	4.98				2	2	4.67954e-05	5	5	0.000119614	8.32045e-05				4	4	8.61242e-05	4	4	9.47708e-05	9.04475e-05	1.08705	1	1	6.15978e-05				4	4	9.33771e-05	7.74874e-05	0.931289	0	23.391	8	6	20	6	transport	cytosol;nucleus;other cell component
3	3	2	NP_076983.1	1	nucleolar complex protein 4 homolog isoform 1 [Homo sapiens]	NOC4L	516	58.4	7.49	4	4	0.000686452	23	16	0.000936543	13	11	0.000541228	0.000721408	7	5	0.00108249	28	20	0.00104918	21	17	0.000865886	0.000999185	1.38505	3	3	0.000321598				25	18	0.00101566	0.000668627	0.926837	0	233.12	55	26	124	26	RNA metabolism OR transcription;other metabolic processes	other membranes;nucleus;other cell component
2	2	2	NP_002906.1	1	replication factor C subunit 3 isoform 1 [Homo sapiens]	RFC3	356	40.5	8.34				5	4	0.0002951	7	6	0.000422411	0.000358756				11	10	0.000597426	7	6	0.000418349	0.000507888	1.41569	2	2	0.000310758				6	6	0.000353312	0.000332035	0.925518	0	75.682	50	14	38	14	cell organization and biogenesis;DNA metabolism;other metabolic processes;stress response;other biological processes	nucleus;other cell component
3	3	2	NP_079170.2	1	nucleolar protein 10 isoform 1 [Homo sapiens]	NOL10	688	80.3	8.46	7	5	0.000900968	39	23	0.00119104	6	6	0.000187348	0.000759785	13	9	0.00150775	44	26	0.00123653	6	5	0.000185547	0.000976611	1.28538	12	8	0.000964794				14	12	0.000426576	0.000695685	0.915634	0	344.3	49	29	141	29	RNA metabolism OR transcription;other metabolic processes	nucleus;other cell component
3	3	3	NP_001271455.1	1	aurora kinase B isoform 3 [Homo sapiens]	AURKB	345	39.4	9.36	9	7	0.00231006	25	18	0.00152255	39	22	0.00242847	0.00208703	13	10	0.00300676	43	25	0.00240986	42	25	0.00259013	0.00266892	1.27881	16	10	0.00256533	1	1	0.000593795	42	22	0.00255204	0.00190372	0.912169	0	244.527	73	30	230	28
2	3	2	NP_060566.2	1	notchless protein homolog 1 isoform a [Homo sapiens]	NLE1	485	53.3	7.34				13	11	0.000563185	13	11	0.000575822	0.000569504	5	5	0.000822628	16	14	0.000637852	13	10	0.000570286	0.000676922	1.18862	3	3	0.000342154				16	13	0.000691568	0.000516861	0.907563	0	161.946	55	18	79	18	cell cycle OR cell proliferation;cell organization and biogenesis;developmental processes;signal transduction;other biological processes	nucleus
2	2	2	NP_002813.3	1	twinfilin-1 isoform 2 [Homo sapiens]	TWF1	350	40.3	6.96				6	6	0.000360191	10	9	0.000613789	0.00048699				7	6	0.000386698	14	11	0.000851042	0.00061887	1.27081	1	1	0.000158042				12	8	0.000718737	0.00043839	0.900203	0	99.551	38	12	50	11	cell organization and biogenesis;other biological processes	plasma membrane;other membranes;cytosol;cytoskeleton;other cell component
2	2	2	XP_054185323.1	1	unconventional myosin-XIX isoform X1 [Homo sapiens]	MYO19	1047	117.6	7.68				4	4	8.02718e-05	37	24	0.000759175	0.000419723				11	10	0.000203136	36	23	0.000731555	0.000467345	1.11346	1	1	5.28318e-05				35	23	0.000700774	0.000376803	0.897741	0	367.102	39	31	124	31
3	3	3	NP_061955.1	1	probable ATP-dependent RNA helicase DDX56 isoform 1 [Homo sapiens]	DDX56	547	61.6	9.26	19	14	0.00307586	52	30	0.0019974	24	19	0.000942564	0.00200527	22	18	0.0032093	69	35	0.00243895	18	14	0.000700126	0.00211613	1.05528	39	23	0.00394384	1	1	0.000374514	28	19	0.00107307	0.00179714	0.896206	0	379.548	71	37	272	37	RNA metabolism OR transcription;other metabolic processes;stress response;other biological processes	cytosol;nucleus
2	3	2	NP_056014.2	1	serine/threonine-protein phosphatase 6 regulatory ankyrin repeat subunit A isoform a [Homo sapiens]	ANKRD28	1053	112.9	6.25				9	8	0.000179582	6	6	0.000122408	0.000150995	2	2	0.000151557	15	12	0.000275426	8	8	0.000161641	0.000196208	1.29943	4	4	0.000210123				3	3	5.97241e-05	0.000134923	0.893561	0	116.476	20	15	47	15		cytosol;nucleus
3	3	2	NP_940890.4	1	protein FAM83H [Homo sapiens]	FAM83H	1179	127	6.98	2	2	0.000150216	29	27	0.000516814	61	43	0.00111148	0.000592838	12	11	0.000812162	48	37	0.000787171	55	40	0.000992521	0.000863951	1.45732	10	8	0.000469167				33	27	0.000586755	0.000527961	0.890566	0	507.412	65	57	250	57	cell organization and biogenesis;signal transduction;other biological processes	cytoskeleton;other cell component
3	3	2	XP_047287929.1	1	zinc finger protein 644 isoform X2 [Homo sapiens]	ZNF644	1327	149.5	8.16	3	3	0.000200194	44	34	0.000696677	32	29	0.000518043	0.000471638	10	10	0.000601318	45	35	0.000655667	32	27	0.000513062	0.000590016	1.25099	8	8	0.000333473				32	24	0.000505517	0.000419495	0.889443	0	391.171	45	49	206	49	other biological processes	nucleus
2	3	2	XP_011527985.2	1	PR domain zinc finger protein 15 isoform X9 [Homo sapiens]	PRDM15	1324	149.3	7.68				8	8	0.000126956	4	4	6.49021e-05	9.59288e-05	1	1	6.0268e-05	15	13	0.000219051	4	4	6.42781e-05	0.000114532	1.19393	1	1	4.17786e-05				8	8	0.000126666	8.42221e-05	0.877964	0	77.401	16	16	41	16
2	2	2	XP_047272095.1	1	histone-lysine N-methyltransferase NSD2 isoform X1 [Homo sapiens]	NSD2	1365	152.2	8.69				13	13	0.000200106	37	30	0.000582312	0.000391209				25	21	0.000354119	35	27	0.00054554	0.000449829	1.14984	1	1	4.05237e-05				42	32	0.00064502	0.000342772	0.876186	0	332.639	47	47	153	46	cell organization and biogenesis;DNA metabolism;other metabolic processes;stress response;developmental processes;other biological processes	nucleus;other cell component
3	3	2	XP_047287862.1	1	metastasis-associated protein MTA1 isoform X14 [Homo sapiens]	MTA1	702	79.6	9.41	1	1	0.000126143	17	14	0.000508817	4	4	0.000122408	0.000252456	1	1	0.000113668	22	19	0.000605937	3	3	9.09233e-05	0.000270176	1.07019				1	1	0.000291822	5	5	0.00014931	0.000220566	0.873682	0	106.958	42	20	54	2
3	3	3	XP_011531796.1	1	ATP-dependent RNA helicase DHX30 isoform X3 [Homo sapiens]	DHX30	1194	133.9	8.78	10	10	0.000741644	40	33	0.000703891	79	52	0.00142138	0.000955638	13	13	0.000868789	63	47	0.00102018	88	51	0.00156808	0.00115235	1.20585	17	15	0.000787565	3	3	0.000514722	68	46	0.00119388	0.000832056	0.870681	0	579.197	66	71	381	71	cell organization and biogenesis;developmental processes	cytosol;mitochondrion;nucleus;other cell component
3	2	2	XP_016882728.1	1	zinc finger protein 121 isoform X1 [Homo sapiens]	ZNF121	390	44.7	8.05	1	1	0.000227057	8	6	0.000430998	6	4	0.000330502	0.000329519				11	8	0.000545343	7	5	0.000381878	0.00046361	1.40693	1	1	0.000141833				8	6	0.000430013	0.000285923	0.867699	0	89.039	30	10	42	9	other biological processes	nucleus
3	3	3	NP_062535.2	1	YLP motif-containing protein 1 isoform 1 [Homo sapiens]	YLPM1	2146	241.5	6.55	6	6	0.000247583	42	35	0.000411215	96	56	0.000961011	0.000539937	9	9	0.000334648	54	38	0.000486526	98	62	0.0009716	0.000597591	1.10678	8	6	0.000206206	1	1	9.5461e-05	111	68	0.0010843	0.000461989	0.855636	0	675.466	41	78	425	78	other biological processes	nucleus
3	3	2	NP_060894.2	1	band 4.1-like protein 4B isoform 1 [Homo sapiens]	EPB41L4B	518	58.5	9.26	1	1	0.00017095	17	12	0.000689555	10	7	0.000414722	0.000425076	3	3	0.000462133	14	13	0.000522564	13	10	0.000533955	0.000506217	1.19089	3	2	0.000320356				10	9	0.000404694	0.000362525	0.852848	0	114.36	37	16	71	14		cytoskeleton
3	3	3	NP_056240.2	1	DNA-directed RNA polymerase I subunit RPA1 [Homo sapiens]	POLR1A	1720	194.7	7.03	3	3	0.000154452	32	28	0.000390905	77	48	0.000961721	0.000502359	9	9	0.000417531	46	37	0.000517096	64	45	0.000791667	0.000575431	1.14546	12	10	0.000385918	1	1	0.000119104	64	42	0.000780024	0.000428349	0.852674	0	626.293	54	63	308	62	RNA metabolism OR transcription;other metabolic processes;other biological processes	nucleus;other cell component
3	3	3	XP_047280212.1	1	protein transport protein Sec16A isoform X21 [Homo sapiens]	SEC16A	2120	227.1	5.83	7	7	0.00029239	53	38	0.000525279	78	42	0.000790398	0.000536022	15	12	0.000564587	71	46	0.000647536	88	54	0.000883157	0.000698426	1.30298	28	21	0.000730573	1	1	9.66318e-05	54	37	0.000533967	0.000453724	0.846465	0	718.276	50	66	395	1
2	3	2	XP_011512318.2	1	ankycorbin isoform X1 [Homo sapiens]	RAI14	986	110.4	6.16				12	12	0.000255714	14	12	0.000305027	0.00028037	3	3	0.000242784	19	18	0.000372579	24	20	0.000517875	0.000377746	1.34731	2	2	0.0001122				17	15	0.000361434	0.000236817	0.844658	0	205.486	44	31	91	31
3	3	2	XP_016882356.1	1	zinc finger protein 581 isoform X1 [Homo sapiens]	ZNF581	197	22	8.82	1	1	0.000449504	2	1	0.000213311	2	2	0.000218098	0.000293638	1	1	0.00040505	5	5	0.000490733	3	2	0.000324001	0.000406595	1.38468	1	1	0.000280786				2	2	0.000212824	0.000246805	0.840509	0	17.882	38	5	17	5	other biological processes	nucleus
3	3	2	XP_047291944.1	1	LLGL scribble cell polarity complex component 2 isoform X5 [Homo sapiens]	LLGL2	1019	113.3	7.34	1	1	8.69012e-05	13	10	0.000268052	44	32	0.00092761	0.000427521	1	1	7.83071e-05	17	16	0.000322564	49	35	0.00102309	0.000474653	1.11024	1	1	5.42835e-05				32	21	0.000658313	0.000356298	0.833405	0	316.356	59	39	158	1
3	3	2	NP_001386804.1	1	DNA damage-binding protein 2 isoform WT [Homo sapiens]	DDB2	427	47.8	9.47	3	3	0.000622147	17	12	0.000836509	14	10	0.000704348	0.000721001	4	4	0.000747493	21	16	0.000950896	12	11	0.000597922	0.000765437	1.06163	2	2	0.000259086				19	15	0.000932787	0.000595936	0.82654	0	155.795	49	20	92	20	protein metabolism;DNA metabolism;other metabolic processes;stress response;other biological processes	nucleus;other cell component
3	3	2	XP_047290912.1	1	zinc finger protein 646 isoform X1 [Homo sapiens]	ZNF646	1832	200.7	7.21	1	1	4.83364e-05	17	15	0.000194972	11	11	0.000128989	0.000124099	4	4	0.000174225	16	15	0.000168864	10	10	0.000116136	0.000153075	1.23348	3	3	9.05811e-05				10	8	0.000114428	0.000102504	0.825986	0	118.156	18	19	72	19	other biological processes	nucleus
3	3	2	XP_047291935.1	1	LLGL scribble cell polarity complex component 2 isoform X1 [Homo sapiens]	LLGL2	1024	113.9	7.52	1	1	8.64769e-05	13	10	0.000266743	45	33	0.00094406	0.000432427	1	1	7.79247e-05	18	17	0.000339871	49	35	0.00101809	0.000478629	1.10685	1	1	5.40184e-05				32	21	0.000655099	0.000354558	0.819928	0	310.844	57	40	160	2
2	2	2	NP_001337670.1	1	SRSF protein kinase 2 isoform e [Homo sapiens]	SRPK2	730	82.6	5.4				1	1	2.87824e-05	19	12	0.000559136	0.000293959				4	4	0.000105945	20	13	0.000582905	0.000344425	1.17168	1	1	7.57738e-05				14	10	0.000402033	0.000238903	0.812709	0	131.128	25	16	59	12
3	3	3	NP_008841.2	1	E3 ubiquitin-protein ligase RBBP6 isoform 1 [Homo sapiens]	RBBP6	1792	201.4	9.64	19	14	0.000938892	57	37	0.000668323	53	31	0.000635367	0.000747527	18	13	0.000801511	68	42	0.00073369	71	40	0.000842968	0.000792723	1.06046	31	24	0.000956897	1	1	0.000114319	64	33	0.000748684	0.000606633	0.81152	0	517.833	37	55	382	55	protein metabolism;DNA metabolism;RNA metabolism OR transcription;other metabolic processes;stress response;developmental processes;other biological processes	cytosol;cytoskeleton;nucleus;other cell component
2	3	2	XP_011541131.1	1	histone-lysine N-methyltransferase 2A isoform X1 [Homo sapiens]	KMT2A	4005	435.7	9.09				16	13	8.39397e-05	24	21	0.000128735	0.000106337	2	2	3.98476e-05	40	25	0.000193107	23	21	0.000122185	0.00011838	1.11325	3	3	4.14343e-05				25	20	0.000130856	8.61452e-05	0.810114	0	302.3	12	32	133	31
3	3	3	NP_079199.2	1	nuclear pore membrane glycoprotein 210 precursor [Homo sapiens]	NUP210	1887	205	6.81	1	1	4.69276e-05	21	18	0.000233828	57	32	0.000648918	0.000309891	6	4	0.00025372	21	21	0.000215174	57	35	0.000642679	0.000370524	1.19566	4	4	0.000117255	1	1	0.000108564	47	31	0.000522135	0.000249318	0.804532	0	419.577	33	43	215	43	transport	other membranes;ER/Golgi;nucleus
2	3	2	NP_995315.1	1	nuclear factor 1 C-type isoform 2 [Homo sapiens]	NFIC	499	54.6	8.46				7	6	0.000294746	4	3	0.000172205	0.000233475	2	2	0.000319819	8	7	0.000309978	4	3	0.000170549	0.000266782	1.14266	1	1	0.000110851				6	3	0.000252062	0.000181457	0.777198	0	81.001	23	8	32	5	DNA metabolism;RNA metabolism OR transcription;other metabolic processes;other biological processes	nucleus
3	3	3	NP_001104262.1	1	methyl-CpG-binding protein 2 isoform 2 [Homo sapiens]	MECP2	498	53.3	9.88	9	8	0.00160034	41	22	0.00172983	14	10	0.000603929	0.00131137	12	10	0.00192277	38	18	0.00147535	18	11	0.000769014	0.00138904	1.05923	17	14	0.00188826	1	1	0.000411364	18	12	0.000757704	0.00101911	0.777134	0	199.983	43	25	168	25	cell-cell signaling;cell cycle OR cell proliferation;cell organization and biogenesis;other metabolic processes;stress response;transport;developmental processes;signal transduction;other biological processes	cytosol;cytoskeleton;nucleus;other cell component
2	2	2	NP_078982.3	1	zinc finger protein 668 isoform a [Homo sapiens]	ZNF668	619	67.9	8.9				6	6	0.000203662	5	5	0.000173527	0.000188594				9	9	0.000281121	4	4	0.000137487	0.000209304	1.10981	1	1	8.93616e-05				6	6	0.000203197	0.000146279	0.775629	0	46.63	25	12	31	12	DNA metabolism;other metabolic processes;stress response;other biological processes	nucleus
2	3	2	NP_112578.2	1	INO80 complex subunit B [Homo sapiens]	INO80B	356	38.6	9.61				11	9	0.000649221	1	1	6.03444e-05	0.000354783	2	2	0.000448286	11	8	0.000597426	2	1	0.000119528	0.000388413	1.09479	2	1	0.000310758				4	4	0.000235541	0.000273149	0.769906	0	81.091	36	10	33	10	cell organization and biogenesis;DNA metabolism;other metabolic processes;stress response;other biological processes	nucleus
2	3	2	XP_047275971.1	1	zinc finger and SCAN domain-containing protein 25 isoform X1 [Homo sapiens]	ZSCAN25	544	61.4	7.72				4	4	0.000154494	2	2	7.89802e-05	0.000116737	4	2	0.000586727	5	4	0.00017771	2	2	7.82208e-05	0.000280886	2.40615	1	1	0.000101682				2	2	7.70704e-05	8.93761e-05	0.765619	0	48.23	16	5	20	5	other biological processes	nucleus
2	2	2	NP_065825.1	1	E3 ubiquitin-protein ligase MIB1 [Homo sapiens]	MIB1	1006	110.1	6.92				3	3	6.26575e-05	3	3	6.40634e-05	6.33605e-05				4	4	7.68783e-05	5	5	0.000105746	9.1312e-05	1.44115	1	1	5.49849e-05				2	2	4.16762e-05	4.83306e-05	0.762788	0	36.477	15	10	18	10	protein metabolism;other metabolic processes;transport;developmental processes;signal transduction;other biological processes	plasma membrane;other membranes;cytosol;cytoskeleton;other cell component
3	3	2	XP_011521005.1	1	FLYWCH-type zinc finger-containing protein 1 isoform X1 [Homo sapiens]	FLYWCH1	894	99	8.37	4	4	0.000396207	28	18	0.000658067	2	2	4.80595e-05	0.000367445	4	4	0.000357024	31	23	0.000670449	6	6	0.000142792	0.000390088	1.06163	4	4	0.000247494				13	12	0.000304833	0.000276164	0.751579	0	207.969	40	25	92	25
3	2	2	XP_047283520.1	1	zinc finger protein 202 isoform X1 [Homo sapiens]	ZNF202	648	74.7	5.97	1	1	0.000136655	3	3	9.72738e-05	2	2	6.63043e-05	0.000100078				7	6	0.000208864	3	3	9.85002e-05	0.000153682	1.53563	1	1	8.53624e-05				2	2	6.47011e-05	7.50317e-05	0.749735	0	43.432	12	7	19	7	other metabolic processes;other biological processes	nucleus;other cell component
2	2	2	NP_057688.3	1	lysine-specific demethylase 3B [Homo sapiens]	KDM3B	1761	191.5	7.18				4	4	4.77255e-05	10	10	0.000121991	8.48582e-05				8	7	8.78359e-05	11	11	0.0001329	0.000110368	1.30061	1	1	3.1411e-05				8	7	9.52329e-05	6.3322e-05	0.746209	0	131.255	23	21	42	21	cell organization and biogenesis;other biological processes	nucleus;other cell component
3	3	2	XP_016874718.1	1	sentrin-specific protease 1 isoform X1 [Homo sapiens]	SENP1	707	79.9	8.43	3	3	0.000375752	22	18	0.000653812	16	14	0.000486169	0.000505245	5	5	0.00056432	23	19	0.000628999	17	15	0.000511588	0.000568303	1.12481	5	3	0.000391194				12	11	0.00035581	0.000373502	0.73925	0	184.173	47	27	103	27
3	3	3	XP_047306021.1	1	pogo transposable element with ZNF domain isoform X2 [Homo sapiens]	POGZ	1408	155.2	7.52	19	15	0.00119495	75	42	0.0011192	61	34	0.000930709	0.00108162	26	14	0.00147349	101	44	0.00138695	67	34	0.00101243	0.00129095	1.19354	26	18	0.00102144	2	2	0.000290993	70	35	0.0010422	0.000784878	0.72565	0	637.837	46	51	447	1
2	2	2	NP_060096.4	1	dnaJ homolog subfamily B member 12 isoform 1 [Homo sapiens]	DNAJB12	375	41.8	8.69				3	3	0.000168089	2	2	0.000114574	0.000141332				2	2	0.000103119	5	4	0.000283681	0.0001934	1.36841	1	1	0.000147506				1	1	5.59017e-05	0.000101704	0.719613	0	27.658	23	7	14	7	cell organization and biogenesis;protein metabolism;other metabolic processes;stress response	other membranes;ER/Golgi;nucleus
3	3	3	NP_005751.2	1	CCAAT/enhancer-binding protein zeta [Homo sapiens]	CEBPZ	1054	120.9	5.94	8	7	0.000672124	43	33	0.000857191	32	24	0.000652223	0.000727179	11	8	0.000832774	55	37	0.00100894	27	18	0.000545022	0.000795577	1.09406	12	11	0.000629771	1	1	0.000194364	37	25	0.000735898	0.000520011	0.715107	0	455.752	48	45	226	45	other biological processes	nucleus
3	3	2	XP_011531394.1	1	serine/threonine-protein kinase VRK2 isoform X1 [Homo sapiens]	VRK2	508	58.1	8.84	2	2	0.000348631	11	10	0.000454966	10	8	0.000422886	0.000408828	4	3	0.000628306	12	11	0.00045673	7	6	0.000293174	0.000459403	1.12371	3	3	0.000326662				6	6	0.000247596	0.000287129	0.702324	0	87.897	40	14	55	14	protein metabolism;other metabolic processes;stress response;signal transduction;other biological processes	other membranes;mitochondrion;ER/Golgi;nucleus;other cell component
3	3	2	NP_291027.3	1	E3 ubiquitin-protein ligase TRIM41 isoform 1 [Homo sapiens]	TRIM41	630	71.6	5.06	3	3	0.000421678	12	8	0.000400212	7	5	0.000238696	0.000353529	5	4	0.000633293	13	9	0.000398974	9	6	0.000303944	0.000445403	1.25988	3	2	0.000263404				7	4	0.000232924	0.000248164	0.701963	0	79.739	25	14	59	14	protein metabolism;other metabolic processes;stress response;other biological processes	nucleus;other cell component
3	3	3	NP_005443.3	1	WD repeat-containing protein 46 isoform 1 [Homo sapiens]	WDR46	610	68	9.67	10	7	0.00145168	50	28	0.00172222	33	24	0.00116217	0.00144536	17	13	0.00222379	65	34	0.00206027	39	22	0.00136027	0.00188145	1.30172	10	7	0.000906801	1	1	0.000335835	52	27	0.00178702	0.00100989	0.69871	0	451.57	63	35	277	3	RNA metabolism OR transcription;other metabolic processes;other biological processes	nucleus;other cell component
3	2	2	NP_055160.2	1	zinc finger protein 318 [Homo sapiens]	ZNF318	2279	251	7.2	1	1	3.88558e-05	16	13	0.000147511	26	22	0.000245085	0.000143817				10	9	8.48393e-05	25	23	0.000233392	0.000159116	1.10638	1	1	2.42715e-05				19	19	0.00017477	9.95206e-05	0.691993	0	230.138	26	41	98	41	cell cycle OR cell proliferation;other biological processes	cytosol;nucleus
2	2	2	XP_047301789.1	1	structural maintenance of chromosomes protein 6 isoform X1 [Homo sapiens]	SMC6	1110	128.7	7.15				10	9	0.00018929	2	2	3.87074e-05	0.000113998	1	1	7.18873e-05	11	10	0.000191607				0.000131747	1.15569	2	2	9.96664e-05				3	3	5.66572e-05	7.81618e-05	0.685639	0	65.238	19	15	29	15
3	3	3	XP_054187169.1	1	WD repeat-containing protein 46 isoform X3 [Homo sapiens]	WDR46	754	83.1	9.06	13	8	0.00152676	48	28	0.00133758	34	24	0.000968712	0.00127769	19	13	0.00201075	59	32	0.00151294	41	23	0.00115692	0.0015602	1.22112	12	8	0.000880342	1	1	0.000271697	53	27	0.00147354	0.000875192	0.684983	0	412.803	49	33	280	1
3	3	3	XP_047297431.1	1	transcription factor 20 isoform X1 [Homo sapiens]	TCF20	1960	211.6	9.04	37	24	0.00167165	130	72	0.0013936	74	52	0.000811078	0.00129211	43	28	0.0017506	152	80	0.00149944	97	64	0.00105295	0.00143433	1.11007	46	29	0.00129821	1	1	0.00010452	112	64	0.00119789	0.000866873	0.670898	0	1136.58	66	95	692	94	other biological processes	nucleus
3	3	3	NP_003065.3	1	SWI/SNF complex subunit SMARCC1 [Homo sapiens]	SMARCC1	1105	122.8	5.76	7	7	0.000560965	57	35	0.00108383	89	39	0.00173027	0.00112502	16	14	0.0011554	52	33	0.000909877	90	38	0.00173289	0.00126606	1.12536	11	7	0.000550646	1	1	0.000185393	80	37	0.00151769	0.000751244	0.667759	0	548.843	41	48	403	34	cell organization and biogenesis;developmental processes;signal transduction;other biological processes	nucleus;other cell component
2	2	2	NP_008900.3	1	zinc finger protein 28 isoform 1 [Homo sapiens]	ZNF28	718	83.6	9.03				5	5	0.000146317	2	2	5.98401e-05	0.000103079				5	5	0.000134644	4	4	0.00011853	0.000126587	1.22806	1	1	7.70402e-05				2	2	5.83932e-05	6.77167e-05	0.656942	0	39.531	11	7	19	2	other biological processes	nucleus
2	3	2	XP_047294274.1	1	zinc finger protein 579 isoform X1 [Homo sapiens]	ZNF579	640	68.4	8.87				6	6	0.000196979	5	4	0.000167833	0.000182406	2	2	0.000249359	6	5	0.000181265	7	5	0.000232707	0.00022111	1.21219	2	2	0.000172859				2	2	6.55099e-05	0.000119184	0.653401	0	66.763	20	9	30	9
3	3	2	NP_065717.1	1	dual specificity protein kinase CLK4 [Homo sapiens]	CLK4	481	57.5	8.68	1	1	0.0001841	6	6	0.000262093	3	3	0.000133987	0.000193394	2	2	0.000331788	9	7	0.000361775	4	4	0.000176932	0.000290165	1.50039	1	1	0.000115				3	3	0.000130747	0.000122873	0.635354	0	58.555	23	8	29	6	other metabolic processes;other biological processes	nucleus
3	3	3	NP_059830.1	1	WD repeat-containing protein 1 isoform 1 [Homo sapiens]	WDR1	606	66.2	6.65	14	12	0.00204576	62	30	0.00214966	60	30	0.00212699	0.00210747	21	16	0.00276517	68	29	0.00216959	63	30	0.00221187	0.00238221	1.13036	17	12	0.00155174	1	1	0.000338052	61	26	0.00211015	0.00133331	0.632661	0	470.167	64	36	367	36	cell organization and biogenesis;other biological processes	non-structural extracellular;plasma membrane;other membranes;cytosol;cytoskeleton;other cell component
2	2	2	NP_001243546.1	1	gamma-tubulin complex component 2 isoform 1 [Homo sapiens]	TUBGCP2	930	105.6	7.08				5	4	0.000112963	8	8	0.000184797	0.00014888				9	9	0.000187112	8	7	0.00018302	0.000185066	1.24305	2	2	0.000118957				3	3	6.76231e-05	9.32899e-05	0.626612	0	76.02	19	13	35	13
3	3	2	NP_036614.1	1	zinc finger protein 281 isoform 1 [Homo sapiens]	ZNF281	895	96.9	8.48	3	3	0.000296823	31	24	0.00072776	21	15	0.000504061	0.000509548	8	7	0.00071325	45	30	0.000972145	22	16	0.000522987	0.000736127	1.44467	3	2	0.000185413				19	16	0.000445028	0.00031522	0.618627	0	386.368	62	35	152	35	developmental processes;other biological processes	nucleus
3	3	2	XP_016869101.1	1	chromodomain-helicase-DNA-binding protein 7 isoform X1 [Homo sapiens]	CHD7	3027	339	6.23	12	10	0.00035105	103	80	0.000714948	55	46	0.000390335	0.000485444	24	20	0.000632665	111	82	0.00070901	60	47	0.000421725	0.0005878	1.21085	13	12	0.00023756				52	40	0.00036012	0.00029884	0.615601	0	744.806	46	103	430	84
3	3	3	NP_001335116.2	1	probable ATP-dependent RNA helicase DDX27 isoform 1 [Homo sapiens]	DDX27	796	89.9	9.19	10	7	0.00111247	35	26	0.000923857	32	26	0.000863622	0.000966648	15	9	0.00150367	52	37	0.00126308	30	22	0.000801861	0.00118954	1.23058	10	9	0.00069491	2	2	0.000514722	20	16	0.000526712	0.000578781	0.598751	0	292.883	47	43	206	43
3	3	2	NP_444251.1	1	E3 ubiquitin-protein ligase ZFP91 isoform 1 [Homo sapiens]	ZFP91	570	63.4	7.36	1	1	0.000155355	2	2	7.37233e-05	3	2	0.000113066	0.000114048	1	1	0.000139991	5	5	0.000169604	2	1	7.46528e-05	0.000128083	1.12306	1	1	9.70436e-05				1	1	3.67775e-05	6.69105e-05	0.586686	0	32.373	14	5	16	5	protein metabolism;other metabolic processes;signal transduction;other biological processes	nucleus
2	2	2	XP_016857028.1	1	zinc finger protein castor homolog 1 isoform X1 [Homo sapiens]	CASZ1	1883	202.7	7.03				7	7	7.81083e-05	6	6	6.84523e-05	7.32803e-05				8	8	8.2145e-05	10	9	0.00011299	9.75676e-05	1.33143	1	1	2.93759e-05				5	4	5.56642e-05	4.25201e-05	0.580239	0	85.224	14	15	37	15
2	2	2	XP_047294759.1	1	zinc finger protein 888 isoform X1 [Homo sapiens]	ZNF888	737	85.5	9.16				5	5	0.000142545	3	3	8.74462e-05	0.000114996				6	6	0.000157407	6	6	0.000173211	0.000165309	1.43753	1	1	7.50541e-05				2	2	5.68878e-05	6.59709e-05	0.573682	0	42.098	12	8	23	3
3	3	2	NP_057108.2	1	RNA-binding motif protein, X-linked 2 [Homo sapiens]	RBMX2	322	37.3	9.83	1	1	0.000275007	6	6	0.000391512	2	2	0.000133432	0.000266651	2	1	0.00049562	8	8	0.00048037	2	2	0.000132149	0.00036938	1.38526	1	1	0.000171785				2	2	0.000130206	0.000150996	0.566268	0	31.836	22	9	24	9	cell organization and biogenesis;RNA metabolism OR transcription;other metabolic processes	other membranes;ER/Golgi;nucleus
2	2	2	NP_003983.2	1	dual specificity protein kinase CLK3 [Homo sapiens]	CLK3	490	58.6	9.52				9	7	0.000385919	7	6	0.000306894	0.000346407				11	10	0.000434048	7	7	0.000303944	0.000368996	1.06521	1	1	0.000112887				6	5	0.000256692	0.00018479	0.533447	0	73.136	31	14	41	14
3	2	2	XP_024307774.1	1	helicase with zinc finger domain 2 isoform X1 [Homo sapiens]	HELZ2	2677	297.3	7.52	4	2	0.000132316	22	21	0.000172673	23	21	0.000184572	0.000163187				24	22	0.000173342	28	26	0.000222536	0.000197939	1.21296	1	1	2.0663e-05				19	16	0.000148786	8.47245e-05	0.519186	0	302.393	27	46	121	46
2	2	2	NP_001073886.1	1	zinc finger protein 629 isoform 1 [Homo sapiens]	ZNF629	869	96.6	7.93				5	5	0.000120893	4	3	9.88843e-05	0.000109888				7	6	0.000155747	5	4	0.000122417	0.000139082	1.26566	1	1	6.36534e-05				2	2	4.82466e-05	5.595e-05	0.509153	0	57.819	19	9	24	9	other biological processes	nucleus
3	3	3	NP_037418.3	1	putative RNA-binding protein 15B [Homo sapiens]	RBM15B	890	97.1	9.85	18	11	0.00179095	56	32	0.00132205	44	28	0.00106206	0.00139169	25	18	0.00224143	53	32	0.0011514	41	25	0.000980133	0.00145766	1.0474	16	12	0.000994424	1	1	0.000230179	38	26	0.000895056	0.000706553	0.507696	0	434.657	59	41	292	39	cell organization and biogenesis;RNA metabolism OR transcription;other metabolic processes;transport;other biological processes	nucleus;other cell component
2	2	2	NP_000513.2	1	homeobox protein Hox-A13 [Homo sapiens]	HOXA13	388	39.7	9.13				5	4	0.000270762	6	6	0.000332205	0.000301484				8	7	0.000398657	7	7	0.000383846	0.000391252	1.29775	1	1	0.000142564				3	3	0.000162086	0.000152325	0.505252	0	91.123	36	11	30	11	cell cycle OR cell proliferation;cell organization and biogenesis;RNA metabolism OR transcription;other metabolic processes;developmental processes;other biological processes	cytoskeleton;nucleus;other cell component
2	2	2	NP_006313.1	1	gamma-tubulin complex component 3 isoform 1 [Homo sapiens]	TUBGCP3	907	103.5	8.12				5	4	0.000115828	10	9	0.000236853	0.000176341				13	11	0.000277126	13	13	0.000304949	0.000291038	1.65043	1	1	6.09866e-05				5	5	0.000115563	8.82749e-05	0.500593	0	109.038	27	20	47	20	cell cycle OR cell proliferation;cell organization and biogenesis;other biological processes	cytosol;cytoskeleton;other cell component
3	2	2	XP_047295324.1	1	zinc finger protein OZF isoform X1 [Homo sapiens]	ZNF146	292	33.3	8.88	2	2	0.000606523	4	4	0.000287824	5	4	0.000367853	0.000420733	2	2	0.00054654	6	6	0.000397292				0.000471916	1.12165	1	1	0.000189434				3	3	0.000215375	0.000202405	0.481076	0	33.332	24	6	23	6	other biological processes	cytosol;nucleus
2	3	2	XP_011523846.1	1	probable helicase with zinc finger domain isoform X1 [Homo sapiens]	HELZ	1970	221.7	7.44				18	17	0.00019198	12	11	0.000130859	0.000161419	4	3	0.00016202	15	15	0.00014722	19	16	0.0002052	0.00017148	1.06233	2	2	5.61572e-05				9	8	9.57707e-05	7.5964e-05	0.4706	0	184.812	23	29	79	29
3	2	2	NP_001305687.1	1	transcriptional repressor NF-X1 isoform 4 [Homo sapiens]	NFX1	1121	124.4	8.24	1	1	7.8994e-05	10	10	0.000187432	13	12	0.000249129	0.000171852				18	17	0.000310462	8	8	0.000151836	0.000231149	1.34505	1	1	4.93442e-05				6	6	0.000112202	8.07733e-05	0.470017	0	112.725	26	24	57	24
3	2	2	XP_011511892.2	1	protein FAM193A isoform X1 [Homo sapiens]	FAM193A	1565	171.5	6.62	1	1	5.65829e-05	7	6	9.39796e-05	4	4	5.49076e-05	6.849e-05				11	10	0.0001359	6	6	8.15695e-05	0.000108735	1.5876	1	1	3.53449e-05				2	2	2.679e-05	3.10675e-05	0.453606	0	67.662	17	14	32	14
2	2	2	XP_047288222.1	1	zinc finger protein 609 isoform X1 [Homo sapiens]	ZNF609	1411	151.1	8.03				6	5	8.93458e-05	6	6	9.13506e-05	9.03482e-05				4	3	5.48119e-05	12	8	0.000180944	0.000117878	1.30471	1	1	3.92026e-05				2	2	2.97139e-05	3.44582e-05	0.381394	0	78.435	15	13	31	12	other biological processes	nucleus
3	3	2	NP_056241.3	1	POC1 centriolar protein homolog A isoform 1 [Homo sapiens]	POC1A	407	45	7.59	1	1	0.000217573	9	7	0.00046462	5	5	0.000263914	0.000315369	1	1	0.000196056	17	13	0.0008076	5	4	0.000261377	0.000421677	1.33709	1	1	0.000135909				2	2	0.000103013	0.000119461	0.378797	0	95.3	52	15	41	14	cell organization and biogenesis	cytoskeleton;other cell component
2	2	2	NP_001378870.1	1	inactive ubiquitin carboxyl-terminal hydrolase 54 isoform 6 [Homo sapiens]	USP54	1706	189.5	7.28				10	9	0.00012316	4	4	5.03695e-05	8.67649e-05				15	14	0.000170002	7	6	8.72991e-05	0.000128651	1.48275	1	1	3.24237e-05				2	2	2.45758e-05	2.84998e-05	0.328471	0	102.529	19	20	39	20
3	3	2	XP_054189368.1	1	polyglutamine-binding protein 1 isoform X1 [Homo sapiens]	PQBP1	265	30.5	6.33	3	1	0.00100248	2	1	0.000158575	3	2	0.000243199	0.000468084	5	1	0.00150556	1	1	7.29618e-05	1	1	8.0287e-05	0.000552938	1.18128	1	1	0.000208735				1	1	7.91062e-05	0.000143921	0.307468	0	16.189	29	3	17	3	cell organization and biogenesis;RNA metabolism OR transcription;other metabolic processes;stress response;developmental processes;other biological processes	nucleus;other cell component
3	2	2	NP_060606.3	1	abnormal spindle-like microcephaly-associated protein isoform 1 [Homo sapiens]	ASPM	3477	409.5	10.45	2	2	5.0936e-05	20	20	0.000120858	35	33	0.000216247	0.000129347				45	41	0.000250236	37	33	0.000226406	0.000238321	1.84249	1	1	1.59088e-05				8	8	4.82327e-05	3.20708e-05	0.247944	0	294.1	21	64	148	19	cell cycle OR cell proliferation;cell organization and biogenesis;developmental processes;other biological processes	plasma membrane;other membranes;cytoskeleton;nucleus;other cell component
[truncated: 9 more columns]
